# Supplementary material for: The human microbial exposome: expanding the Exposome-Explorer database with gut microbial metabolites
Source: Sci Rep. 2023 Feb 2;13:1946. doi: 10.1038/s41598-022-26366-w (PMC9894932; doi:10.1038/s41598-022-26366-w)
Supplement: Supplementary file 1 — Supplementary Information 1. [file 41598_2022_26366_MOESM1_ESM.xls]

## Sheet: Notes
Title	Content	Number of metabolites
Table S1. In silico predicted metabolites formed by the gut bacteria.	This sheet contains all the predicted microbiome metabolites not present in the Exposome-Explorer database nor in human GSMM	1543

## Sheet: Table S1
name	SOURCE	formula	chebi	hmdb	kegg.compound	SEED_id	InChIKey	InChI.Code	ClassyFy.Status	Kingdom	Superclass	Class	Subclass	Parent.Level.1	Parent.Level.2	Parent.Level.3	Parent.Level.4	Parent.Level.5	Parent.Level.6	inchiString	smiles	pubChemId	pdmapName	reconMap	reconMap3	food_db	chemspider	biocyc	biggId	wikipedia	drugbank	metanetx	knapsack	metlin	casRegistry	epa_id
4-amino-4-deoxychorismate	AGORA	C10H10NO5	NA	NA	NA	NA	NA	NA	NA	NA	NA	NA	NA	NA	NA	NA	NA	NA	NA	NA	NA	NA	NA	NA	NA	NA	NA	NA	4adcho	NA	NA	MNXM1458	NA	NA	NA	NA	NA
ferulaldehyde	MAMBO	C10H10O3	NA	NA	NA	cpd01733	DKZBBWMURDFHNE-NSCUHMNNSA-N	InChI=1S/C10H10O3/c1-13-10-7-8(3-2-6-11)4-5-9(10)12/h2-7,12H,1H3/b3-2+	Completed	Organic compounds	Benzenoids	Phenols	Methoxyphenols	Methoxyphenols	NA	NA	NA	NA	NA	NA	COc1cc(/C=C/C=O)ccc1O	NA	NA	NA	NA	NA	NA	NA	NA	NA	NA	NA	NA	NA	NA	NA	NA
5-hydroxyconiferaldehyde	MAMBO	C10H10O4	NA	NA	NA	cpd08984	IEHPLRVWOHZKCS-NSCUHMNNSA-N	InChI=1S/C10H10O4/c1-14-9-6-7(3-2-4-11)5-8(12)10(9)13/h2-6,12-13H,1H3/b3-2+	Completed	Organic compounds	Benzenoids	Phenols	Methoxyphenols	Methoxyphenols	NA	NA	NA	NA	NA	NA	COc1cc(/C=C/C=O)cc(O)c1O	NA	NA	NA	NA	NA	NA	NA	NA	NA	NA	NA	NA	NA	NA	NA	NA
guanosine 3,5-bis(diphosphate)	AGORA	C10H11N5O17P4	NA	NA	NA	NA	NA	NA	NA	NA	NA	NA	NA	NA	NA	NA	NA	NA	NA	NA	NA	NA	NA	NA	NA	NA	NA	NA	ppgpp	NA	NA	MNXM1189	NA	NA	NA	NA	NA
guanosine 3-diphosphate 5-triphosphate	AGORA	C10H11N5O20P5	NA	NA	NA	NA	NA	NA	NA	NA	NA	NA	NA	NA	NA	NA	NA	NA	NA	NA	NA	NA	NA	NA	NA	NA	NA	NA	gdptp	NA	NA	MNXM1561	NA	NA	NA	NA	NA
3-carbamoyl-2-phenylpropionaldehyde	MAMBO	C10H11NO3	NA	NA	NA	cpd16396	XUCMSYZLYLONTH-UHFFFAOYSA-N	InChI=1S/C10H11NO3/c11-10(13)14-7-9(6-12)8-4-2-1-3-5-8/h1-6,9H,7H2,(H2,11,13)	Completed	Organic compounds	Benzenoids	Benzene and substituted derivatives	Phenylacetaldehydes	Phenylacetaldehydes	NA	NA	NA	NA	NA	NA	NC(=O)OCC(C=O)c1ccccc1	NA	NA	NA	NA	NA	NA	NA	NA	NA	NA	NA	NA	NA	NA	NA	NA
4-hydroxy-5-phenyltetrahydro-1,3-oxazin-2-one	MAMBO	C10H11NO3	NA	NA	NA	cpd16401	XZZMJRBYVRSAOS-UHFFFAOYSA-N	InChI=1S/C10H11NO3/c12-9-8(6-14-10(13)11-9)7-4-2-1-3-5-7/h1-5,8-9,12H,6H2,(H,11,13)	Completed	Organic compounds	Benzenoids	Benzene and substituted derivatives	NA	Benzene and substituted derivatives	NA	NA	NA	NA	NA	NA	O=C1NC(O)C(c2ccccc2)CO1	NA	NA	NA	NA	NA	NA	NA	NA	NA	NA	NA	NA	NA	NA	NA	NA
p-cumate	MAMBO	C10H11O2	NA	NA	NA	cpd03985	CKMXAIVXVKGGFM-UHFFFAOYSA-M	InChI=1S/C10H12O2/c1-7(2)8-3-5-9(6-4-8)10(11)12/h3-7H,1-2H3,(H,11,12)/p-1	Completed	Organic compounds	Lipids and lipid-like molecules	Prenol lipids	Monoterpenoids	Aromatic monoterpenoids	NA	NA	NA	NA	NA	NA	CC(C)c1ccc(C(=O)[O-])cc1	NA	NA	NA	NA	NA	NA	NA	NA	NA	NA	NA	NA	NA	NA	NA	NA
urate-3-ribonucleoside	MAMBO	C10H12N4O7	NA	NA	NA	cpd12729	XRFDFDQNRIGZOW-UHFFFAOYSA-N	InChI=1S/C10H12N4O7/c15-1-2-4(16)5(17)8(21-2)14-6-3(11-10(14)20)7(18)13-9(19)12-6/h2,4-5,8,15-17H,1H2,(H,11,20)(H2,12,13,18,19)	Completed	Organic compounds	Nucleosides, nucleotides, and analogues	Purine nucleosides	NA	Purine nucleosides	NA	NA	NA	NA	NA	NA	O=c1[nH]c(=O)c2[nH]c(=O)n(C3OC(CO)C(O)C3O)c2[nH]1	NA	NA	NA	NA	NA	NA	NA	NA	NA	NA	NA	NA	NA	NA	NA	NA
guanosine 3',5'-bis(diphosphate)	AGORA	C10H12N5O17P4	NA	NA	NA	cpd00905	NA	NA	NA	NA	NA	NA	NA	NA	NA	NA	NA	NA	NA	NA	NA	NA	NA	NA	NA	NA	NA	NA	ppgpp	NA	NA	MNXM1189	NA	NA	NA	NA	NA
isoeugenol	MAMBO	C10H12O2	NA	NA	NA	cpd07355	BJIOGJUNALELMI-ONEGZZNKSA-N	InChI=1S/C10H12O2/c1-3-4-8-5-6-9(11)10(7-8)12-2/h3-7,11H,1-2H3/b4-3+	Completed	Organic compounds	Benzenoids	Phenols	Methoxyphenols	Methoxyphenols	NA	NA	NA	NA	NA	NA	C/C=C/c1ccc(O)c(OC)c1	NA	NA	NA	NA	NA	NA	NA	NA	NA	NA	NA	NA	NA	NA	NA	NA
coniferol	MAMBO	C10H12O3	NA	NA	NA	cpd00458	JMFRWRFFLBVWSI-NSCUHMNNSA-N	InChI=1S/C10H12O3/c1-13-10-7-8(3-2-6-11)4-5-9(10)12/h2-5,7,11-12H,6H2,1H3/b3-2+	Completed	Organic compounds	Benzenoids	Phenols	Methoxyphenols	Methoxyphenols	NA	NA	NA	NA	NA	NA	COc1cc(/C=C/CO)ccc1O	NA	NA	NA	NA	NA	NA	NA	NA	NA	NA	NA	NA	NA	NA	NA	NA
5-hydroxyconiferyl alcohol	MAMBO	C10H12O4	NA	NA	NA	cpd08985	NPNAJGCZQBQWQZ-NSCUHMNNSA-N	InChI=1S/C10H12O4/c1-14-9-6-7(3-2-4-11)5-8(12)10(9)13/h2-3,5-6,11-13H,4H2,1H3/b3-2+	Completed	Organic compounds	Benzenoids	Phenols	Methoxyphenols	Methoxyphenols	NA	NA	NA	NA	NA	NA	COc1cc(/C=C/CO)cc(O)c1O	NA	NA	NA	NA	NA	NA	NA	NA	NA	NA	NA	NA	NA	NA	NA	NA
2-phenyl-1,3-propanediol monocarbamate	MAMBO	C10H13NO3	NA	NA	NA	cpd16395	JQVQIZWJBLGVRW-UHFFFAOYSA-N	InChI=1S/C10H13NO3/c11-10(13)14-7-9(6-12)8-4-2-1-3-5-8/h1-5,9,12H,6-7H2,(H2,11,13)	Completed	Organic compounds	Benzenoids	Benzene and substituted derivatives	NA	Benzene and substituted derivatives	NA	NA	NA	NA	NA	NA	NC(=O)OCC(CO)c1ccccc1	NA	NA	NA	NA	NA	NA	NA	NA	NA	NA	NA	NA	NA	NA	NA	NA
z2,3-dihydroxy-2,3-dihydro-p-cumate	MAMBO	C10H13O4	NA	NA	NA	cpd03986	BUZNWVREDOAOGD-DTWKUNHWSA-M	InChI=1S/C10H14O4/c1-5(2)6-3-4-7(10(13)14)9(12)8(6)11/h3-5,8-9,11-12H,1-2H3,(H,13,14)/p-1/t8-,9+/m0/s1	Completed	Organic compounds	Lipids and lipid-like molecules	Prenol lipids	Monoterpenoids	Menthane monoterpenoids	NA	NA	NA	NA	NA	NA	CC(C)C1=CC=C(C(=O)[O-])[C@@H](O)[C@H]1O	NA	NA	NA	NA	NA	NA	NA	NA	NA	NA	NA	NA	NA	NA	NA	NA
(r)-2-methylimino-1-phenylpropan-1-ol	MAMBO	C10H14NO	NA	NA	NA	cpd02665	WJOBFSVTSCWIDG-NGPGYTDTSA-O	NA	Completed	Organic compounds	Benzenoids	Benzene and substituted derivatives	Phenylpropanes	Phenylpropanes	NA	NA	NA	NA	NA	NA	C/[NH+]=C(\C)[C@H](O)c1ccccc1	NA	NA	NA	NA	NA	NA	NA	NA	NA	NA	NA	NA	NA	NA	NA	NA
paraoxon	MAMBO	C10H14NO6P	NA	NA	NA	cpd04010	WYMSBXTXOHUIGT-UHFFFAOYSA-N	InChI=1S/C10H14NO6P/c1-3-15-18(14,16-4-2)17-10-7-5-9(6-8-10)11(12)13/h5-8H,3-4H2,1-2H3	Completed	Organic compounds	Benzenoids	Benzene and substituted derivatives	Nitrobenzenes	Nitrobenzenes	NA	NA	NA	NA	NA	NA	CCOP(=O)(OCC)Oc1ccc([N+](=O)[O-])cc1	NA	NA	NA	NA	NA	NA	NA	NA	NA	NA	NA	NA	NA	NA	NA	NA
2,6-dihydroxypseudooxynicotine	MAMBO	C10H15N2O3	NA	NA	NA	cpd14710	JJJLAXLRPLCXNT-UHFFFAOYSA-O	InChI=1S/C10H14N2O3/c1-11-6-2-3-8(13)7-4-5-9(14)12-10(7)15/h4-5,11H,2-3,6H2,1H3,(H2,12,14,15)/p+1	Completed	Organic compounds	Organic oxygen compounds	Organooxygen compounds	Carbonyl compounds	Ketones	Aryl ketones	Aryl alkyl ketones	NA	NA	NA	NA	C[NH2+]CCCC(=O)c1ccc(O)nc1O	NA	NA	NA	NA	NA	NA	NA	NA	NA	NA	NA	NA	NA	NA	NA	NA
d-biotin d-sulfoxide	AGORA	C10H15N2O4S	NA	NA	NA	NA	NA	NA	NA	NA	NA	NA	NA	NA	NA	NA	NA	NA	NA	NA	NA	NA	NA	NA	NA	NA	NA	NA	btnso	NA	NA	MNXM3932	NA	NA	NA	NA	NA
5-l-glutamyl-d-glutamyl-peptide	MAMBO	C10H15N3O6R	NA	NA	NA	cpd16483	NA	NA	NA	NA	NA	NA	NA	NA	NA	NA	NA	NA	NA	NA	*NC(=O)CC[C@@H](NC(=O)CC[C@H]([NH3+])C(=O)[O-])C(=O)[O-]	NA	NA	NA	NA	NA	NA	NA	NA	NA	NA	NA	NA	NA	NA	NA	NA
geranate	MAMBO	C10H15O2	NA	NA	NA	cpd15165	ZHYZQXUYZJNEHD-VQHVLOKHSA-M	InChI=1S/C10H16O2/c1-8(2)5-4-6-9(3)7-10(11)12/h5,7H,4,6H2,1-3H3,(H,11,12)/p-1/b9-7+	Completed	Organic compounds	Lipids and lipid-like molecules	Prenol lipids	Monoterpenoids	Acyclic monoterpenoids	NA	NA	NA	NA	NA	NA	CC(C)=CCC/C(C)=C/C(=O)[O-]	NA	NA	NA	NA	NA	NA	NA	NA	NA	NA	NA	NA	NA	NA	NA	NA
(3r)-3-isopropenyl-6-oxoheptanoate	MAMBO	C10H15O3	NA	NA	NA	cpd08259	NJOIWWRMLFSDTM-SECBINFHSA-M	InChI=1S/C10H16O3/c1-7(2)9(6-10(12)13)5-4-8(3)11/h9H,1,4-6H2,2-3H3,(H,12,13)/p-1/t9-/m1/s1	Completed	Organic compounds	Organic acids and derivatives	Keto acids and derivatives	Medium-chain keto acids and derivatives	Medium-chain keto acids and derivatives	NA	NA	NA	NA	NA	NA	C=C(C)[C@H](CCC(C)=O)CC(=O)[O-]	NA	NA	NA	NA	NA	NA	NA	NA	NA	NA	NA	NA	NA	NA	NA	NA
n-succinyl-l-citrulline	AGORA	C10H16N3O6	NA	NA	NA	NA	NA	NA	NA	NA	NA	NA	NA	NA	NA	NA	NA	NA	NA	NA	NA	NA	NA	NA	NA	NA	NA	NA	NA	NA	NA	NA	NA	NA	NA	NA	NA
anserine	MAMBO	C10H16N4O3	NA	NA	NA	cpd00926	MYYIAHXIVFADCU-QMMMGPOBSA-N	InChI=1S/C10H16N4O3/c1-14-6-12-5-7(14)4-8(10(16)17)13-9(15)2-3-11/h5-6,8H,2-4,11H2,1H3,(H,13,15)(H,16,17)/t8-/m0/s1	Completed	Organic compounds	Organic acids and derivatives	Peptidomimetics	Hybrid peptides	Hybrid peptides	NA	NA	NA	NA	NA	NA	Cn1cncc1C[C@H](NC(=O)CC[NH3+])C(=O)[O-]	NA	NA	NA	NA	NA	NA	NA	NA	NA	NA	NA	NA	NA	NA	NA	NA
(+)-pseudoephedrine	MAMBO	C10H16NO	NA	NA	NA	cpd01785	KWGRBVOPPLSCSI-WCBMZHEXSA-O	undefined	Completed	Organic compounds	Benzenoids	Benzene and substituted derivatives	Phenylpropanes	Phenylpropanes	NA	NA	NA	NA	NA	NA	C[NH2+][C@@H](C)[C@@H](O)c1ccccc1	NA	NA	NA	NA	NA	NA	NA	NA	NA	NA	NA	NA	NA	NA	NA	NA
ephedrine	MAMBO	C10H16NO	NA	NA	NA	cpd01109	KWGRBVOPPLSCSI-WPRPVWTQSA-O	InChI=1S/C10H15NO/c1-8(11-2)10(12)9-6-4-3-5-7-9/h3-8,10-12H,1-2H3/p+1/t8-,10-/m0/s1	Completed	Organic compounds	Benzenoids	Benzene and substituted derivatives	Phenylpropanes	Phenylpropanes	NA	NA	NA	NA	NA	NA	C[NH2+][C@@H](C)[C@H](O)c1ccccc1	NA	NA	NA	NA	NA	NA	NA	NA	NA	NA	NA	NA	NA	NA	NA	NA
geranial	MAMBO	C10H16O	NA	NA	NA	cpd01061	WTEVQBCEXWBHNA-JXMROGBWSA-N	InChI=1S/C10H16O/c1-9(2)5-4-6-10(3)7-8-11/h5,7-8H,4,6H2,1-3H3/b10-7+	Completed	Organic compounds	Lipids and lipid-like molecules	Prenol lipids	Monoterpenoids	Acyclic monoterpenoids	NA	NA	NA	NA	NA	NA	CC(C)=CCC/C(C)=C/C=O	NA	NA	NA	NA	NA	NA	NA	NA	NA	NA	NA	NA	NA	NA	NA	NA
limonene oxide	MAMBO	C10H16O	NA	NA	NA	cpd04490	CCEFMUBVSUDRLG-XNWIYYODSA-N	InChI=1S/C10H16O/c1-7(2)8-4-5-10(3)9(6-8)11-10/h8-9H,1,4-6H2,2-3H3/t8-,9?,10?/m1/s1	Completed	Organic compounds	Organoheterocyclic compounds	Oxepanes	NA	Oxepanes	NA	NA	NA	NA	NA	NA	C=C(C)[C@@H]1CCC2(C)OC2C1	NA	NA	NA	NA	NA	NA	NA	NA	NA	NA	NA	NA	NA	NA	NA	NA
(1s,4r)-1-hydroxy-2-oxolimonene	MAMBO	C10H16O2	NA	NA	NA	cpd08734	JEQLRDRDFLXSHY-SCZZXKLOSA-N	InChI=1S/C10H16O2/c1-7(2)8-4-5-10(3,12)9(11)6-8/h8,12H,1,4-6H2,2-3H3/t8-,10+/m1/s1	Completed	Organic compounds	Lipids and lipid-like molecules	Prenol lipids	Monoterpenoids	Menthane monoterpenoids	NA	NA	NA	NA	NA	NA	C=C(C)[C@@H]1CC[C@](C)(O)C(=O)C1	NA	NA	NA	NA	NA	NA	NA	NA	NA	NA	NA	NA	NA	NA	NA	NA
dethiobiotin	AGORA	C10H17N2O3	NA	HMDB0003581	NA	NA	NA	NA	NA	NA	NA	NA	NA	NA	NA	NA	NA	NA	NA	NA	NA	NA	NA	NA	NA	NA	NA	NA	dtbt	NA	NA	MNXM1020	NA	NA	NA	NA	NA
biotin amide	MAMBO	C10H17N3O2S	NA	NA	NA	cpd01301	XFLVBMBRLSCJAI-ZKWXMUAHSA-N	InChI=1S/C10H17N3O2S/c11-8(14)4-2-1-3-7-9-6(5-16-7)12-10(15)13-9/h6-7,9H,1-5H2,(H2,11,14)(H2,12,13,15)/t6-,7-,9-/m0/s1	Completed	Organic compounds	Organoheterocyclic compounds	Thiolanes	NA	Thiolanes	NA	NA	NA	NA	NA	NA	NC(=O)CCCC[C@@H]1SC[C@@H]2NC(=O)N[C@H]12	NA	NA	NA	NA	NA	NA	NA	NA	NA	NA	NA	NA	NA	NA	NA	NA
n2-succinyl-l-arginine	AGORA	C10H17N4O5	NA	NA	NA	NA	NA	NA	NA	NA	NA	NA	NA	NA	NA	NA	NA	NA	NA	NA	NA	NA	NA	NA	NA	NA	NA	NA	sucarg	NA	NA	MNXM1756	NA	NA	NA	NA	NA
citronellate	MAMBO	C10H17O2	NA	NA	NA	cpd15166	GJWSUKYXUMVMGX-UHFFFAOYSA-M	InChI=1S/C10H18O2/c1-8(2)5-4-6-9(3)7-10(11)12/h5,9H,4,6-7H2,1-3H3,(H,11,12)/p-1	Completed	Organic compounds	Lipids and lipid-like molecules	Prenol lipids	Monoterpenoids	Acyclic monoterpenoids	NA	NA	NA	NA	NA	NA	CC(C)=CCCC(C)CC(=O)[O-]	NA	NA	NA	NA	NA	NA	NA	NA	NA	NA	NA	NA	NA	NA	NA	NA
acetylpseudotropine	MAMBO	C10H18NO2	NA	NA	NA	cpd09204	MDIDMOWWLBGYPG-UHFFFAOYSA-O	NA	Completed	Organic compounds	Alkaloids and derivatives	Tropane alkaloids	NA	Tropane alkaloids	NA	NA	NA	NA	NA	NA	CC(=O)OC1CC2CCC(C1)[NH+]2C	NA	NA	NA	NA	NA	NA	NA	NA	NA	NA	NA	NA	NA	NA	NA	NA
lecithin	MAMBO	C10H18NO8PR2	NA	NA	NA	cpd11624	NA	NA	NA	NA	NA	NA	NA	NA	NA	NA	NA	NA	NA	NA	*C(=O)OC[C@H](COP(=O)([O-])OCC[N+](C)(C)C)OC(*)=O	NA	NA	NA	NA	NA	NA	NA	NA	NA	NA	NA	NA	NA	NA	NA	NA
(r)-(+)-citronellal	MAMBO	C10H18O	NA	NA	NA	cpd06739	NEHNMFOYXAPHSD-SNVBAGLBSA-N	InChI=1S/C10H18O/c1-9(2)5-4-6-10(3)7-8-11/h5,8,10H,4,6-7H2,1-3H3/t10-/m1/s1	Completed	Organic compounds	Lipids and lipid-like molecules	Prenol lipids	Monoterpenoids	Acyclic monoterpenoids	NA	NA	NA	NA	NA	NA	CC(C)=CCC[C@@H](C)CC=O	NA	NA	NA	NA	NA	NA	NA	NA	NA	NA	NA	NA	NA	NA	NA	NA
(s)-(-)-citronellal	MAMBO	C10H18O	NA	NA	NA	cpd08238	NEHNMFOYXAPHSD-JTQLQIEISA-N	InChI=1S/C10H18O/c1-9(2)5-4-6-10(3)7-8-11/h5,8,10H,4,6-7H2,1-3H3/t10-/m0/s1	Completed	Organic compounds	Lipids and lipid-like molecules	Prenol lipids	Monoterpenoids	Acyclic monoterpenoids	NA	NA	NA	NA	NA	NA	CC(C)=CCC[C@H](C)CC=O	NA	NA	NA	NA	NA	NA	NA	NA	NA	NA	NA	NA	NA	NA	NA	NA
linalool	MAMBO	C10H18O	NA	NA	NA	cpd02471	CDOSHBSSFJOMGT-UHFFFAOYSA-N	InChI=1S/C10H18O/c1-5-10(4,11)8-6-7-9(2)3/h5,7,11H,1,6,8H2,2-4H3	Completed	Organic compounds	Lipids and lipid-like molecules	Prenol lipids	Monoterpenoids	Acyclic monoterpenoids	NA	NA	NA	NA	NA	NA	C=CC(C)(O)CCC=C(C)C	NA	NA	NA	NA	NA	NA	NA	NA	NA	NA	NA	NA	NA	NA	NA	NA
l-menthone	MAMBO	C10H18O	NA	NA	NA	cpd00627	NFLGAXVYCFJBMK-BDAKNGLRSA-N	InChI=1S/C10H18O/c1-7(2)9-5-4-8(3)6-10(9)11/h7-9H,4-6H2,1-3H3/t8-,9+/m1/s1	Completed	Organic compounds	Lipids and lipid-like molecules	Prenol lipids	Monoterpenoids	Menthane monoterpenoids	NA	NA	NA	NA	NA	NA	CC(C)[C@@H]1CC[C@@H](C)CC1=O	NA	NA	NA	NA	NA	NA	NA	NA	NA	NA	NA	NA	NA	NA	NA	NA
limonene-1,2-diol	MAMBO	C10H18O2	NA	NA	NA	cpd04495	WKZWTZTZWGWEGE-UTLUCORTSA-N	InChI=1S/C10H18O2/c1-7(2)8-4-5-10(3,12)9(11)6-8/h8-9,11-12H,1,4-6H2,2-3H3/t8-,9+,10+/m1/s1	Completed	Organic compounds	Lipids and lipid-like molecules	Prenol lipids	Monoterpenoids	Menthane monoterpenoids	NA	NA	NA	NA	NA	NA	C=C(C)[C@@H]1CC[C@](C)(O)[C@@H](O)C1	NA	NA	NA	NA	NA	NA	NA	NA	NA	NA	NA	NA	NA	NA	NA	NA
mentholactone	MAMBO	C10H18O2	NA	NA	NA	cpd18010	GGAXPLCKKANQED-BDAKNGLRSA-N	InChI=1S/C10H18O2/c1-7(2)9-5-4-8(3)6-10(11)12-9/h7-9H,4-6H2,1-3H3/t8-,9+/m1/s1	Completed	Organic compounds	Organoheterocyclic compounds	Lactones	NA	Lactones	NA	NA	NA	NA	NA	NA	CC(C)[C@@H]1CC[C@@H](C)CC(=O)O1	NA	NA	NA	NA	NA	NA	NA	NA	NA	NA	NA	NA	NA	NA	NA	NA
decanoate	MAMBO	C10H19O2	NA	NA	NA	cpd01107	GHVNFZFCNZKVNT-UHFFFAOYSA-M	InChI=1S/C10H20O2/c1-2-3-4-5-6-7-8-9-10(11)12/h2-9H2,1H3,(H,11,12)/p-1	Completed	Organic compounds	Lipids and lipid-like molecules	Fatty Acyls	Fatty acids and conjugates	Medium-chain fatty acids	NA	NA	NA	NA	NA	NA	CCCCCCCCCC(=O)[O-]	NA	NA	NA	NA	NA	NA	NA	NA	NA	NA	NA	NA	NA	NA	NA	NA
2-acetyl-1-alkyl-sn-glycero-3-phosphocholine	MAMBO	C10H21NO7PR	NA	NA	NA	cpd02803	NA	NA	NA	NA	NA	NA	NA	NA	NA	NA	NA	NA	NA	NA	*OC[C@H](COP(=O)([O-])OCC[N+](C)(C)C)OC(C)=O	NA	NA	NA	NA	NA	NA	NA	NA	NA	NA	NA	NA	NA	NA	NA	NA
3-(1-carboxyvinyl)oxybenzoate	AGORA	C10H6O5	NA	NA	NA	NA	NA	NA	NA	NA	NA	NA	NA	NA	NA	NA	NA	NA	NA	NA	NA	NA	NA	NA	NA	NA	NA	NA	NA	NA	NA	NA	NA	NA	NA	NA	NA
n-malonylanthranilate	MAMBO	C10H7NO5	NA	NA	NA	cpd02014	ZDSSCYCDBASEJQ-UHFFFAOYSA-L	InChI=1S/C10H9NO5/c12-8(5-9(13)14)11-7-4-2-1-3-6(7)10(15)16/h1-4H,5H2,(H,11,12)(H,13,14)(H,15,16)/p-2	Completed	Organic compounds	Benzenoids	Benzene and substituted derivatives	Benzoic acids and derivatives	Acylaminobenzoic acid and derivatives	NA	NA	NA	NA	NA	NA	O=C([O-])CC(=O)Nc1ccccc1C(=O)[O-]	NA	NA	NA	NA	NA	NA	NA	NA	NA	NA	NA	NA	NA	NA	NA	NA
2-hydroxychromene-2-carboxylate	MAMBO	C10H7O4	NA	NA	NA	cpd03711	LGYIZQLNYONEFJ-UHFFFAOYSA-M	InChI=1S/C10H8O4/c11-9(12)10(13)6-5-7-3-1-2-4-8(7)14-10/h1-6,13H,(H,11,12)/p-1	Completed	Organic compounds	Organoheterocyclic compounds	Benzopyrans	1-benzopyrans	1-benzopyrans	NA	NA	NA	NA	NA	NA	O=C([O-])C1(O)C=Cc2ccccc2O1	NA	NA	NA	NA	NA	NA	NA	NA	NA	NA	NA	NA	NA	NA	NA	NA
eo-hydroxybenzylidenepyruvate	MAMBO	C10H7O4	NA	NA	NA	cpd03710	HMXOGGUFCBUALL-AATRIKPKSA-M	InChI=1S/C10H8O4/c11-8-4-2-1-3-7(8)5-6-9(12)10(13)14/h1-6,11H,(H,13,14)/p-1/b6-5+	Completed	Organic compounds	Benzenoids	Benzene and substituted derivatives	Styrenes	Styrenes	NA	NA	NA	NA	NA	NA	O=C([O-])C(=O)/C=C/c1ccccc1O	NA	NA	NA	NA	NA	NA	NA	NA	NA	NA	NA	NA	NA	NA	NA	NA
(1r,2s)-naphthalene epoxide	MAMBO	C10H8O	NA	NA	NA	cpd10483	XQIJIALOJPIKGX-VHSXEESVSA-N	InChI=1S/C10H8O/c1-2-4-8-7(3-1)5-6-9-10(8)11-9/h1-6,9-10H/t9-,10+/m0/s1	Completed	Organic compounds	Benzenoids	Naphthalenes	NA	Naphthalenes	NA	NA	NA	NA	NA	NA	C1=C[C@@H]2O[C@@H]2c2ccccc21	NA	NA	NA	NA	NA	NA	NA	NA	NA	NA	NA	NA	NA	NA	NA	NA
(1s,2r)-naphthalene epoxide	MAMBO	C10H8O	NA	NA	NA	cpd10484	XQIJIALOJPIKGX-ZJUUUORDSA-N	InChI=1S/C10H8O/c1-2-4-8-7(3-1)5-6-9-10(8)11-9/h1-6,9-10H/t9-,10+/m1/s1	Completed	Organic compounds	Benzenoids	Naphthalenes	NA	Naphthalenes	NA	NA	NA	NA	NA	NA	C1=C[C@H]2O[C@H]2c2ccccc21	NA	NA	NA	NA	NA	NA	NA	NA	NA	NA	NA	NA	NA	NA	NA	NA
hymecromone	MAMBO	C10H8O3	NA	NA	NA	cpd01976	HSHNITRMYYLLCV-UHFFFAOYSA-N	InChI=1S/C10H8O3/c1-6-4-10(12)13-9-5-7(11)2-3-8(6)9/h2-5,11H,1H3	Completed	Organic compounds	Phenylpropanoids and polyketides	Coumarins and derivatives	Hydroxycoumarins	7-hydroxycoumarins	NA	NA	NA	NA	NA	NA	Cc1cc(=O)oc2cc(O)ccc12	NA	NA	NA	NA	NA	NA	NA	NA	NA	NA	NA	NA	NA	NA	NA	NA
5-phenyl-1,3-oxazinane-2,4-dione	MAMBO	C10H9NO3	NA	NA	NA	cpd16402	YPIQXPKZXKWWSZ-UHFFFAOYSA-N	InChI=1S/C10H9NO3/c12-9-8(6-14-10(13)11-9)7-4-2-1-3-5-7/h1-5,8H,6H2,(H,11,12,13)	Completed	Organic compounds	Benzenoids	Benzene and substituted derivatives	NA	Benzene and substituted derivatives	NA	NA	NA	NA	NA	NA	O=C1NC(=O)C(c2ccccc2)CO1	NA	NA	NA	NA	NA	NA	NA	NA	NA	NA	NA	NA	NA	NA	NA	NA
5-o-(1-carboxyvinyl)-3-phosphoshikimate	AGORA	C10H9O10P	NA	NA	NA	NA	NA	NA	NA	NA	NA	NA	NA	NA	NA	NA	NA	NA	NA	NA	NA	NA	NA	NA	NA	NA	NA	NA	3psme	NA	NA	MNXM1365	NA	NA	NA	NA	NA
ferulate	MAMBO	C10H9O4	NA	NA	NA	cpd01059	KSEBMYQBYZTDHS-HWKANZROSA-M	InChI=1S/C10H10O4/c1-14-9-6-7(2-4-8(9)11)3-5-10(12)13/h2-6,11H,1H3,(H,12,13)/p-1/b5-3+	Completed	Organic compounds	Phenylpropanoids and polyketides	Cinnamic acids and derivatives	Hydroxycinnamic acids and derivatives	Hydroxycinnamic acids	NA	NA	NA	NA	NA	NA	COc1cc(/C=C/C(=O)[O-])ccc1O	NA	NA	NA	NA	NA	NA	NA	NA	NA	NA	NA	NA	NA	NA	NA	NA
5-hydroxyferulate	MAMBO	C10H9O5	NA	NA	NA	cpd03337	YFXWTVLDSKSYLW-NSCUHMNNSA-M	InChI=1S/C10H10O5/c1-15-8-5-6(2-3-9(12)13)4-7(11)10(8)14/h2-5,11,14H,1H3,(H,12,13)/p-1/b3-2+	Completed	Organic compounds	Phenylpropanoids and polyketides	Cinnamic acids and derivatives	Hydroxycinnamic acids and derivatives	Hydroxycinnamic acids	NA	NA	NA	NA	NA	NA	COc1cc(/C=C/C(=O)[O-])cc(O)c1O	NA	NA	NA	NA	NA	NA	NA	NA	NA	NA	NA	NA	NA	NA	NA	NA
kdo(2)-lipid (a)	AGORA	C110H196N2O39P2	NA	NA	NA	NA	NA	NA	NA	NA	NA	NA	NA	NA	NA	NA	NA	NA	NA	NA	NA	NA	NA	NA	NA	NA	NA	NA	lipa	NA	NA	MNXM946	NA	NA	NA	NA	NA
isotetradecanoyllipoteichoate (n=24), linked, unsubstituted	AGORA	C115H224O135P24	NA	NA	NA	NA	NA	NA	NA	NA	NA	NA	NA	NA	NA	NA	NA	NA	NA	NA	NA	NA	NA	NA	NA	NA	NA	NA	NA	NA	NA	NA	NA	NA	NA	NA	NA
myristoyllipoteichoate (n=24), linked, unsubstituted	AGORA	C115H224O135P24	NA	NA	NA	cpd15747	NA	NA	NA	NA	NA	NA	NA	NA	NA	NA	NA	NA	NA	NA	NA	NA	NA	NA	NA	NA	NA	NA	NA	NA	NA	NA	NA	NA	NA	NA	NA
heptosyl-kdo2-lipida	AGORA	C117H208N2O45P2	NA	NA	NA	NA	NA	NA	NA	NA	NA	NA	NA	NA	NA	NA	NA	NA	NA	NA	NA	NA	NA	NA	NA	NA	NA	NA	hlipa	NA	NA	MNXM2680	NA	NA	NA	NA	NA
anteisopentadecanoyllipoteichoate (n=24), linked, unsubstituted	AGORA	C117H228O135P24	NA	NA	NA	NA	NA	NA	NA	NA	NA	NA	NA	NA	NA	NA	NA	NA	NA	NA	NA	NA	NA	NA	NA	NA	NA	NA	NA	NA	NA	NA	NA	NA	NA	NA	NA
isopentadecanoyllipoteichoate (n=24), linked, unsubstituted	AGORA	C117H228O135P24	NA	NA	NA	NA	NA	NA	NA	NA	NA	NA	NA	NA	NA	NA	NA	NA	NA	NA	NA	NA	NA	NA	NA	NA	NA	NA	NA	NA	NA	NA	NA	NA	NA	NA	NA
isohexadecanoyllipoteichoate (n=24), linked, unsubstituted	AGORA	C119H232O135P24	NA	NA	NA	NA	NA	NA	NA	NA	NA	NA	NA	NA	NA	NA	NA	NA	NA	NA	NA	NA	NA	NA	NA	NA	NA	NA	NA	NA	NA	NA	NA	NA	NA	NA	NA
palmitoyllipoteichoate (n=24), linked, unsubstituted	AGORA	C119H232O135P24	NA	NA	NA	cpd15746	NA	NA	NA	NA	NA	NA	NA	NA	NA	NA	NA	NA	NA	NA	NA	NA	NA	NA	NA	NA	NA	NA	NA	NA	NA	NA	NA	NA	NA	NA	NA
2-methylnaphthalene	AGORA	C11H10	NA	NA	NA	cpd09801	NA	NA	NA	NA	NA	NA	NA	NA	NA	NA	NA	NA	NA	NA	NA	NA	NA	NA	NA	NA	NA	NA	NA	NA	NA	NA	NA	NA	NA	NA	NA
(2-naphthyl)methanol	MAMBO	C11H10O	NA	NA	NA	cpd01859	MFGWMAAZYZSWMY-UHFFFAOYSA-N	InChI=1S/C11H10O/c12-8-9-5-6-10-3-1-2-4-11(10)7-9/h1-7,12H,8H2	Completed	Organic compounds	Benzenoids	Naphthalenes	NA	Naphthalenes	NA	NA	NA	NA	NA	NA	OCc1ccc2ccccc2c1	NA	NA	NA	NA	NA	NA	NA	NA	NA	NA	NA	NA	NA	NA	NA	NA
1-naphthalenemethanol	MAMBO	C11H10O	NA	NA	NA	cpd09792	PBLNHHSDYFYZNC-UHFFFAOYSA-N	InChI=1S/C11H10O/c12-8-10-6-3-5-9-4-1-2-7-11(9)10/h1-7,12H,8H2	Completed	Organic compounds	Benzenoids	Naphthalenes	NA	Naphthalenes	NA	NA	NA	NA	NA	NA	OCc1cccc2ccccc12	NA	NA	NA	NA	NA	NA	NA	NA	NA	NA	NA	NA	NA	NA	NA	NA
2-succinyl-6-hydroxy-2,4-cyclohexadiene-1-carboxylate	AGORA	C11H10O6	NA	NA	NA	NA	NA	NA	NA	NA	NA	NA	NA	NA	NA	NA	NA	NA	NA	NA	NA	NA	NA	NA	NA	NA	NA	NA	2shchc	NA	NA	MNXM162721	NA	NA	NA	NA	NA
sinapate	MAMBO	C11H11O5	NA	NA	NA	cpd00373	PCMORTLOPMLEFB-ONEGZZNKSA-M	InChI=1S/C11H12O5/c1-15-8-5-7(3-4-10(12)13)6-9(16-2)11(8)14/h3-6,14H,1-2H3,(H,12,13)/p-1/b4-3+	Completed	Organic compounds	Phenylpropanoids and polyketides	Cinnamic acids and derivatives	Hydroxycinnamic acids and derivatives	Hydroxycinnamic acids	NA	NA	NA	NA	NA	NA	COc1cc(/C=C/C(=O)[O-])cc(OC)c1O	NA	NA	NA	NA	NA	NA	NA	NA	NA	NA	NA	NA	NA	NA	NA	NA
chloramphenicol	MAMBO	C11H12Cl2N2O5	NA	NA	NA	cpd00680	WIIZWVCIJKGZOK-RKDXNWHRSA-N	InChI=1S/C11H12Cl2N2O5/c12-10(13)11(18)14-8(5-16)9(17)6-1-3-7(4-2-6)15(19)20/h1-4,8-10,16-17H,5H2,(H,14,18)/t8-,9-/m1/s1	Completed	Organic compounds	Benzenoids	Benzene and substituted derivatives	Nitrobenzenes	Nitrobenzenes	NA	NA	NA	NA	NA	NA	O=C(N[C@H](CO)[C@H](O)c1ccc([N+](=O)[O-])cc1)C(Cl)Cl	NA	NA	NA	NA	NA	NA	NA	NA	NA	NA	NA	NA	NA	NA	NA	NA
n-formyl-d-kynurenine	MAMBO	C11H12N2O4	NA	NA	NA	cpd11254	BYHJHXPTQMMKCA-MRVPVSSYSA-N	InChI=1S/C11H12N2O4/c12-8(11(16)17)5-10(15)7-3-1-2-4-9(7)13-6-14/h1-4,6,8H,5,12H2,(H,13,14)(H,16,17)/t8-/m1/s1	Completed	Organic compounds	Organic oxygen compounds	Organooxygen compounds	Carbonyl compounds	Ketones	Aryl ketones	Phenylketones	Alkyl-phenylketones	NA	NA	NA	[NH3+][C@H](CC(=O)c1ccccc1NC=O)C(=O)[O-]	NA	NA	NA	NA	NA	NA	NA	NA	NA	NA	NA	NA	NA	NA	NA	NA
c-(3-indolyl)-glycerol 3-phosphate	AGORA	C11H12NO6P	NA	NA	NA	NA	NA	NA	NA	NA	NA	NA	NA	NA	NA	NA	NA	NA	NA	NA	NA	NA	NA	NA	NA	NA	NA	NA	3ig3p	NA	NA	MNXM866	NA	NA	NA	NA	NA
n-succinyl-2-l-amino-6-oxoheptanedioate	AGORA	C11H12NO8	NA	HMDB0012266	NA	NA	NA	NA	NA	NA	NA	NA	NA	NA	NA	NA	NA	NA	NA	NA	NA	NA	NA	NA	NA	NA	NA	NA	sl2a6o	NA	NA	MNXM1563	NA	NA	NA	NA	NA
sinapaldehyde	MAMBO	C11H12O4	NA	NA	NA	cpd03333	CDICDSOGTRCHMG-ONEGZZNKSA-N	InChI=1S/C11H12O4/c1-14-9-6-8(4-3-5-12)7-10(15-2)11(9)13/h3-7,13H,1-2H3/b4-3+	Completed	Organic compounds	Benzenoids	Phenols	Methoxyphenols	Methoxyphenols	NA	NA	NA	NA	NA	NA	COc1cc(/C=C/C=O)cc(OC)c1O	NA	NA	NA	NA	NA	NA	NA	NA	NA	NA	NA	NA	NA	NA	NA	NA
isomethyleugenol	MAMBO	C11H14O2	NA	NA	NA	cpd07364	NNWHUJCUHAELCL-SNAWJCMRSA-N	InChI=1S/C11H14O2/c1-4-5-9-6-7-10(12-2)11(8-9)13-3/h4-8H,1-3H3/b5-4+	Completed	Organic compounds	Benzenoids	Benzene and substituted derivatives	Methoxybenzenes	Dimethoxybenzenes	NA	NA	NA	NA	NA	NA	C/C=C/c1ccc(OC)c(OC)c1	NA	NA	NA	NA	NA	NA	NA	NA	NA	NA	NA	NA	NA	NA	NA	NA
3-methyl-1-(2,4,6-trihydroxyphenyl)butan-1-one	MAMBO	C11H14O4	NA	NA	NA	cpd04553	VSDWHZGJGWMIRN-UHFFFAOYSA-N	InChI=1S/C11H14O4/c1-6(2)3-8(13)11-9(14)4-7(12)5-10(11)15/h4-6,12,14-15H,3H2,1-2H3	Completed	Organic compounds	Organic oxygen compounds	Organooxygen compounds	Carbonyl compounds	Ketones	Aryl ketones	Phenylketones	Alkyl-phenylketones	NA	NA	NA	CC(C)CC(=O)c1c(O)cc(O)cc1O	NA	NA	NA	NA	NA	NA	NA	NA	NA	NA	NA	NA	NA	NA	NA	NA
sinapyl alcohol	MAMBO	C11H14O4	NA	NA	NA	cpd01554	LZFOPEXOUVTGJS-ONEGZZNKSA-N	InChI=1S/C11H14O4/c1-14-9-6-8(4-3-5-12)7-10(15-2)11(9)13/h3-4,6-7,12-13H,5H2,1-2H3/b4-3+	Completed	Organic compounds	Benzenoids	Phenols	Methoxyphenols	Methoxyphenols	NA	NA	NA	NA	NA	NA	COc1cc(/C=C/CO)cc(OC)c1O	NA	NA	NA	NA	NA	NA	NA	NA	NA	NA	NA	NA	NA	NA	NA	NA
5-meot	MAMBO	C11H15N2O	NA	NA	NA	cpd03370	JTEJPPKMYBDEMY-UHFFFAOYSA-O	InChI=1S/C11H14N2O/c1-14-9-2-3-11-10(6-9)8(4-5-12)7-13-11/h2-3,6-7,13H,4-5,12H2,1H3/p+1	Completed	Organic compounds	Organoheterocyclic compounds	Indoles and derivatives	Tryptamines and derivatives	Tryptamines and derivatives	NA	NA	NA	NA	NA	NA	COc1ccc2[nH]cc(CC[NH3+])c2c1	NA	NA	NA	NA	NA	NA	NA	NA	NA	NA	NA	NA	NA	NA	NA	NA
7-methylxanthosine	MAMBO	C11H15N4O6	NA	NA	NA	cpd15068	SYPRQIWERSQQNL-KQYNXXCUSA-O	InChI=1S/C11H14N4O6/c1-14-3-15(8-5(14)9(19)13-11(20)12-8)10-7(18)6(17)4(2-16)21-10/h3-4,6-7,10,16-18H,2H2,1H3,(H-,12,13,19,20)/p+1/t4-,6-,7-,10-/m1/s1	Completed	Organic compounds	Nucleosides, nucleotides, and analogues	Purine nucleosides	NA	Purine nucleosides	NA	NA	NA	NA	NA	NA	C[n+]1cn([C@@H]2O[C@H](CO)[C@@H](O)[C@H]2O)c2[nH]c(=O)[nH]c(=O)c21	NA	NA	NA	NA	NA	NA	NA	NA	NA	NA	NA	NA	NA	NA	NA	NA
phosphatidylinositol 4-phosphate	MAMBO	C11H15O16P2R2	NA	NA	NA	cpd11837	NA	NA	NA	NA	NA	NA	NA	NA	NA	NA	NA	NA	NA	NA	*C(=O)OC[C@H](COP(=O)([O-])O[C@@H]1[C@H](O)[C@H](O)[C@@H](OP(=O)([O-])[O-])[C@H](O)[C@H]1O)OC(*)=O	NA	NA	NA	NA	NA	NA	NA	NA	NA	NA	NA	NA	NA	NA	NA	NA
n-succinyl-ll-2,6-diaminoheptanedioate	AGORA	C11H16N2O7	NA	HMDB0012267	NA	NA	NA	NA	NA	NA	NA	NA	NA	NA	NA	NA	NA	NA	NA	NA	NA	NA	NA	NA	NA	NA	NA	NA	sl26da	NA	NA	MNXM1488	NA	NA	NA	NA	NA
1,2-diacyl-3-o-(alpha-d-glucopyranosyl)-sn-glycerol	MAMBO	C11H16O10R2	NA	NA	NA	cpd12864	NA	NA	NA	NA	NA	NA	NA	NA	NA	NA	NA	NA	NA	NA	*C(=O)OC[C@H](CO[C@H]1O[C@H](CO)[C@@H](O)[C@H](O)[C@H]1O)OC(*)=O	NA	NA	NA	NA	NA	NA	NA	NA	NA	NA	NA	NA	NA	NA	NA	NA
vicianose	MAMBO	C11H20O10	NA	NA	NA	cpd01142	QYNRIDLOTGRNML-ULAALWPKSA-N	InChI=1S/C11H20O10/c12-3-1-19-11(9(17)5(3)13)20-2-4-6(14)7(15)8(16)10(18)21-4/h3-18H,1-2H2/t3-,4+,5-,6+,7-,8+,9+,10?,11-/m0/s1	Completed	Organic compounds	Organic oxygen compounds	Organooxygen compounds	Carbohydrates and carbohydrate conjugates	Glycosyl compounds	O-glycosyl compounds	NA	NA	NA	NA	NA	OC1O[C@H](CO[C@@H]2OC[C@H](O)[C@H](O)[C@H]2O)[C@@H](O)[C@H](O)[C@H]1O	NA	NA	NA	NA	NA	NA	NA	NA	NA	NA	NA	NA	NA	NA	NA	NA
2-hydroxy-3-carboxybenzalpyruvate	MAMBO	C11H6O6	NA	NA	NA	cpd09798	NCSHNHYNPKPIAU-SNAWJCMRSA-L	undefined	Completed	Organic compounds	Phenylpropanoids and polyketides	Cinnamic acids and derivatives	Hydroxycinnamic acids and derivatives	Hydroxycinnamic acids and derivatives	NA	NA	NA	NA	NA	NA	O=C([O-])C(=O)/C=C/c1cccc(C(=O)[O-])c1O	NA	NA	NA	NA	NA	NA	NA	NA	NA	NA	NA	NA	NA	NA	NA	NA
1-naphthoate	MAMBO	C11H7O2	NA	NA	NA	cpd09794	LNETULKMXZVUST-UHFFFAOYSA-M	InChI=1S/C11H8O2/c12-11(13)10-7-3-5-8-4-1-2-6-9(8)10/h1-7H,(H,12,13)/p-1	Completed	Organic compounds	Benzenoids	Naphthalenes	Naphthalenecarboxylic acids and derivatives	Naphthalenecarboxylic acids	NA	NA	NA	NA	NA	NA	O=C([O-])c1cccc2ccccc12	NA	NA	NA	NA	NA	NA	NA	NA	NA	NA	NA	NA	NA	NA	NA	NA
2-naphthoate	MAMBO	C11H7O2	NA	NA	NA	cpd09804	UOBYKYZJUGYBDK-UHFFFAOYSA-M	InChI=1S/C11H8O2/c12-11(13)10-6-5-8-3-1-2-4-9(8)7-10/h1-7H,(H,12,13)/p-1	Completed	Organic compounds	Benzenoids	Naphthalenes	Naphthalenecarboxylic acids and derivatives	Naphthalenecarboxylic acids	NA	NA	NA	NA	NA	NA	O=C([O-])c1ccc2ccccc2c1	NA	NA	NA	NA	NA	NA	NA	NA	NA	NA	NA	NA	NA	NA	NA	NA
1-hydroxy-2-naphthoate	AGORA	C11H7O3	NA	NA	NA	NA	NA	NA	NA	NA	NA	NA	NA	NA	NA	NA	NA	NA	NA	NA	NA	NA	NA	NA	NA	NA	NA	NA	NA	NA	NA	NA	NA	NA	NA	NA	NA
1,4-dihydroxy-6-naphthoate	AGORA	C11H7O4	NA	NA	NA	NA	NA	NA	NA	NA	NA	NA	NA	NA	NA	NA	NA	NA	NA	NA	NA	NA	NA	NA	NA	NA	NA	NA	NA	NA	NA	NA	NA	NA	NA	NA	NA
1,4-dihydroxy-2-naphthoate	AGORA	C11H7O4	NA	NA	NA	NA	NA	NA	NA	NA	NA	NA	NA	NA	NA	NA	NA	NA	NA	NA	NA	NA	NA	NA	NA	NA	NA	NA	dhna	NA	NA	MNXM552	NA	NA	NA	NA	NA
1-naphthaldehyde	MAMBO	C11H8O	NA	NA	NA	cpd09793	SQAINHDHICKHLX-UHFFFAOYSA-N	InChI=1S/C11H8O/c12-8-10-6-3-5-9-4-1-2-7-11(9)10/h1-8H	Completed	Organic compounds	Benzenoids	Naphthalenes	NA	Naphthalenes	NA	NA	NA	NA	NA	NA	O=Cc1cccc2ccccc12	NA	NA	NA	NA	NA	NA	NA	NA	NA	NA	NA	NA	NA	NA	NA	NA
2-naphthaldehyde	MAMBO	C11H8O	NA	NA	NA	cpd09802	PJKVFARRVXDXAD-UHFFFAOYSA-N	InChI=1S/C11H8O/c12-8-9-5-6-10-3-1-2-4-11(10)7-9/h1-8H	Completed	Organic compounds	Benzenoids	Naphthalenes	NA	Naphthalenes	NA	NA	NA	NA	NA	NA	O=Cc1ccc2ccccc2c1	NA	NA	NA	NA	NA	NA	NA	NA	NA	NA	NA	NA	NA	NA	NA	NA
1-hydroxy-2-naphthaldehyde	MAMBO	C11H8O2	NA	NA	NA	cpd08279	OITQDWKMIPXGFL-UHFFFAOYSA-N	InChI=1S/C11H8O2/c12-7-9-6-5-8-3-1-2-4-10(8)11(9)13/h1-7,13H	Completed	Organic compounds	Benzenoids	Naphthalenes	Naphthols and derivatives	Naphthols and derivatives	NA	NA	NA	NA	NA	NA	O=Cc1ccc2ccccc2c1O	NA	NA	NA	NA	NA	NA	NA	NA	NA	NA	NA	NA	NA	NA	NA	NA
o-succinylbenzoate	AGORA	C11H8O5	NA	NA	NA	NA	NA	NA	NA	NA	NA	NA	NA	NA	NA	NA	NA	NA	NA	NA	NA	NA	NA	NA	NA	NA	NA	NA	sucbz	NA	NA	MNXM1212	NA	NA	NA	NA	NA
2-hydroxy-3-methylbenzalpyruvate	MAMBO	C11H9O4	NA	NA	NA	cpd09789	DWONKORAGIKGGD-AATRIKPKSA-M	InChI=1S/C11H10O4/c1-7-3-2-4-8(10(7)13)5-6-9(12)11(14)15/h2-6,13H,1H3,(H,14,15)/p-1/b6-5+	Completed	Organic compounds	Phenylpropanoids and polyketides	Cinnamic acids and derivatives	Hydroxycinnamic acids and derivatives	Hydroxycinnamic acids and derivatives	NA	NA	NA	NA	NA	NA	Cc1cccc(/C=C/C(=O)C(=O)[O-])c1O	NA	NA	NA	NA	NA	NA	NA	NA	NA	NA	NA	NA	NA	NA	NA	NA
z1,2-dihydroxy-1,2-dihydro-8-carboxynaphthalene	MAMBO	C11H9O4	NA	NA	NA	cpd09795	ZSELXDLKMICUKK-WPRPVWTQSA-M	InChI=1S/C11H10O4/c12-8-5-4-6-2-1-3-7(11(14)15)9(6)10(8)13/h1-5,8,10,12-13H,(H,14,15)/p-1/t8-,10-/m0/s1	Completed	Organic compounds	Benzenoids	Naphthalenes	Naphthalenecarboxylic acids and derivatives	Naphthalenecarboxylic acids	NA	NA	NA	NA	NA	NA	O=C([O-])c1cccc2c1[C@@H](O)[C@@H](O)C=C2	NA	NA	NA	NA	NA	NA	NA	NA	NA	NA	NA	NA	NA	NA	NA	NA
2-hydroxy-4-hydroxymethylbenzalpyruvate	MAMBO	C11H9O5	NA	NA	NA	cpd09810	OQOCDFNWSBHKBA-ONEGZZNKSA-M	undefined	Completed	Organic compounds	Phenylpropanoids and polyketides	Cinnamic acids and derivatives	Hydroxycinnamic acids and derivatives	Hydroxycinnamic acids and derivatives	NA	NA	NA	NA	NA	NA	O=C([O-])C(=O)/C=C/c1ccc(CO)cc1O	NA	NA	NA	NA	NA	NA	NA	NA	NA	NA	NA	NA	NA	NA	NA	NA
anteisoheptadecanoyllipoteichoate (n=24), linked, unsubstituted	AGORA	C121H236O135P24	NA	NA	NA	NA	NA	NA	NA	NA	NA	NA	NA	NA	NA	NA	NA	NA	NA	NA	NA	NA	NA	NA	NA	NA	NA	NA	NA	NA	NA	NA	NA	NA	NA	NA	NA
isoheptadecanoyllipoteichoate (n=24), linked, unsubstituted	AGORA	C121H236O135P24	NA	NA	NA	NA	NA	NA	NA	NA	NA	NA	NA	NA	NA	NA	NA	NA	NA	NA	NA	NA	NA	NA	NA	NA	NA	NA	NA	NA	NA	NA	NA	NA	NA	NA	NA
stearoyllipoteichoate (n=24), linked, unsubstituted	AGORA	C123H240O135P24	NA	NA	NA	cpd15748	NA	NA	NA	NA	NA	NA	NA	NA	NA	NA	NA	NA	NA	NA	NA	NA	NA	NA	NA	NA	NA	NA	NA	NA	NA	NA	NA	NA	NA	NA	NA
phospho-heptosyl-heptosyl-kdo2-lipida	AGORA	C124H219N2O54P3	NA	NA	NA	NA	NA	NA	NA	NA	NA	NA	NA	NA	NA	NA	NA	NA	NA	NA	NA	NA	NA	NA	NA	NA	NA	NA	phhlipa	NA	NA	MNXM75132	NA	NA	NA	NA	NA
heptosyl-heptosyl-kdo2-lipida	AGORA	C124H220N2O51P2	NA	NA	NA	NA	NA	NA	NA	NA	NA	NA	NA	NA	NA	NA	NA	NA	NA	NA	NA	NA	NA	NA	NA	NA	NA	NA	hhlipa	NA	NA	MNXM2582	NA	NA	NA	NA	NA
lumichrome	MAMBO	C12H10N4O2	NA	NA	NA	cpd01191	ZJTJUVIJVLLGSP-UHFFFAOYSA-N	InChI=1S/C12H10N4O2/c1-5-3-7-8(4-6(5)2)14-10-9(13-7)11(17)16-12(18)15-10/h3-4H,1-2H3,(H2,14,15,16,17,18)	Completed	Organic compounds	Organoheterocyclic compounds	Pteridines and derivatives	Alloxazines and isoalloxazines	Flavins	NA	NA	NA	NA	NA	NA	Cc1cc2nc3[nH]c(=O)[nH]c(=O)c3nc2cc1C	NA	NA	NA	NA	NA	NA	NA	NA	NA	NA	NA	NA	NA	NA	NA	NA
2-hydroxy-6-oxo-(2'-aminophenyl)-hexa-2,4-dienoate	MAMBO	C12H10NO4	NA	NA	NA	cpd05041	AFPIGEHQFVBSJA-TZFLZTJBSA-M	undefined	Completed	Organic compounds	Organic acids and derivatives	Keto acids and derivatives	Medium-chain keto acids and derivatives	Medium-chain keto acids and derivatives	NA	NA	NA	NA	NA	NA	Nc1ccccc1C(=O)/C=C\C=C(\O)C(=O)[O-]	NA	NA	NA	NA	NA	NA	NA	NA	NA	NA	NA	NA	NA	NA	NA	NA
2-biphenylol	MAMBO	C12H10O	NA	NA	NA	cpd01642	LLEMOWNGBBNAJR-UHFFFAOYSA-N	InChI=1S/C12H10O/c13-12-9-5-4-8-11(12)10-6-2-1-3-7-10/h1-9,13H	Completed	Organic compounds	Benzenoids	Benzene and substituted derivatives	Biphenyls and derivatives	Biphenyls and derivatives	NA	NA	NA	NA	NA	NA	Oc1ccccc1-c1ccccc1	NA	NA	NA	NA	NA	NA	NA	NA	NA	NA	NA	NA	NA	NA	NA	NA
3-phenylcatechol	MAMBO	C12H10O2	NA	NA	NA	cpd01661	YKOQAAJBYBTSBS-UHFFFAOYSA-N	InChI=1S/C12H10O2/c13-11-8-4-7-10(12(11)14)9-5-2-1-3-6-9/h1-8,13-14H	Completed	Organic compounds	Benzenoids	Benzene and substituted derivatives	Biphenyls and derivatives	Biphenyls and derivatives	NA	NA	NA	NA	NA	NA	Oc1cccc(-c2ccccc2)c1O	NA	NA	NA	NA	NA	NA	NA	NA	NA	NA	NA	NA	NA	NA	NA	NA
2,2',3-trihydroxybiphenyl	MAMBO	C12H10O3	NA	NA	NA	cpd02240	USBNIYMZDQVDSO-UHFFFAOYSA-N	InChI=1S/C12H10O3/c13-10-6-2-1-4-8(10)9-5-3-7-11(14)12(9)15/h1-7,13-15H	Completed	Organic compounds	Benzenoids	Benzene and substituted derivatives	Biphenols	Biphenols	NA	NA	NA	NA	NA	NA	Oc1ccccc1-c1cccc(O)c1O	NA	NA	NA	NA	NA	NA	NA	NA	NA	NA	NA	NA	NA	NA	NA	NA
2,2',3-trihydroxydiphenylether	MAMBO	C12H10O4	NA	NA	NA	cpd04867	XEAZDMSYJLCYDK-UHFFFAOYSA-N	InChI=1S/C12H10O4/c13-8-4-1-2-6-10(8)16-11-7-3-5-9(14)12(11)15/h1-7,13-15H	Completed	Organic compounds	Benzenoids	Benzene and substituted derivatives	Diphenylethers	Diphenylethers	NA	NA	NA	NA	NA	NA	Oc1ccccc1Oc1cccc(O)c1O	NA	NA	NA	NA	NA	NA	NA	NA	NA	NA	NA	NA	NA	NA	NA	NA
4-methylumbelliferyl acetate	MAMBO	C12H10O4	NA	NA	NA	cpd02393	HXVZGASCDAGAPS-UHFFFAOYSA-N	InChI=1S/C12H10O4/c1-7-5-12(14)16-11-6-9(15-8(2)13)3-4-10(7)11/h3-6H,1-2H3	Completed	Organic compounds	Phenylpropanoids and polyketides	Coumarins and derivatives	NA	Coumarins and derivatives	NA	NA	NA	NA	NA	NA	CC(=O)Oc1ccc2c(C)cc(=O)oc2c1	NA	NA	NA	NA	NA	NA	NA	NA	NA	NA	NA	NA	NA	NA	NA	NA
2'-aminobiphenyl-2,3-diol	MAMBO	C12H11NO2	NA	NA	NA	cpd05040	WPDDFIBFWKUENN-UHFFFAOYSA-N	InChI=1S/C12H11NO2/c13-10-6-2-1-4-8(10)9-5-3-7-11(14)12(9)15/h1-7,14-15H,13H2	Completed	Organic compounds	Benzenoids	Benzene and substituted derivatives	Biphenyls and derivatives	Biphenyls and derivatives	NA	NA	NA	NA	NA	NA	Nc1ccccc1-c1cccc(O)c1O	NA	NA	NA	NA	NA	NA	NA	NA	NA	NA	NA	NA	NA	NA	NA	NA
2,6-dioxo-6-phenylhexanoate	MAMBO	C12H11O4	NA	NA	NA	cpd02350	WHAWELFEJQCZFJ-UHFFFAOYSA-M	InChI=1S/C12H12O4/c13-10(9-5-2-1-3-6-9)7-4-8-11(14)12(15)16/h1-3,5-6H,4,7-8H2,(H,15,16)/p-1	Completed	Organic compounds	Organic oxygen compounds	Organooxygen compounds	Carbonyl compounds	Ketones	Aryl ketones	Phenylketones	Alkyl-phenylketones	NA	NA	NA	O=C([O-])C(=O)CCCC(=O)c1ccccc1	NA	NA	NA	NA	NA	NA	NA	NA	NA	NA	NA	NA	NA	NA	NA	NA
n-(5-phospho-d-ribosyl)anthranilate	AGORA	C12H13NO9P	NA	NA	NA	NA	NA	NA	NA	NA	NA	NA	NA	NA	NA	NA	NA	NA	NA	NA	NA	NA	NA	NA	NA	NA	NA	NA	pran	NA	NA	MNXM1489	NA	NA	NA	NA	NA
arbutin 6-phosphate	AGORA	C12H15O10P	NA	NA	NA	NA	NA	NA	NA	NA	NA	NA	NA	NA	NA	NA	NA	NA	NA	NA	NA	NA	NA	NA	NA	NA	NA	NA	arbt6p	NA	NA	MNXM2806	NA	NA	NA	NA	NA
dcvg	MAMBO	C12H16Cl2N3O6S	NA	NA	NA	cpd10565	IXARYIJEQUJTIZ-KWRIXSAHSA-M	NA	Completed	Organic compounds	Organic acids and derivatives	Carboxylic acids and derivatives	Amino acids, peptides, and analogues	Peptides	Oligopeptides	NA	NA	NA	NA	NA	[NH3+][C@@H](CCC(=O)N[C@@H](CS/C(Cl)=C\Cl)C(=O)NCC(=O)[O-])C(=O)[O-]	NA	NA	NA	NA	NA	NA	NA	NA	NA	NA	NA	NA	NA	NA	NA	NA
1,2-beta-d-glucuronosyl-d-glucuronate	MAMBO	C12H16O13	NA	NA	NA	cpd02668	IMNADAQGVSDVMI-CCLDAEICSA-L	InChI=1S/C12H18O13/c13-1-2(14)7(10(20)21)24-12(5(1)17)25-8-4(16)3(15)6(9(18)19)23-11(8)22/h1-8,11-17,22H,(H,18,19)(H,20,21)/p-2/t1-,2-,3-,4-,5+,6-,7-,8+,11+,12-/m0/s1	Completed	Organic compounds	Organic oxygen compounds	Organooxygen compounds	Carbohydrates and carbohydrate conjugates	Sugar acids and derivatives	Glucuronic acid derivatives	Glucuronides	O-glucuronides	NA	NA	NA	O=C([O-])[C@H]1O[C@@H](O[C@@H]2[C@@H](O)[C@H](O)[C@@H](C(=O)[O-])O[C@H]2O)[C@H](O)[C@@H](O)[C@@H]1O	NA	NA	NA	NA	NA	NA	NA	NA	NA	NA	NA	NA	NA	NA	NA	NA
digalacturonate	MAMBO	C12H16O13	NA	NA	NA	cpd01532	IGSYEZFZPOZFNC-MMGXBETBSA-L	InChI=1S/C12H18O13/c13-1-2(14)7(9(18)19)25-12(5(1)17)24-6-3(15)4(16)11(22)23-8(6)10(20)21/h1-8,11-17,22H,(H,18,19)(H,20,21)/p-2/t1-,2+,3+,4+,5+,6+,7-,8-,11-,12-/m0/s1	Completed	Organic compounds	Organic oxygen compounds	Organooxygen compounds	Carbohydrates and carbohydrate conjugates	Sugar acids and derivatives	Glucuronic acid derivatives	Glucuronides	O-glucuronides	NA	NA	NA	O=C([O-])[C@H]1O[C@H](O[C@H]2[C@@H](C(=O)[O-])O[C@H](O)[C@H](O)[C@H]2O)[C@H](O)[C@@H](O)[C@H]1O	NA	NA	NA	NA	NA	NA	NA	NA	NA	NA	NA	NA	NA	NA	NA	NA
arbutin	AGORA	C12H16O7	18305	HMDB0029943	C06186	NA	BJRNKVDFDLYUGJ-UHFFFAOYSA-N	InChI=1S/C12H16O7/c13-5-8-9(15)10(16)11(17)12(19-8)18-7-3-1-6(14)2-4-7/h1-4,8-17H,5H2	Completed	Organic compounds	Organic oxygen compounds	Organooxygen compounds	Carbohydrates and carbohydrate conjugates	Glycosyl compounds	Phenolic glycosides	NA	NA	NA	NA	NA	NA	346	NA	NA	NA	FDB001221	339	NA	arbt	Arbutin	NA	MNXM2683	C00002638	NA	497-76-7	DTXSID7040152	NA
anhalonidine	MAMBO	C12H18NO3	NA	NA	NA	cpd16511	PRNZAMQMBOFSJY-UHFFFAOYSA-O	NA	Completed	Organic compounds	Organoheterocyclic compounds	Tetrahydroisoquinolines	NA	Tetrahydroisoquinolines	NA	NA	NA	NA	NA	NA	COc1cc2c(c(O)c1OC)C(C)[NH2+]CC2	NA	NA	NA	NA	NA	NA	NA	NA	NA	NA	NA	NA	NA	NA	NA	NA
d-galactosyl-1,4-beta-d-glucosyl-r	MAMBO	C12H21O11R	NA	NA	NA	cpd12499	NA	NA	NA	NA	NA	NA	NA	NA	NA	NA	NA	NA	NA	NA	*O[C@@H]1O[C@H](CO)[C@@H](O[C@@H]2O[C@H](CO)[C@H](O)[C@H](O)[C@H]2O)[C@H](O)[C@H]1O	NA	NA	NA	NA	NA	NA	NA	NA	NA	NA	NA	NA	NA	NA	NA	NA
lactose 6-phosphate	AGORA	C12H21O14P	NA	HMDB0006789	C05396	NA	ITPHOIFCAFNCLL-QKKXKWKRSA-N	InChI=1S/C12H23O14P/c13-1-3-10(7(16)8(17)11(19)24-3)26-12-9(18)6(15)5(14)4(25-12)2-23-27(20,21)22/h3-19H,1-2H2,(H2,20,21,22)/t3-,4-,5+,6+,7-,8-,9-,10-,11?,12+/m1/s1	Completed	Organic compounds	Organic oxygen compounds	Organooxygen compounds	Carbohydrates and carbohydrate conjugates	Disaccharides	Disaccharide phosphates	NA	NA	NA	NA	InChI=1S/C12H23O14P/c13-1-3-10(7(16)8(17)11(19)24-3)26-12-9(18)6(15)5(14)4(25-12)2-23-27(20,21)22/h3-19H,1-2H2,(H2,20,21,22)/t3-,4-,5+,6+,7-,8-,9-,10-,11?,12+/m1/s1	NA	440654	NA	NA	NA	FDB024078	389535	NA	lac6p	NA	NA	MNXM2128	NA	NA	NA	NA	NA
6-phospho-beta-d-glucosyl-(1,4)-d-glucose	AGORA	C12H21O14P	NA	NA	C04534	NA	NA	NA	NA	NA	NA	NA	NA	NA	NA	NA	NA	NA	NA	NA	NA	NA	NA	NA	NA	NA	NA	NA	6pgg	NA	NA	MNXM147389	NA	NA	NA	NA	NA
sucrose 6-phosphate	AGORA	C12H21O14P	NA	NA	NA	NA	NA	NA	NA	NA	NA	NA	NA	NA	NA	NA	NA	NA	NA	NA	NA	NA	NA	NA	NA	NA	NA	NA	suc6p	NA	NA	MNXM1004	NA	NA	NA	NA	NA
alpha,alpha-trehalose 6-phosphate	AGORA	C12H21O14P	NA	NA	NA	NA	NA	NA	NA	NA	NA	NA	NA	NA	NA	NA	NA	NA	NA	NA	NA	NA	NA	NA	NA	NA	NA	NA	tre6p	NA	NA	MNXM448	NA	NA	NA	NA	NA
fe(iii)dicitrate	MAMBO	C12H22FeO14	NA	NA	NA	cpd03725	ISOHCBXAFHMIHK-UHFFFAOYSA-N	InChI=1S/2C6H11O7.Fe/c2*7-3(8)1-6(13,5(11)12)2-4(9)10;/h2*3-5,7,9,11,13H,1-2H2;/q2*-3;+6	Completed	Organic compounds	Organic oxygen compounds	Organooxygen compounds	Alcohols and polyols	Tertiary alcohols	NA	NA	NA	NA	NA	NA	OC1CC2(O)CC(O)O[Fe]34(O1)(OC(O)CC(O)(CC(O)O3)C(O)O4)OC2O	NA	NA	NA	NA	NA	NA	NA	NA	NA	NA	NA	NA	NA	NA	NA	NA
melibiose	AGORA	C12H22O11	NA	HMDB0055419	NA	NA	KDEWWQZHBSXNPX-XGZCLZEASA-N	undefined	Completed	Organic compounds	Lipids and lipid-like molecules	Glycerolipids	Triradylcglycerols	Triacylglycerols	NA	NA	NA	NA	NA	NA	NA	NA	NA	NA	NA	NA	NA	NA	melib	NA	NA	MNXM1434	NA	NA	NA	NA	NA
cellobiose	AGORA	C12H22O11	NA	HMDB0000055	NA	NA	NA	NA	NA	NA	NA	NA	NA	NA	NA	NA	NA	NA	NA	NA	NA	NA	NA	NA	NA	NA	NA	NA	cellb	NA	NA	MNXM1142	NA	NA	NA	NA	NA
levanbiose	AGORA	C12H22O11	6435	NA	C01725	NA	NA	NA	NA	NA	NA	NA	NA	NA	NA	NA	NA	NA	NA	NA	NA	223440163	NA	NA	NA	NA	NA	NA	NA	NA	NA	NA	NA	65637	NA	NA	NA
laminaribiose	AGORA	C12H22O11	NA	NA	NA	NA	NA	NA	NA	NA	NA	NA	NA	NA	NA	NA	NA	NA	NA	NA	NA	NA	NA	NA	NA	NA	NA	NA	lmn2	NA	NA	MNXM2249	NA	NA	NA	NA	NA
2-hydroxy-6-oxo-6-(4'-chlorophenyl)-hexa-2,4-dienoate	MAMBO	C12H8ClO4	NA	NA	NA	cpd03993	BKVFPMUIZMNOHF-VZLSHGEGSA-M	NA	Not Found	NA	NA	NA	NA	NA	NA	NA	NA	NA	NA	NA	O=C([O-])/C(O)=C/C=C\C(=O)c1ccc(Cl)cc1	NA	NA	NA	NA	NA	NA	NA	NA	NA	NA	NA	NA	NA	NA	NA	NA
dibenzofuran	MAMBO	C12H8O	NA	NA	NA	cpd04864	TXCDCPKCNAJMEE-UHFFFAOYSA-N	InChI=1S/C12H8O/c1-3-7-11-9(5-1)10-6-2-4-8-12(10)13-11/h1-8H	Completed	Organic compounds	Organoheterocyclic compounds	Benzofurans	Dibenzofurans	Dibenzofurans	NA	NA	NA	NA	NA	NA	c1ccc2c(c1)oc1ccccc12	NA	NA	NA	NA	NA	NA	NA	NA	NA	NA	NA	NA	NA	NA	NA	NA
dibenzo-p-dioxin	MAMBO	C12H8O2	NA	NA	NA	cpd04866	NFBOHOGPQUYFRF-UHFFFAOYSA-N	InChI=1S/C12H8O2/c1-2-6-10-9(5-1)13-11-7-3-4-8-12(11)14-10/h1-8H	Completed	Organic compounds	Organoheterocyclic compounds	Benzodioxins	Benzo-p-dioxins	Dibenzo-p-dioxins	NA	NA	NA	NA	NA	NA	c1ccc2c(c1)Oc1ccccc1O2	NA	NA	NA	NA	NA	NA	NA	NA	NA	NA	NA	NA	NA	NA	NA	NA
2,3-dihydroxy-4'-chlorobiphenyl	MAMBO	C12H9ClO2	NA	NA	NA	cpd03992	DVSRTUCUOATCJD-UHFFFAOYSA-N	InChI=1S/C12H9ClO2/c13-9-6-4-8(5-7-9)10-2-1-3-11(14)12(10)15/h1-7,14-15H	Completed	Organic compounds	Benzenoids	Benzene and substituted derivatives	Biphenyls and derivatives	Chlorinated biphenyls	NA	NA	NA	NA	NA	NA	Oc1cccc(-c2ccc(Cl)cc2)c1O	NA	NA	NA	NA	NA	NA	NA	NA	NA	NA	NA	NA	NA	NA	NA	NA
carbazole	MAMBO	C12H9N	NA	NA	NA	cpd05039	UJOBWOGCFQCDNV-UHFFFAOYSA-N	InChI=1S/C12H9N/c1-3-7-11-9(5-1)10-6-2-4-8-12(10)13-11/h1-8,13H	Completed	Organic compounds	Organoheterocyclic compounds	Indoles and derivatives	Carbazoles	Carbazoles	NA	NA	NA	NA	NA	NA	c1ccc2c(c1)[nH]c1ccccc12	NA	NA	NA	NA	NA	NA	NA	NA	NA	NA	NA	NA	NA	NA	NA	NA
2'-hydroxybiphenyl-2-sulfinate	MAMBO	C12H9O3S	NA	NA	NA	cpd04126	HPKSNFTYZHYEKV-UHFFFAOYSA-M	InChI=1S/C12H10O3S/c13-11-7-3-1-5-9(11)10-6-2-4-8-12(10)16(14)15/h1-8,13H,(H,14,15)/p-1	Completed	Organic compounds	Benzenoids	Benzene and substituted derivatives	Biphenyls and derivatives	Biphenyls and derivatives	NA	NA	NA	NA	NA	NA	O=S([O-])c1ccccc1-c1ccccc1O	NA	NA	NA	NA	NA	NA	NA	NA	NA	NA	NA	NA	NA	NA	NA	NA
2,6-dioxo-6-phenylhexa-3-enoate	MAMBO	C12H9O4	NA	NA	NA	cpd00935	QPGAZPBFRAAJBD-XBXARRHUSA-M	InChI=1S/C12H10O4/c13-10(9-5-2-1-3-6-9)7-4-8-11(14)12(15)16/h1-6,8H,7H2,(H,15,16)/p-1/b8-4+	Completed	Organic compounds	Organic oxygen compounds	Organooxygen compounds	Carbonyl compounds	Ketones	Aryl ketones	Phenylketones	Alkyl-phenylketones	NA	NA	NA	O=C([O-])C(=O)/C=C/CC(=O)c1ccccc1	NA	NA	NA	NA	NA	NA	NA	NA	NA	NA	NA	NA	NA	NA	NA	NA
phospho-heptosyl-phospho-heptosyl-heptosyl-kdo2-lipida	AGORA	C131H230N2O63P4	NA	NA	NA	NA	NA	NA	NA	NA	NA	NA	NA	NA	NA	NA	NA	NA	NA	NA	NA	NA	NA	NA	NA	NA	NA	NA	phphhlipa	NA	NA	MNXM75133	NA	NA	NA	NA	NA
heptosyl-phospho-heptosyl-heptosyl-kdo2-lipida	AGORA	C131H231N2O60P3	NA	NA	NA	NA	NA	NA	NA	NA	NA	NA	NA	NA	NA	NA	NA	NA	NA	NA	NA	NA	NA	NA	NA	NA	NA	NA	hphhlipa	NA	NA	MNXM56168	NA	NA	NA	NA	NA
kdo-phospho-heptosyl-phospho-heptosyl-heptosyl-kdo2-lipida	AGORA	C139H241N2O70P4	NA	NA	NA	NA	NA	NA	NA	NA	NA	NA	NA	NA	NA	NA	NA	NA	NA	NA	NA	NA	NA	NA	NA	NA	NA	NA	kphphhlipa	NA	NA	MNXM58984	NA	NA	NA	NA	NA
fluorene	MAMBO	C13H10	NA	NA	NA	cpd04851	NIHNNTQXNPWCJQ-UHFFFAOYSA-N	InChI=1S/C13H10/c1-3-7-12-10(5-1)9-11-6-2-4-8-13(11)12/h1-8H,9H2	Completed	Organic compounds	Benzenoids	Fluorenes	NA	Fluorenes	NA	NA	NA	NA	NA	NA	c1ccc2c(c1)Cc1ccccc1-2	NA	NA	NA	NA	NA	NA	NA	NA	NA	NA	NA	NA	NA	NA	NA	NA
9-fluorenol	MAMBO	C13H10O	NA	NA	NA	cpd04101	AFMVESZOYKHDBJ-UHFFFAOYSA-N	InChI=1S/C13H10O/c14-13-11-7-3-1-5-9(11)10-6-2-4-8-12(10)13/h1-8,13-14H	Completed	Organic compounds	Benzenoids	Fluorenes	NA	Fluorenes	NA	NA	NA	NA	NA	NA	OC1c2ccccc2-c2ccccc21	NA	NA	NA	NA	NA	NA	NA	NA	NA	NA	NA	NA	NA	NA	NA	NA
chloramphenicol 3-acetate	MAMBO	C13H14Cl2N2O6	NA	NA	NA	cpd02267	VVOIFRARHIZCJD-GHMZBOCLSA-N	InChI=1S/C13H14Cl2N2O6/c1-7(18)23-6-10(16-13(20)12(14)15)11(19)8-2-4-9(5-3-8)17(21)22/h2-5,10-12,19H,6H2,1H3,(H,16,20)/t10-,11-/m1/s1	Completed	Organic compounds	Benzenoids	Benzene and substituted derivatives	Nitrobenzenes	Nitrobenzenes	NA	NA	NA	NA	NA	NA	CC(=O)OC[C@@H](NC(=O)C(Cl)Cl)[C@H](O)c1ccc([N+](=O)[O-])cc1	NA	NA	NA	NA	NA	NA	NA	NA	NA	NA	NA	NA	NA	NA	NA	NA
formyl-n-acetyl-5-methoxykynurenamine	MAMBO	C13H16N2O4	NA	NA	NA	cpd03353	JYWNYMJKURVPFH-UHFFFAOYSA-N	InChI=1S/C13H16N2O4/c1-9(17)14-6-5-13(18)11-7-10(19-2)3-4-12(11)15-8-16/h3-4,7-8H,5-6H2,1-2H3,(H,14,17)(H,15,16)	Completed	Organic compounds	Organic oxygen compounds	Organooxygen compounds	Carbonyl compounds	Ketones	Aryl ketones	Phenylketones	Alkyl-phenylketones	NA	NA	NA	COc1ccc(NC=O)c(C(=O)CCNC(C)=O)c1	NA	NA	NA	NA	NA	NA	NA	NA	NA	NA	NA	NA	NA	NA	NA	NA
salicin 6-phosphate	AGORA	C13H17O10P	NA	NA	C06188	NA	NA	NA	NA	NA	NA	NA	NA	NA	NA	NA	NA	NA	NA	NA	NA	NA	NA	NA	NA	NA	NA	NA	salc6p	NA	NA	MNXM3356	NA	NA	NA	NA	NA
6,7-dimethyl-8-(1-d-ribityl)lumazine	AGORA	C13H18N4O6	NA	HMDB0003826	NA	NA	NA	NA	NA	NA	NA	NA	NA	NA	NA	NA	NA	NA	NA	NA	NA	NA	NA	NA	NA	NA	NA	NA	dmlz	NA	NA	MNXM1313	NA	NA	NA	NA	NA
lupinate	MAMBO	C13H18N6O3	NA	NA	NA	cpd01070	LJJHXRRUVASJDX-WWQRDVDESA-N	InChI=1S/C13H18N6O3/c1-8(5-20)2-3-15-11-10-12(17-6-16-11)19(7-18-10)4-9(14)13(21)22/h2,6-7,9,20H,3-5,14H2,1H3,(H,21,22)(H,15,16,17)/b8-2+/t9-/m0/s1	Completed	Organic compounds	Organoheterocyclic compounds	Imidazopyrimidines	Purines and purine derivatives	6-aminopurines	6-alkylaminopurines	NA	NA	NA	NA	NA	C/C(=C\CNc1ncnc2c1ncn2C[C@H]([NH3+])C(=O)[O-])CO	NA	NA	NA	NA	NA	NA	NA	NA	NA	NA	NA	NA	NA	NA	NA	NA
salicin	AGORA	C13H18O7	17814	HMDB0003546	C01451	NA	NGFMICBWJRZIBI-UJPOAAIJSA-N	InChI=1S/C13H18O7/c14-5-7-3-1-2-4-8(7)19-13-12(18)11(17)10(16)9(6-15)20-13/h1-4,9-18H,5-6H2/t9-,10-,11+,12-,13-/m1/s1	Completed	Organic compounds	Organic oxygen compounds	Organooxygen compounds	Carbohydrates and carbohydrate conjugates	Glycosyl compounds	Phenolic glycosides	NA	NA	NA	NA	NA	NA	439503	NA	NA	NA	FDB023194	388601	CPD-1181	salcn	Salicin	NA	MNXM2561	C00002672	6948	138-52-3	DTXSID10883326	NA
anhalonine	MAMBO	C13H20NO3	NA	NA	NA	cpd16512	VMFUYWSNWQYUTG-UHFFFAOYSA-O	NA	Completed	Organic compounds	Organoheterocyclic compounds	Tetrahydroisoquinolines	NA	Tetrahydroisoquinolines	NA	NA	NA	NA	NA	NA	COc1cc2c(c(OC)c1OC)C(C)[NH2+]CC2	NA	NA	NA	NA	NA	NA	NA	NA	NA	NA	NA	NA	NA	NA	NA	NA
procollagen 5-(d-galactosyl)-l-lysine	MAMBO	C13H24N3O8R2	NA	NA	NA	cpd03290	NA	NA	NA	NA	NA	NA	NA	NA	NA	NA	NA	NA	NA	NA	*NC(=O)[C@H](CC[C@H](C[NH3+])O[C@@H]1O[C@H](CO)[C@H](O)[C@H](O)[C@H]1O)NC(*)=O	NA	NA	NA	NA	NA	NA	NA	NA	NA	NA	NA	NA	NA	NA	NA	NA
2-hydroxy-6-oxo-6-(2-carboxyphenyl)-hexa-2,4-dienoate	MAMBO	C13H8O6	NA	NA	NA	cpd14980	LROHOEZLJWAKQY-TZFLZTJBSA-L	NA	Completed	Organic compounds	Organic acids and derivatives	Keto acids and derivatives	Medium-chain keto acids and derivatives	Medium-chain keto acids and derivatives	NA	NA	NA	NA	NA	NA	O=C([O-])/C(O)=C\C=C/C(=O)c1ccccc1C(=O)[O-]	NA	NA	NA	NA	NA	NA	NA	NA	NA	NA	NA	NA	NA	NA	NA	NA
inner core oligosaccharide lipid a (e coli)	AGORA	C145H251N2O74P4	NA	NA	NA	NA	NA	NA	NA	NA	NA	NA	NA	NA	NA	NA	NA	NA	NA	NA	NA	NA	NA	NA	NA	NA	NA	NA	icolipa	NA	NA	MNXM57404	NA	NA	NA	NA	NA
pinosylvin	MAMBO	C14H12O2	NA	NA	NA	cpd01203	YCVPRTHEGLPYPB-VOTSOKGWSA-N	InChI=1S/C14H12O2/c15-13-8-12(9-14(16)10-13)7-6-11-4-2-1-3-5-11/h1-10,15-16H/b7-6+	Completed	Organic compounds	Phenylpropanoids and polyketides	Stilbenes	NA	Stilbenes	NA	NA	NA	NA	NA	NA	Oc1cc(O)cc(/C=C/c2ccccc2)c1	NA	NA	NA	NA	NA	NA	NA	NA	NA	NA	NA	NA	NA	NA	NA	NA
cyclic dehypoxanthine futalosine	AGORA	C14H13O7	NA	NA	NA	NA	NA	NA	NA	NA	NA	NA	NA	NA	NA	NA	NA	NA	NA	NA	NA	NA	NA	NA	NA	NA	NA	NA	NA	NA	NA	NA	NA	NA	NA	NA	NA
2-succinyl-5-enolpyruvyl-6-hydroxy-3-cyclohexene-1-carboxylate	AGORA	C14H13O9	NA	NA	C16519	NA	NA	NA	NA	NA	NA	NA	NA	NA	NA	NA	NA	NA	NA	NA	NA	NA	NA	NA	NA	NA	NA	NA	NA	NA	NA	NA	NA	NA	NA	NA	NA
dehypoxanthine futalosinate	AGORA	C14H15O7	NA	NA	NA	NA	NA	NA	NA	NA	NA	NA	NA	NA	NA	NA	NA	NA	NA	NA	NA	NA	NA	NA	NA	NA	NA	NA	NA	NA	NA	NA	NA	NA	NA	NA	NA
n1-(5-phospho-alpha-d-ribosyl)-5,6-dimethylbenzimidazole	AGORA	C14H17N2O7P	NA	NA	NA	NA	NA	NA	NA	NA	NA	NA	NA	NA	NA	NA	NA	NA	NA	NA	NA	NA	NA	NA	NA	NA	NA	NA	5prdmbz	NA	NA	MNXM1224	NA	NA	NA	NA	NA
udp-l-ara4o	MAMBO	C14H18N2O16P2	NA	NA	NA	cpd14876	URJZIQLTPCJVMW-QNSCKLTRSA-L	InChI=1S/C14H20N2O16P2/c17-5-3-28-13(11(22)8(5)19)31-34(26,27)32-33(24,25)29-4-6-9(20)10(21)12(30-6)16-2-1-7(18)15-14(16)23/h1-2,6,8-13,19-22H,3-4H2,(H,24,25)(H,26,27)(H,15,18,23)/p-2/t6-,8+,9-,10-,11-,12-,13-/m1/s1	Completed	Organic compounds	Nucleosides, nucleotides, and analogues	Pyrimidine nucleotides	Pyrimidine ribonucleotides	Pyrimidine ribonucleoside diphosphates	NA	NA	NA	NA	NA	NA	O=C1CO[C@H](OP(=O)([O-])OP(=O)([O-])OC[C@H]2O[C@@H](n3ccc(=O)[nH]c3=O)[C@H](O)[C@@H]2O)[C@H](O)[C@H]1O	NA	NA	NA	NA	NA	NA	NA	NA	NA	NA	NA	NA	NA	NA	NA	NA
n1-(alpha-d-ribosyl)-5,6-dimethylbenzimidazole	AGORA	C14H18N2O4	NA	NA	NA	NA	NA	NA	NA	NA	NA	NA	NA	NA	NA	NA	NA	NA	NA	NA	NA	NA	NA	NA	NA	NA	NA	NA	rdmbzi	NA	NA	MNXM1539	NA	NA	NA	NA	NA
deacetylcephalosporin c	MAMBO	C14H18N3O7S	NA	NA	NA	cpd01995	XWCFYHBHOFBVIV-JWKOBGCHSA-M	InChI=1S/C14H19N3O7S/c15-7(13(21)22)2-1-3-8(19)16-9-11(20)17-10(14(23)24)6(4-18)5-25-12(9)17/h7,9,12,18H,1-5,15H2,(H,16,19)(H,21,22)(H,23,24)/p-1/t7-,9-,12-/m1/s1	Completed	Organic compounds	Organoheterocyclic compounds	Lactams	Beta lactams	Cephems	Cephalosporins	NA	NA	NA	NA	NA	[NH3+][C@H](CCCC(=O)N[C@@H]1C(=O)N2C(C(=O)[O-])=C(CO)CS[C@H]12)C(=O)[O-]	NA	NA	NA	NA	NA	NA	NA	NA	NA	NA	NA	NA	NA	NA	NA	NA
n(alpha)-benzyloxycarbonyl-l-leucine	MAMBO	C14H18NO4	NA	NA	NA	cpd02658	USPFMEKVPDBMCG-LBPRGKRZSA-M	InChI=1S/C14H19NO4/c1-10(2)8-12(13(16)17)15-14(18)19-9-11-6-4-3-5-7-11/h3-7,10,12H,8-9H2,1-2H3,(H,15,18)(H,16,17)/p-1/t12-/m0/s1	Completed	Organic compounds	Organic acids and derivatives	Carboxylic acids and derivatives	Amino acids, peptides, and analogues	Amino acids and derivatives	Alpha amino acids and derivatives	Leucine and derivatives	NA	NA	NA	NA	CC(C)C[C@H](NC(=O)OCc1ccccc1)C(=O)[O-]	NA	NA	NA	NA	NA	NA	NA	NA	NA	NA	NA	NA	NA	NA	NA	NA
udp-l-arabinose	MAMBO	C14H20N2O16P2	NA	NA	NA	cpd00691	DQQDLYVHOTZLOR-IAZOVDBXSA-L	InChI=1S/C14H22N2O16P2/c17-5-3-28-13(11(22)8(5)19)31-34(26,27)32-33(24,25)29-4-6-9(20)10(21)12(30-6)16-2-1-7(18)15-14(16)23/h1-2,5-6,8-13,17,19-22H,3-4H2,(H,24,25)(H,26,27)(H,15,18,23)/p-2/t5-,6+,8-,9+,10+,11+,12+,13+/m0/s1	Completed	Organic compounds	Nucleosides, nucleotides, and analogues	Pyrimidine nucleotides	Pyrimidine ribonucleotides	Pyrimidine ribonucleoside diphosphates	NA	NA	NA	NA	NA	NA	O=c1ccn([C@@H]2O[C@H](COP(=O)([O-])OP(=O)([O-])O[C@H]3OC[C@H](O)[C@H](O)[C@H]3O)[C@@H](O)[C@H]2O)c(=O)[nH]1	NA	NA	NA	NA	NA	NA	NA	NA	NA	NA	NA	NA	NA	NA	NA	NA
udp-apiose	MAMBO	C14H20N2O16P2	NA	NA	NA	cpd01140	SYVORCSTSYHSPN-UXAZDEAISA-L	InChI=1S/C14H22N2O16P2/c17-4-14(23)5-28-12(10(14)21)31-34(26,27)32-33(24,25)29-3-6-8(19)9(20)11(30-6)16-2-1-7(18)15-13(16)22/h1-2,6,8-12,17,19-21,23H,3-5H2,(H,24,25)(H,26,27)(H,15,18,22)/p-2/t6-,8-,9-,10+,11-,12-,14-/m1/s1	No Data Available	NA	NA	NA	NA	NA	NA	NA	NA	NA	NA	NA	O=c1ccn([C@@H]2O[C@H](COP(=O)([O-])OP(=O)([O-])O[C@H]3OC[C@](O)(CO)[C@H]3O)[C@@H](O)[C@H]2O)c(=O)[nH]1	NA	NA	NA	NA	NA	NA	NA	NA	NA	NA	NA	NA	NA	NA	NA	NA
isopenicillin n	MAMBO	C14H20N3O6S	NA	NA	NA	cpd03296	MIFYHUACUWQUKT-GTQWGBSQSA-M	InChI=1S/C14H21N3O6S/c1-14(2)9(13(22)23)17-10(19)8(11(17)24-14)16-7(18)5-3-4-6(15)12(20)21/h6,8-9,11H,3-5,15H2,1-2H3,(H,16,18)(H,20,21)(H,22,23)/p-1/t6-,8+,9-,11+/m0/s1	Completed	Organic compounds	Organic acids and derivatives	Carboxylic acids and derivatives	Amino acids, peptides, and analogues	Peptides	Dipeptides	NA	NA	NA	NA	NA	CC1(C)S[C@@H]2[C@H](NC(=O)CCC[C@H]([NH3+])C(=O)[O-])C(=O)N2[C@H]1C(=O)[O-]	NA	NA	NA	NA	NA	NA	NA	NA	NA	NA	NA	NA	NA	NA	NA	NA
penicillin n	MAMBO	C14H20N3O6S	NA	NA	NA	cpd03972	MIFYHUACUWQUKT-GPUHXXMPSA-M	InChI=1S/C14H21N3O6S/c1-14(2)9(13(22)23)17-10(19)8(11(17)24-14)16-7(18)5-3-4-6(15)12(20)21/h6,8-9,11H,3-5,15H2,1-2H3,(H,16,18)(H,20,21)(H,22,23)/p-1/t6-,8-,9+,11-/m1/s1	Completed	Organic compounds	Organic acids and derivatives	Carboxylic acids and derivatives	Amino acids, peptides, and analogues	Peptides	Dipeptides	NA	NA	NA	NA	NA	CC1(C)S[C@@H]2[C@H](NC(=O)CCC[C@@H]([NH3+])C(=O)[O-])C(=O)N2[C@H]1C(=O)[O-]	NA	NA	NA	NA	NA	NA	NA	NA	NA	NA	NA	NA	NA	NA	NA	NA
dimer galnac4s-idoa2s	AGORA	C14H20NO18S2	NA	NA	NA	NA	NA	NA	NA	NA	NA	NA	NA	NA	NA	NA	NA	NA	NA	NA	NA	NA	NA	NA	NA	NA	NA	NA	NA	NA	NA	NA	NA	NA	NA	NA	NA
2-hydroxyethyl-thpp	AGORA	C14H21N4O8P2S	NA	NA	NA	cpd03049	NA	NA	NA	NA	NA	NA	NA	NA	NA	NA	NA	NA	NA	NA	NA	NA	NA	NA	NA	NA	NA	NA	hethmpp	NA	NA	MNXM148281	NA	NA	NA	NA	NA
2-(1,2-dihydroxyethyl)-tpp	MAMBO	C14H21N4O9P2S	NA	NA	NA	cpd09421	IVZLQSNMVFZOLQ-UHFFFAOYSA-M	NA	Completed	Organic compounds	Organoheterocyclic compounds	Diazines	Pyrimidines and pyrimidine derivatives	Thiamines	Thiamine phosphates	NA	NA	NA	NA	NA	Cc1ncc(C[n+]2c(C(O)CO)sc(CCOP(=O)([O-])OP(=O)([O-])O)c2C)c(N)n1	NA	NA	NA	NA	NA	NA	NA	NA	NA	NA	NA	NA	NA	NA	NA	NA
dimer galnac-idoa2s	AGORA	C14H21NO15S	NA	NA	NA	NA	NA	NA	NA	NA	NA	NA	NA	NA	NA	NA	NA	NA	NA	NA	NA	NA	NA	NA	NA	NA	NA	NA	NA	NA	NA	NA	NA	NA	NA	NA	NA
dimer galnac4s-glca	AGORA	C14H21NO15S	NA	NA	NA	NA	NA	NA	NA	NA	NA	NA	NA	NA	NA	NA	NA	NA	NA	NA	NA	NA	NA	NA	NA	NA	NA	NA	NA	NA	NA	NA	NA	NA	NA	NA	NA
dimer galnac6s-glca	MAMBO	C14H21NO15S	NA	NA	NA	NA	NA	NA	NA	NA	NA	NA	NA	NA	NA	NA	NA	NA	NA	NA	NA	NA	NA	NA	NA	NA	NA	NA	NA	NA	NA	NA	NA	NA	NA	NA	NA
phospholipid olefinic fatty acid	MAMBO	C14H21O8PR3	NA	NA	NA	cpd11827	NA	NA	NA	NA	NA	NA	NA	NA	NA	NA	NA	NA	NA	NA	*/C=C\CCCCCCCC(=O)OC(COC(*)=O)COP(=O)([O-])O*	NA	NA	NA	NA	NA	NA	NA	NA	NA	NA	NA	NA	NA	NA	NA	NA
udp-l-ara4n	MAMBO	C14H22N3O15P2	NA	NA	NA	cpd14874	GWBAKYBSWHQNMQ-IAZOVDBXSA-M	InChI=1S/C14H23N3O15P2/c15-5-3-28-13(11(22)8(5)19)31-34(26,27)32-33(24,25)29-4-6-9(20)10(21)12(30-6)17-2-1-7(18)16-14(17)23/h1-2,5-6,8-13,19-22H,3-4,15H2,(H,24,25)(H,26,27)(H,16,18,23)/p-1/t5-,6+,8-,9+,10+,11+,12+,13+/m0/s1	Completed	Organic compounds	Nucleosides, nucleotides, and analogues	Pyrimidine nucleotides	Pyrimidine ribonucleotides	Pyrimidine ribonucleoside diphosphates	NA	NA	NA	NA	NA	NA	[NH3+][C@H]1CO[C@H](OP(=O)([O-])OP(=O)([O-])OC[C@H]2O[C@@H](n3ccc(=O)[nH]c3=O)[C@H](O)[C@@H]2O)[C@H](O)[C@H]1O	NA	NA	NA	NA	NA	NA	NA	NA	NA	NA	NA	NA	NA	NA	NA	NA
2-phospho-4-(cytidine 5-diphospho)-2-c-methyl-d-erythritol	AGORA	C14H22N3O17P3	NA	NA	NA	NA	NA	NA	NA	NA	NA	NA	NA	NA	NA	NA	NA	NA	NA	NA	NA	NA	NA	NA	NA	NA	NA	NA	2p4c2me	NA	NA	MNXM1641	NA	NA	NA	NA	NA
dimer galnac-glca	AGORA	C14H22NO12	NA	NA	NA	NA	NA	NA	NA	NA	NA	NA	NA	NA	NA	NA	NA	NA	NA	NA	NA	NA	NA	NA	NA	NA	NA	NA	NA	NA	NA	NA	NA	NA	NA	NA	NA
dimer galnac-idoa	AGORA	C14H22NO12	NA	NA	NA	NA	NA	NA	NA	NA	NA	NA	NA	NA	NA	NA	NA	NA	NA	NA	NA	NA	NA	NA	NA	NA	NA	NA	NA	NA	NA	NA	NA	NA	NA	NA	NA
4-(cytidine 5-diphospho)-2-c-methyl-d-erythritol	AGORA	C14H23N3O14P2	NA	NA	NA	NA	NA	NA	NA	NA	NA	NA	NA	NA	NA	NA	NA	NA	NA	NA	NA	NA	NA	NA	NA	NA	NA	NA	4c2me	NA	NA	MNXM1642	NA	NA	NA	NA	NA
diphthamide	MAMBO	C14H23N6O3R2	NA	NA	NA	cpd11953	NA	NA	NA	NA	NA	NA	NA	NA	NA	NA	NA	NA	NA	NA	*NC(=O)[C@H](Cc1c[nH]c(CC[C@@H](C(N)=O)[N+](C)(C)C)n1)NC(*)=O	NA	NA	NA	NA	NA	NA	NA	NA	NA	NA	NA	NA	NA	NA	NA	NA
acetyl-maltose	AGORA	C14H24O12	NA	NA	NA	NA	NA	NA	NA	NA	NA	NA	NA	NA	NA	NA	NA	NA	NA	NA	NA	NA	NA	NA	NA	NA	NA	NA	acmalt	NA	NA	MNXM3135	NA	NA	NA	NA	NA
fatty acid (iso-c14:0)	AGORA	C14H27O2	NA	NA	NA	NA	NA	NA	NA	NA	NA	NA	NA	NA	NA	NA	NA	NA	NA	NA	NA	NA	NA	NA	NA	NA	NA	NA	fa1	NA	NA	MNXM163808	NA	NA	NA	NA	NA
pyrroloquinoline-quinone	AGORA	C14H3N2O8	NA	HMDB0013636	NA	NA	NA	NA	NA	NA	NA	NA	NA	NA	NA	NA	NA	NA	NA	NA	NA	NA	NA	NA	NA	NA	NA	NA	pqq	NA	NA	MNXM601	NA	NA	NA	NA	NA
reduced pyrroloquinoline-quinone	AGORA	C14H5N2O8	NA	NA	NA	NA	NA	NA	NA	NA	NA	NA	NA	NA	NA	NA	NA	NA	NA	NA	NA	NA	NA	NA	NA	NA	NA	NA	pqqh2	NA	NA	MNXM765	NA	NA	NA	NA	NA
cinnavalininate	MAMBO	C14H6N2O6	NA	NA	NA	cpd03351	FSBKJYLVDRVPTK-UHFFFAOYSA-L	InChI=1S/C14H8N2O6/c15-10-6(17)4-8-12(9(10)14(20)21)16-11-5(13(18)19)2-1-3-7(11)22-8/h1-4H,15H2,(H,18,19)(H,20,21)/p-2	Completed	Organic compounds	Organoheterocyclic compounds	Benzoxazines	Phenoxazines	Phenoxazines	NA	NA	NA	NA	NA	NA	Nc1c(C(=O)[O-])c2nc3c(C(=O)[O-])cccc3oc-2cc1=O	NA	NA	NA	NA	NA	NA	NA	NA	NA	NA	NA	NA	NA	NA	NA	NA
6-oxo-2-hydroxy-7-(4'-chlorophenyl)-3,8,8-trichloroocta-2e,4e,7e- trienoate	MAMBO	C14H7Cl4O4	NA	NA	NA	cpd04049	UTGDEXKGRFRGPM-HFACTSAFSA-M	InChI=1S/C14H8Cl4O4/c15-8-3-1-7(2-4-8)11(13(17)18)10(19)6-5-9(16)12(20)14(21)22/h1-6,20H,(H,21,22)/p-1/b6-5+,12-9+	Completed	Organic compounds	Organic acids and derivatives	Keto acids and derivatives	Medium-chain keto acids and derivatives	Medium-chain keto acids and derivatives	NA	NA	NA	NA	NA	NA	O=C(/C=C/C(Cl)=C(\O)C(=O)[O-])C(=C(Cl)Cl)c1ccc(Cl)cc1	NA	NA	NA	NA	NA	NA	NA	NA	NA	NA	NA	NA	NA	NA	NA	NA
digallate	MAMBO	C14H9O9	NA	NA	NA	cpd01108	COVFEVWNJUOYRL-UHFFFAOYSA-M	InChI=1S/C14H10O9/c15-7-2-6(3-8(16)11(7)18)14(22)23-10-4-5(13(20)21)1-9(17)12(10)19/h1-4,15-19H,(H,20,21)/p-1	Completed	Organic compounds	Phenylpropanoids and polyketides	Depsides and depsidones	NA	Depsides and depsidones	NA	NA	NA	NA	NA	NA	O=C([O-])c1cc(O)c(O)c(OC(=O)c2cc(O)c(O)c(O)c2)c1	NA	NA	NA	NA	NA	NA	NA	NA	NA	NA	NA	NA	NA	NA	NA	NA
glucosyl-inner core oligosaccharide lipid a	AGORA	C151H261N2O79P4	NA	NA	NA	NA	NA	NA	NA	NA	NA	NA	NA	NA	NA	NA	NA	NA	NA	NA	NA	NA	NA	NA	NA	NA	NA	NA	gicolipa	NA	NA	MNXM55194	NA	NA	NA	NA	NA
galactosyl-glucosyl-inner core oligosaccharide lipid a	AGORA	C157H271N2O84P4	NA	NA	NA	NA	NA	NA	NA	NA	NA	NA	NA	NA	NA	NA	NA	NA	NA	NA	NA	NA	NA	NA	NA	NA	NA	NA	gagicolipa	NA	NA	MNXM54163	NA	NA	NA	NA	NA
isoliquiritigenin	MAMBO	C15H12O4	NA	NA	NA	cpd05556	DXDRHHKMWQZJHT-FPYGCLRLSA-N	InChI=1S/C15H12O4/c16-11-4-1-10(2-5-11)3-8-14(18)13-7-6-12(17)9-15(13)19/h1-9,16-17,19H/b8-3+	Completed	Organic compounds	Phenylpropanoids and polyketides	Linear 1,3-diarylpropanoids	Chalcones and dihydrochalcones	2'-Hydroxychalcones	NA	NA	NA	NA	NA	NA	O=C(/C=C/c1ccc(O)cc1)c1ccc(O)cc1O	NA	NA	NA	NA	NA	NA	NA	NA	NA	NA	NA	NA	NA	NA	NA	NA
liquiritigenin	MAMBO	C15H12O4	NA	NA	NA	cpd06654	FURUXTVZLHCCNA-AWEZNQCLSA-N	InChI=1S/C15H12O4/c16-10-3-1-9(2-4-10)14-8-13(18)12-6-5-11(17)7-15(12)19-14/h1-7,14,16-17H,8H2/t14-/m0/s1	Completed	Organic compounds	Phenylpropanoids and polyketides	Flavonoids	Flavans	Flavanones	NA	NA	NA	NA	NA	NA	O=C1C[C@@H](c2ccc(O)cc2)Oc2cc(O)ccc21	NA	NA	NA	NA	NA	NA	NA	NA	NA	NA	NA	NA	NA	NA	NA	NA
naphthyl-2-methyl-succinate	AGORA	C15H12O4	NA	NA	NA	cpd09818	NA	NA	NA	NA	NA	NA	NA	NA	NA	NA	NA	NA	NA	NA	NA	NA	NA	NA	NA	NA	NA	NA	NA	NA	NA	NA	NA	NA	NA	NA	NA
2'-hydroxydihydrodaidzein	MAMBO	C15H12O5	NA	NA	NA	cpd02238	WBOWBLGZAXVREM-LBPRGKRZSA-N	InChI=1S/C15H12O5/c16-8-1-3-10(13(18)5-8)12-7-20-14-6-9(17)2-4-11(14)15(12)19/h1-6,12,16-18H,7H2/t12-/m0/s1	Completed	Organic compounds	Phenylpropanoids and polyketides	Isoflavonoids	Isoflavans	Isoflavanones	NA	NA	NA	NA	NA	NA	O=C1c2ccc(O)cc2OC[C@H]1c1ccc(O)cc1O	NA	NA	NA	NA	NA	NA	NA	NA	NA	NA	NA	NA	NA	NA	NA	NA
licodione	MAMBO	C15H12O5	NA	NA	NA	cpd01119	NA	NA	NA	NA	NA	NA	NA	NA	NA	NA	NA	NA	NA	NA	NA	NA	NA	NA	NA	NA	NA	NA	NA	NA	NA	NA	NA	NA	NA	NA	NA
taxifolin	MAMBO	C15H12O7	NA	NA	NA	cpd01135	CXQWRCVTCMQVQX-LSDHHAIUSA-N	InChI=1S/C15H12O7/c16-7-4-10(19)12-11(5-7)22-15(14(21)13(12)20)6-1-2-8(17)9(18)3-6/h1-5,14-19,21H/t14-,15+/m0/s1	Completed	Organic compounds	Phenylpropanoids and polyketides	Flavonoids	Flavans	Flavanones	Flavanonols	NA	NA	NA	NA	NA	O=C1c2c(O)cc(O)cc2O[C@H](c2ccc(O)c(O)c2)[C@H]1O	NA	NA	NA	NA	NA	NA	NA	NA	NA	NA	NA	NA	NA	NA	NA	NA
2,3-dihydrogossypetin	MAMBO	C15H12O8	NA	NA	NA	cpd01954	ZHPLPRUARZZBET-ARLHGKGLSA-N	InChI=1S/C15H12O8/c16-6-2-1-5(3-7(6)17)14-13(22)12(21)10-8(18)4-9(19)11(20)15(10)23-14/h1-4,13-14,16-20,22H/t13?,14-/m1/s1	Completed	Organic compounds	Phenylpropanoids and polyketides	Flavonoids	Flavans	Flavanones	Flavanonols	NA	NA	NA	NA	NA	O=C1c2c(O)cc(O)c(O)c2O[C@H](c2ccc(O)c(O)c2)C1O	NA	NA	NA	NA	NA	NA	NA	NA	NA	NA	NA	NA	NA	NA	NA	NA
4,4'-dihydroxy-alpha-methylstilbene	MAMBO	C15H14O2	NA	NA	NA	cpd09483	PMNXCGMIMVLCRP-ZHACJKMWSA-N	InChI=1S/C15H14O2/c1-11(13-4-8-15(17)9-5-13)10-12-2-6-14(16)7-3-12/h2-10,16-17H,1H3/b11-10+	Completed	Organic compounds	Phenylpropanoids and polyketides	Stilbenes	NA	Stilbenes	NA	NA	NA	NA	NA	NA	C/C(=C\c1ccc(O)cc1)c1ccc(O)cc1	NA	NA	NA	NA	NA	NA	NA	NA	NA	NA	NA	NA	NA	NA	NA	NA
1,2-bis(4-hydroxyphenyl)-2-propanol	MAMBO	C15H16O3	NA	NA	NA	cpd09480	ODPHPWGPPAECAJ-UHFFFAOYSA-N	InChI=1S/C15H16O3/c1-15(18,12-4-8-14(17)9-5-12)10-11-2-6-13(16)7-3-11/h2-9,16-18H,10H2,1H3	Completed	Organic compounds	Phenylpropanoids and polyketides	Stilbenes	NA	Stilbenes	NA	NA	NA	NA	NA	NA	CC(O)(Cc1ccc(O)cc1)c1ccc(O)cc1	NA	NA	NA	NA	NA	NA	NA	NA	NA	NA	NA	NA	NA	NA	NA	NA
4-o-beta-d-glucosyl-4-hydroxycinnamate	MAMBO	C15H17O8	NA	NA	NA	cpd02694	LJFYQZQUAULRDF-FDGSXQGBSA-M	InChI=1S/C15H18O8/c16-7-10-12(19)13(20)14(21)15(23-10)22-9-4-1-8(2-5-9)3-6-11(17)18/h1-6,10,12-16,19-21H,7H2,(H,17,18)/p-1/b6-3+/t10-,12-,13+,14-,15-/m1/s1	Completed	Organic compounds	Organic oxygen compounds	Organooxygen compounds	Carbohydrates and carbohydrate conjugates	Glycosyl compounds	Phenolic glycosides	NA	NA	NA	NA	NA	O=C([O-])/C=C/c1ccc(O[C@@H]2O[C@H](CO)[C@@H](O)[C@H](O)[C@H]2O)cc1	NA	NA	NA	NA	NA	NA	NA	NA	NA	NA	NA	NA	NA	NA	NA	NA
4'-o-beta-d-glucosyl-zp-coumarate	MAMBO	C15H17O8	NA	NA	NA	cpd12896	LJFYQZQUAULRDF-LSSWKVNRSA-M	InChI=1S/C15H18O8/c16-7-10-12(19)13(20)14(21)15(23-10)22-9-4-1-8(2-5-9)3-6-11(17)18/h1-6,10,12-16,19-21H,7H2,(H,17,18)/p-1/b6-3-/t10-,12-,13+,14-,15-/m1/s1	Completed	Organic compounds	Organic oxygen compounds	Organooxygen compounds	Carbohydrates and carbohydrate conjugates	Glycosyl compounds	Phenolic glycosides	NA	NA	NA	NA	NA	O=C([O-])/C=C\c1ccc(O[C@@H]2O[C@H](CO)[C@@H](O)[C@H](O)[C@H]2O)cc1	NA	NA	NA	NA	NA	NA	NA	NA	NA	NA	NA	NA	NA	NA	NA	NA
ecinnamoyl beta-d-glucoside	MAMBO	C15H18O7	NA	NA	NA	cpd02561	CJGRGYBLAHPYOM-HOLMNUNMSA-N	InChI=1S/C15H18O7/c16-8-10-12(18)13(19)14(20)15(21-10)22-11(17)7-6-9-4-2-1-3-5-9/h1-7,10,12-16,18-20H,8H2/b7-6+/t10-,12-,13+,14-,15+/m1/s1	Completed	Organic compounds	Phenylpropanoids and polyketides	Cinnamic acids and derivatives	Cinnamic acid esters	O-cinnamoyl glycosides	NA	NA	NA	NA	NA	NA	O=C(/C=C/c1ccccc1)O[C@@H]1O[C@H](CO)[C@@H](O)[C@H](O)[C@H]1O	NA	NA	NA	NA	NA	NA	NA	NA	NA	NA	NA	NA	NA	NA	NA	NA
p-coumaroyl-d-glucose	MAMBO	C15H18O8	NA	NA	NA	cpd16581	DSNCQKUYZOSARM-QVLXMGEUSA-N	InChI=1S/C15H18O8/c16-7-10-12(19)13(20)14(21)15(22-10)23-11(18)6-3-8-1-4-9(17)5-2-8/h1-6,10,12-17,19-21H,7H2/b6-3+/t10-,12-,13+,14-,15+/m1/s1	Completed	Organic compounds	Phenylpropanoids and polyketides	Cinnamic acids and derivatives	Hydroxycinnamic acids and derivatives	Hydroxycinnamic acid esters	Hydroxycinnamic acid glycosides	NA	NA	NA	NA	NA	O=C(/C=C/c1ccc(O)cc1)O[C@@H]1O[C@H](CO)[C@@H](O)[C@H](O)[C@H]1O	NA	NA	NA	NA	NA	NA	NA	NA	NA	NA	NA	NA	NA	NA	NA	NA
udpgalacturonate	MAMBO	C15H19N2O18P2	NA	NA	NA	cpd00472	HDYANYHVCAPMJV-GXNRKQDOSA-K	InChI=1S/C15H22N2O18P2/c18-5-1-2-17(15(26)16-5)12-9(22)6(19)4(32-12)3-31-36(27,28)35-37(29,30)34-14-10(23)7(20)8(21)11(33-14)13(24)25/h1-2,4,6-12,14,19-23H,3H2,(H,24,25)(H,27,28)(H,29,30)(H,16,18,26)/p-3/t4-,6-,7+,8-,9-,10-,11+,12-,14-/m1/s1	Completed	Organic compounds	Nucleosides, nucleotides, and analogues	Pyrimidine nucleotides	Pyrimidine nucleotide sugars	Pyrimidine nucleotide sugars	NA	NA	NA	NA	NA	NA	O=C([O-])[C@H]1O[C@H](OP(=O)([O-])OP(=O)([O-])OC[C@H]2O[C@@H](n3ccc(=O)[nH]c3=O)[C@H](O)[C@@H]2O)[C@H](O)[C@@H](O)[C@H]1O	NA	NA	NA	NA	NA	NA	NA	NA	NA	NA	NA	NA	NA	NA	NA	NA
1-(5-phosphoribosyl)-amp	AGORA	C15H19N5O14P2	NA	HMDB0012276	NA	NA	NA	NA	NA	NA	NA	NA	NA	NA	NA	NA	NA	NA	NA	NA	NA	NA	NA	NA	NA	NA	NA	NA	prbamp	NA	NA	MNXM1515	NA	NA	NA	NA	NA
1-(5-phosphoribosyl)-atp	AGORA	C15H19N5O20P4	NA	HMDB0003665	NA	NA	NA	NA	NA	NA	NA	NA	NA	NA	NA	NA	NA	NA	NA	NA	NA	NA	NA	NA	NA	NA	NA	NA	prbatp	NA	NA	MNXM1351	NA	NA	NA	NA	NA
s-adenosyl-4-methylthio-2-oxobutanoate	AGORA	C15H19N5O6S	NA	NA	NA	NA	NA	NA	NA	NA	NA	NA	NA	NA	NA	NA	NA	NA	NA	NA	NA	NA	NA	NA	NA	NA	NA	NA	amob	NA	NA	MNXM3090	NA	NA	NA	NA	NA
(-)-aba	MAMBO	C15H19O4	NA	NA	NA	cpd03624	JLIDBLDQVAYHNE-YKALOCIXSA-M	InChI=1S/C15H20O4/c1-10(7-13(17)18)5-6-15(19)11(2)8-12(16)9-14(15,3)4/h5-8,19H,9H2,1-4H3,(H,17,18)/p-1/b6-5+,10-7-/t15-/m1/s1	Completed	Organic compounds	Lipids and lipid-like molecules	Prenol lipids	Sesquiterpenoids	Abscisic acids and derivatives	NA	NA	NA	NA	NA	NA	CC1=CC(=O)CC(C)(C)[C@@]1(O)/C=C/C(C)=C\C(=O)[O-]	NA	NA	NA	NA	NA	NA	NA	NA	NA	NA	NA	NA	NA	NA	NA	NA
udp-4-oxo-6-deoxy-d-glucose	MAMBO	C15H20N2O16P2	NA	NA	NA	cpd02528	DDWGQQADOIMFOI-JPHISPRKSA-L	InChI=1S/C15H22N2O16P2/c1-5-8(19)10(21)12(23)14(30-5)32-35(27,28)33-34(25,26)29-4-6-9(20)11(22)13(31-6)17-3-2-7(18)16-15(17)24/h2-3,5-6,9-14,20-23H,4H2,1H3,(H,25,26)(H,27,28)(H,16,18,24)/p-2/t5-,6-,9-,10+,11-,12-,13-,14-/m1/s1	Completed	Organic compounds	Nucleosides, nucleotides, and analogues	Pyrimidine nucleotides	Pyrimidine nucleotide sugars	Pyrimidine nucleotide sugars	NA	NA	NA	NA	NA	NA	C[C@H]1O[C@H](OP(=O)([O-])OP(=O)([O-])OC[C@H]2O[C@@H](n3ccc(=O)[nH]c3=O)[C@H](O)[C@@H]2O)[C@H](O)[C@@H](O)C1=O	NA	NA	NA	NA	NA	NA	NA	NA	NA	NA	NA	NA	NA	NA	NA	NA
udp-6-sulfoquinovose	MAMBO	C15H21N2O19P2S	NA	NA	NA	cpd08358	FQANCGQCBCUSMI-JZMIEXBBSA-K	InChI=1S/C15H24N2O19P2S/c18-7-1-2-17(15(24)16-7)13-11(22)8(19)5(33-13)3-32-37(25,26)36-38(27,28)35-14-12(23)10(21)9(20)6(34-14)4-39(29,30)31/h1-2,5-6,8-14,19-23H,3-4H2,(H,25,26)(H,27,28)(H,16,18,24)(H,29,30,31)/p-3/t5-,6-,8-,9-,10+,11-,12-,13-,14-/m1/s1	Completed	Organic compounds	Nucleosides, nucleotides, and analogues	Pyrimidine nucleotides	Pyrimidine nucleotide sugars	Pyrimidine nucleotide sugars	NA	NA	NA	NA	NA	NA	O=c1ccn([C@@H]2O[C@H](COP(=O)([O-])OP(=O)([O-])O[C@H]3O[C@H](CS(=O)(=O)[O-])[C@@H](O)[C@H](O)[C@H]3O)[C@@H](O)[C@H]2O)c(=O)[nH]1	NA	NA	NA	NA	NA	NA	NA	NA	NA	NA	NA	NA	NA	NA	NA	NA
cdp-4-dehydro-3,6-dideoxy-d-glucose	MAMBO	C15H21N3O14P2	NA	NA	NA	cpd02638	DATWFRMXXZBEPM-SNAICPSHSA-L	undefined	Completed	Organic compounds	Nucleosides, nucleotides, and analogues	Pyrimidine nucleotides	Pyrimidine nucleotide sugars	Pyrimidine nucleotide sugars	NA	NA	NA	NA	NA	NA	C[C@H]1O[C@H](OP(=O)([O-])OP(=O)([O-])OC[C@H]2O[C@@H](n3ccc(N)nc3=O)[C@H](O)[C@@H]2O)[C@H](O)CC1=O	NA	NA	NA	NA	NA	NA	NA	NA	NA	NA	NA	NA	NA	NA	NA	NA
cdp-4-dehydro-6-deoxy-d-glucose	AGORA	C15H21N3O15P2	NA	NA	NA	cpd00897	NA	NA	NA	NA	NA	NA	NA	NA	NA	NA	NA	NA	NA	NA	NA	NA	NA	NA	NA	NA	NA	NA	NA	NA	NA	NA	NA	NA	NA	NA	NA
udp-l-ara4fn	MAMBO	C15H21N3O16P2	NA	NA	NA	cpd14875	QGYFHZBDXXNYAX-CCMGQBSKSA-L	InChI=1S/C15H23N3O16P2/c19-5-16-6-3-30-14(12(24)9(6)21)33-36(28,29)34-35(26,27)31-4-7-10(22)11(23)13(32-7)18-2-1-8(20)17-15(18)25/h1-2,5-7,9-14,21-24H,3-4H2,(H,16,19)(H,26,27)(H,28,29)(H,17,20,25)/p-2/t6-,7+,9-,10+,11+,12+,13?,14+/m0/s1	Completed	Organic compounds	Nucleosides, nucleotides, and analogues	Pyrimidine nucleotides	Pyrimidine ribonucleotides	Pyrimidine ribonucleoside diphosphates	NA	NA	NA	NA	NA	NA	O=CN[C@H]1CO[C@H](OP(=O)([O-])OP(=O)([O-])OC[C@H]2OC(n3ccc(=O)[nH]c3=O)[C@H](O)[C@@H]2O)[C@H](O)[C@H]1O	NA	NA	NA	NA	NA	NA	NA	NA	NA	NA	NA	NA	NA	NA	NA	NA
isopentenyl-adp	MAMBO	C15H21N5O10P2	NA	NA	NA	cpd15131	VXMXKDAHJURHEN-SDBHATRESA-L	NA	Completed	Organic compounds	Nucleosides, nucleotides, and analogues	Purine nucleotides	Purine ribonucleotides	Purine ribonucleoside diphosphates	NA	NA	NA	NA	NA	NA	CC(C)=CCNc1ncnc2c1ncn2[C@@H]1O[C@H](COP(=O)([O-])OP(=O)([O-])O)[C@@H](O)[C@H]1O	NA	NA	NA	NA	NA	NA	NA	NA	NA	NA	NA	NA	NA	NA	NA	NA
1-(5-phosphoribosyl)-5-(5-phosphoribosylamino)methylideneaminoimidazole-4-carboxamide	AGORA	C15H21N5O15P2	NA	NA	NA	NA	NA	NA	NA	NA	NA	NA	NA	NA	NA	NA	NA	NA	NA	NA	NA	NA	NA	NA	NA	NA	NA	NA	prfp	NA	NA	MNXM1397	NA	NA	NA	NA	NA
5-(5-phospho-1-deoxyribulos-1-ylamino)methylideneamino-1-(5-phosphoribosyl)imidazole-4-carboxamide	AGORA	C15H21N5O15P2	NA	NA	NA	NA	NA	NA	NA	NA	NA	NA	NA	NA	NA	NA	NA	NA	NA	NA	NA	NA	NA	NA	NA	NA	NA	NA	prlp	NA	NA	MNXM1408	NA	NA	NA	NA	NA
o-beta-d-xyloxylzeatin	MAMBO	C15H21N5O5	NA	NA	NA	cpd02106	BTXBYCHDVZGXMF-SVOARWBNSA-N	InChI=1S/C15H21N5O5/c1-8(4-24-15-12(23)11(22)9(21)5-25-15)2-3-16-13-10-14(18-6-17-10)20-7-19-13/h2,6-7,9,11-12,15,21-23H,3-5H2,1H3,(H2,16,17,18,19,20)/b8-2+/t9-,11+,12-,15-/m1/s1	Completed	Organic compounds	Organic oxygen compounds	Organooxygen compounds	Carbohydrates and carbohydrate conjugates	Glycosyl compounds	O-glycosyl compounds	NA	NA	NA	NA	NA	C/C(=C\CNc1ncnc2[nH]cnc12)CO[C@@H]1OC[C@@H](O)[C@H](O)[C@H]1O	NA	NA	NA	NA	NA	NA	NA	NA	NA	NA	NA	NA	NA	NA	NA	NA
udp-d-galacto-1,4-furanose	AGORA	C15H22N2O17P2	NA	NA	NA	NA	NA	NA	NA	NA	NA	NA	NA	NA	NA	NA	NA	NA	NA	NA	NA	NA	NA	NA	NA	NA	NA	NA	udpgalfur	NA	NA	MNXM2158	NA	NA	NA	NA	NA
cdp-abequose	MAMBO	C15H23N3O14P2	NA	NA	NA	cpd01233	JHEDABDMLBOYRG-YGBYUOMUSA-L	undefined	Completed	Organic compounds	Nucleosides, nucleotides, and analogues	Pyrimidine nucleotides	Pyrimidine nucleotide sugars	Pyrimidine nucleotide sugars	NA	NA	NA	NA	NA	NA	C[C@H]1O[C@H](OP(=O)([O-])OP(=O)([O-])OC[C@H]2O[C@@H](n3ccc(N)nc3=O)[C@H](O)[C@@H]2O)[C@H](O)C[C@H]1O	NA	NA	NA	NA	NA	NA	NA	NA	NA	NA	NA	NA	NA	NA	NA	NA
cdpparatose	MAMBO	C15H23N3O14P2	NA	NA	NA	cpd02264	JHEDABDMLBOYRG-VZRUIPTFSA-L	InChI=1S/C15H25N3O14P2/c1-6-7(19)4-8(20)14(29-6)31-34(26,27)32-33(24,25)28-5-9-11(21)12(22)13(30-9)18-3-2-10(16)17-15(18)23/h2-3,6-9,11-14,19-22H,4-5H2,1H3,(H,24,25)(H,26,27)(H2,16,17,23)/p-2/t6-,7+,8-,9-,11-,12-,13-,14-/m1/s1	Completed	Organic compounds	Nucleosides, nucleotides, and analogues	Pyrimidine nucleotides	Pyrimidine nucleotide sugars	Pyrimidine nucleotide sugars	NA	NA	NA	NA	NA	NA	C[C@H]1O[C@H](OP(=O)([O-])OP(=O)([O-])OC[C@H]2O[C@@H](n3ccc(N)nc3=O)[C@H](O)[C@@H]2O)[C@H](O)C[C@@H]1O	NA	NA	NA	NA	NA	NA	NA	NA	NA	NA	NA	NA	NA	NA	NA	NA
cdptyvelose	MAMBO	C15H23N3O14P2	NA	NA	NA	cpd02265	JHEDABDMLBOYRG-LLWSESFUSA-L	undefined	Completed	Organic compounds	Nucleosides, nucleotides, and analogues	Pyrimidine nucleotides	Pyrimidine nucleotide sugars	Pyrimidine nucleotide sugars	NA	NA	NA	NA	NA	NA	C[C@H]1O[C@H](OP(=O)([O-])OP(=O)([O-])OC[C@H]2O[C@@H](n3ccc(N)nc3=O)[C@H](O)[C@@H]2O)[C@@H](O)C[C@@H]1O	NA	NA	NA	NA	NA	NA	NA	NA	NA	NA	NA	NA	NA	NA	NA	NA
juvenile hormone iii acid	MAMBO	C15H23O3	NA	NA	NA	cpd16292	DIAZNFMKLJLDNM-BFPRWLMKSA-M	InChI=1S/C15H24O3/c1-11(8-9-13-15(3,4)18-13)6-5-7-12(2)10-14(16)17/h6,10,13H,5,7-9H2,1-4H3,(H,16,17)/p-1/b11-6+,12-10+	Completed	Organic compounds	Lipids and lipid-like molecules	Prenol lipids	Monoterpenoids	Monocyclic monoterpenoids	NA	NA	NA	NA	NA	NA	C/C(=C\C(=O)[O-])CC/C=C(\C)CCC1OC1(C)C	NA	NA	NA	NA	NA	NA	NA	NA	NA	NA	NA	NA	NA	NA	NA	NA
phospholipid methylene fatty acid	MAMBO	C15H23O8PR3	NA	NA	NA	cpd12496	NA	NA	NA	NA	NA	NA	NA	NA	NA	NA	NA	NA	NA	NA	*OP(=O)([O-])OC[C@@H](COC(*)=O)OC(=O)CCCCCCCCC(*)=C	NA	NA	NA	NA	NA	NA	NA	NA	NA	NA	NA	NA	NA	NA	NA	NA
alpha-farnesene	MAMBO	C15H24	NA	NA	NA	cpd06559	CXENHBSYCFFKJS-VDQVFBMKSA-N	InChI=1S/C15H24/c1-6-14(4)10-8-12-15(5)11-7-9-13(2)3/h6,9-10,12H,1,7-8,11H2,2-5H3/b14-10+,15-12+	Completed	Organic compounds	Lipids and lipid-like molecules	Prenol lipids	Sesquiterpenoids	Sesquiterpenoids	NA	NA	NA	NA	NA	NA	C=C/C(C)=C/C/C=C(\C)CCC=C(C)C	NA	NA	NA	NA	NA	NA	NA	NA	NA	NA	NA	NA	NA	NA	NA	NA
udp-galactosamine	MAMBO	C15H24N3O16P2	NA	NA	NA	cpd01623	CYKLRRKFBPBYEI-KXIKUQEESA-M	NA	Completed	Organic compounds	Nucleosides, nucleotides, and analogues	Pyrimidine nucleotides	Pyrimidine nucleotide sugars	Pyrimidine nucleotide sugars	NA	NA	NA	NA	NA	NA	[NH3+][C@H]1[C@@H](OP(=O)([O-])OP(=O)([O-])OC[C@H]2OC(n3ccc(=O)[nH]c3=O)[C@H](O)[C@@H]2O)O[C@H](CO)[C@H](O)[C@@H]1O	NA	NA	NA	NA	NA	NA	NA	NA	NA	NA	NA	NA	NA	NA	NA	NA
l-alanine-d-glutamate-meso-2,6-diaminoheptanedioate	MAMBO	C15H25N4O8	NA	NA	NA	cpd15386	NA	NA	NA	NA	NA	NA	NA	NA	NA	NA	NA	NA	NA	NA	NA	NA	NA	NA	NA	NA	NA	NA	NA	NA	NA	NA	NA	NA	NA	NA	NA
arabinotriose	AGORA	C15H26O13	NA	NA	NA	NA	NA	NA	NA	NA	NA	NA	NA	NA	NA	NA	NA	NA	NA	NA	NA	NA	NA	NA	NA	NA	NA	NA	NA	NA	NA	NA	NA	NA	NA	NA	NA
2-methylpropionyl-acp,isobutyryl-acp	AGORA	C15H27N2O8PRS	NA	NA	NA	NA	NA	NA	NA	NA	NA	NA	NA	NA	NA	NA	NA	NA	NA	NA	NA	NA	NA	NA	NA	NA	NA	NA	NA	NA	NA	NA	NA	NA	NA	NA	NA
butyryl-acp (n-c4:0acp)	AGORA	C15H27N2O8PRS	NA	NA	NA	NA	NA	NA	NA	NA	NA	NA	NA	NA	NA	NA	NA	NA	NA	NA	NA	NA	NA	NA	NA	NA	NA	NA	butACP	NA	NA	MNXM90458	NA	NA	NA	NA	NA
(3r)-3-hydroxyacyl-acp	AGORA	C15H27N2O9PRS	NA	NA	NA	NA	NA	NA	NA	NA	NA	NA	NA	NA	NA	NA	NA	NA	NA	NA	NA	NA	NA	NA	NA	NA	NA	NA	3haACP	NA	NA	MNXM5861	NA	NA	NA	NA	NA
fatty acid (iso-c15:0)	AGORA	C15H29O2	NA	NA	NA	NA	NA	NA	NA	NA	NA	NA	NA	NA	NA	NA	NA	NA	NA	NA	NA	NA	NA	NA	NA	NA	NA	NA	fa3	NA	NA	MNXM163382	NA	NA	NA	NA	NA
fatty acid (anteiso-c15:0)	AGORA	C15H29O2	NA	NA	NA	NA	NA	NA	NA	NA	NA	NA	NA	NA	NA	NA	NA	NA	NA	NA	NA	NA	NA	NA	NA	NA	NA	NA	fa4	NA	NA	MNXM163380	NA	NA	NA	NA	NA
2-dodecanoyl-sn-glycerol 3-phosphate	AGORA	C15H30O7P1	NA	NA	NA	NA	NA	NA	NA	NA	NA	NA	NA	NA	NA	NA	NA	NA	NA	NA	NA	NA	NA	NA	NA	NA	NA	NA	2ddecg3p	NA	NA	MNXM5461	NA	NA	NA	NA	NA
2'-hydroxydaidzein	MAMBO	C15H9O5	NA	NA	NA	cpd01638	ZCTNPCRBEWXCGP-UHFFFAOYSA-M	InChI=1S/C15H10O5/c16-8-1-3-10(13(18)5-8)12-7-20-14-6-9(17)2-4-11(14)15(12)19/h1-7,16-18H/p-1	Completed	Organic compounds	Phenylpropanoids and polyketides	Isoflavonoids	Isoflav-2-enes	Isoflavones	NA	NA	NA	NA	NA	NA	O=c1c(-c2ccc(O)cc2O)coc2cc([O-])ccc12	NA	NA	NA	NA	NA	NA	NA	NA	NA	NA	NA	NA	NA	NA	NA	NA
myricetin	MAMBO	C15H9O8	NA	NA	NA	cpd06996	IKMDFBPHZNJCSN-UHFFFAOYSA-M	InChI=1S/C15H10O8/c16-6-3-7(17)11-10(4-6)23-15(14(22)13(11)21)5-1-8(18)12(20)9(19)2-5/h1-4,16-20,22H/p-1	Completed	Organic compounds	Phenylpropanoids and polyketides	Flavonoids	Flavones	Flavonols	NA	NA	NA	NA	NA	NA	O=c1c(O)c(-c2cc(O)c(O)c(O)c2)oc2cc([O-])cc(O)c12	NA	NA	NA	NA	NA	NA	NA	NA	NA	NA	NA	NA	NA	NA	NA	NA
glucosyl-galactosyl-glucosyl-inner core oligosaccharide lipid a	AGORA	C163H281N2O89P4	NA	NA	NA	NA	NA	NA	NA	NA	NA	NA	NA	NA	NA	NA	NA	NA	NA	NA	NA	NA	NA	NA	NA	NA	NA	NA	ggagicolipa	NA	NA	MNXM55192	NA	NA	NA	NA	NA
glucosyl-glucosyl-galactosyl-glucosyl-inner core oligosaccharide lipid a	AGORA	C169H291N2O94P4	NA	NA	NA	NA	NA	NA	NA	NA	NA	NA	NA	NA	NA	NA	NA	NA	NA	NA	NA	NA	NA	NA	NA	NA	NA	NA	gggagicolipa	NA	NA	MNXM55193	NA	NA	NA	NA	NA
acacetin	MAMBO	C16H11O5	NA	NA	NA	cpd01043	DANYIYRPLHHOCZ-UHFFFAOYSA-M	InChI=1S/C16H12O5/c1-20-11-4-2-9(3-5-11)14-8-13(19)16-12(18)6-10(17)7-15(16)21-14/h2-8,17-18H,1H3/p-1	Completed	Organic compounds	Phenylpropanoids and polyketides	Flavonoids	O-methylated flavonoids	4'-O-methylated flavonoids	NA	NA	NA	NA	NA	NA	COc1ccc(-c2cc(=O)c3c(O)cc([O-])cc3o2)cc1	NA	NA	NA	NA	NA	NA	NA	NA	NA	NA	NA	NA	NA	NA	NA	NA
laricitrin	MAMBO	C16H11O8	NA	NA	NA	cpd09264	CFYMYCCYMJIYAB-UHFFFAOYSA-M	InChI=1S/C16H12O8/c1-23-11-3-6(2-9(19)13(11)20)16-15(22)14(21)12-8(18)4-7(17)5-10(12)24-16/h2-5,17-20,22H,1H3/p-1	Completed	Organic compounds	Phenylpropanoids and polyketides	Flavonoids	Flavones	Flavonols	NA	NA	NA	NA	NA	NA	COc1cc(-c2oc3cc([O-])cc(O)c3c(=O)c2O)cc(O)c1O	NA	NA	NA	NA	NA	NA	NA	NA	NA	NA	NA	NA	NA	NA	NA	NA
penicillin g	MAMBO	C16H17N2O4S	NA	NA	NA	cpd03292	JGSARLDLIJGVTE-MBNYWOFBSA-M	InChI=1S/C16H18N2O4S/c1-16(2)12(15(21)22)18-13(20)11(14(18)23-16)17-10(19)8-9-6-4-3-5-7-9/h3-7,11-12,14H,8H2,1-2H3,(H,17,19)(H,21,22)/p-1/t11-,12+,14-/m1/s1	Completed	Organic compounds	Organic acids and derivatives	Carboxylic acids and derivatives	Amino acids, peptides, and analogues	Peptides	Dipeptides	NA	NA	NA	NA	NA	CC1(C)S[C@@H]2[C@H](NC(=O)Cc3ccccc3)C(=O)N2[C@H]1C(=O)[O-]	NA	NA	NA	NA	NA	NA	NA	NA	NA	NA	NA	NA	NA	NA	NA	NA
chlorogenate	MAMBO	C16H17O9	NA	NA	NA	cpd00634	CWVRJTMFETXNAD-JUHZACGLSA-M	InChI=1S/C16H18O9/c17-9-3-1-8(5-10(9)18)2-4-13(20)25-12-7-16(24,15(22)23)6-11(19)14(12)21/h1-5,11-12,14,17-19,21,24H,6-7H2,(H,22,23)/p-1/b4-2+/t11-,12-,14-,16+/m1/s1	Completed	Organic compounds	Organic oxygen compounds	Organooxygen compounds	Alcohols and polyols	Cyclic alcohols and derivatives	Cyclitols and derivatives	Quinic acids and derivatives	NA	NA	NA	NA	O=C(/C=C/c1ccc(O)c(O)c1)O[C@@H]1C[C@](O)(C(=O)[O-])C[C@@H](O)[C@H]1O	NA	NA	NA	NA	NA	NA	NA	NA	NA	NA	NA	NA	NA	NA	NA	NA
benzylpenicilloate	MAMBO	C16H19N2O5S	NA	NA	NA	cpd16471	HCYWNSXLUZRKJX-RWMBFGLXSA-M	InChI=1S/C16H20N2O5S/c1-16(2)12(15(22)23)18-13(24-16)11(14(20)21)17-10(19)8-9-6-4-3-5-7-9/h3-7,11-13,18H,8H2,1-2H3,(H,17,19)(H,20,21)(H,22,23)/p-1/t11-,12-,13+/m0/s1	Completed	Organic compounds	Organic acids and derivatives	Carboxylic acids and derivatives	Amino acids, peptides, and analogues	Amino acids and derivatives	Alpha amino acids and derivatives	N-acyl-alpha amino acids and derivatives	N-acyl-alpha amino acids	NA	NA	NA	CC1(C)S[C@H]([C@H](NC(=O)Cc2ccccc2)C(=O)[O-])[NH2+][C@H]1C(=O)[O-]	NA	NA	NA	NA	NA	NA	NA	NA	NA	NA	NA	NA	NA	NA	NA	NA
dtdp-3,4-dioxo-2,6-dideoxy-d-glucose	MAMBO	C16H20N2O14P2	NA	NA	NA	cpd04024	FHKRUUVTZNTHKJ-NJIBTWPXSA-L	InChI=1S/C16H22N2O14P2/c1-7-5-18(16(23)17-15(7)22)12-3-9(19)11(30-12)6-28-33(24,25)32-34(26,27)31-13-4-10(20)14(21)8(2)29-13/h5,8-9,11-13,19H,3-4,6H2,1-2H3,(H,24,25)(H,26,27)(H,17,22,23)/p-2/t8-,9+,11-,12-,13-/m1/s1	Completed	Organic compounds	Nucleosides, nucleotides, and analogues	Pyrimidine nucleotides	Pyrimidine nucleotide sugars	Pyrimidine nucleotide sugars	NA	NA	NA	NA	NA	NA	Cc1cn([C@H]2C[C@H](O)[C@@H](COP(=O)([O-])OP(=O)([O-])O[C@@H]3CC(=O)C(=O)[C@@H](C)O3)O2)c(=O)[nH]c1=O	NA	NA	NA	NA	NA	NA	NA	NA	NA	NA	NA	NA	NA	NA	NA	NA
alpha-d-glucosylglycogenin	MAMBO	C16H20N2O8R2	NA	NA	NA	cpd12161	NA	NA	NA	NA	NA	NA	NA	NA	NA	NA	NA	NA	NA	NA	*NC(=O)[C@H](Cc1ccc(O[C@H]2O[C@H](CO)[C@@H](O)[C@H](O)[C@H]2O)cc1)NC(*)=O	NA	NA	NA	NA	NA	NA	NA	NA	NA	NA	NA	NA	NA	NA	NA	NA
cephalosporin c	MAMBO	C16H20N3O8S	NA	NA	NA	cpd00679	HOKIDJSKDBPKTQ-GLXFQSAKSA-M	InChI=1S/C16H21N3O8S/c1-7(20)27-5-8-6-28-14-11(13(22)19(14)12(8)16(25)26)18-10(21)4-2-3-9(17)15(23)24/h9,11,14H,2-6,17H2,1H3,(H,18,21)(H,23,24)(H,25,26)/p-1/t9-,11-,14-/m1/s1	Completed	Organic compounds	Organoheterocyclic compounds	Lactams	Beta lactams	Cephems	Cephalosporins	Cephalosporin 3'-esters	NA	NA	NA	NA	CC(=O)OCC1=C(C(=O)[O-])N2C(=O)[C@@H](NC(=O)CCC[C@@H]([NH3+])C(=O)[O-])[C@H]2SC1	NA	NA	NA	NA	NA	NA	NA	NA	NA	NA	NA	NA	NA	NA	NA	NA
gdp-d-mannuronate	AGORA	C16H20N5O17P2	NA	NA	NA	NA	NA	NA	NA	NA	NA	NA	NA	NA	NA	NA	NA	NA	NA	NA	NA	NA	NA	NA	NA	NA	NA	NA	NA	NA	NA	NA	NA	NA	NA	NA	NA
norgalanthamine	MAMBO	C16H20NO3	NA	NA	NA	cpd08954	AIXQQSTVOSFSMO-RBOXIYTFSA-O	InChI=1S/C16H19NO3/c1-19-12-3-2-10-9-17-7-6-16-5-4-11(18)8-13(16)20-15(12)14(10)16/h2-5,11,13,17-18H,6-9H2,1H3/p+1/t11-,13-,16-/m0/s1	Completed	Organic compounds	Alkaloids and derivatives	Amaryllidaceae alkaloids	Galanthamine-type amaryllidaceae alkaloids	Galanthamine-type amaryllidaceae alkaloids	NA	NA	NA	NA	NA	NA	COc1ccc2c3c1O[C@H]1C[C@@H](O)C=C[C@@]31CC[NH2+]C2	NA	NA	NA	NA	NA	NA	NA	NA	NA	NA	NA	NA	NA	NA	NA	NA
dtdp-4-oxo-2,6-dideoxy-alpha-d-glucose	MAMBO	C16H22N2O14P2	NA	NA	NA	cpd04025	AONILRCSLAIOQE-LREJFELKSA-L	InChI=1S/C16H24N2O14P2/c1-7-5-18(16(23)17-15(7)22)12-3-9(19)11(30-12)6-28-33(24,25)32-34(26,27)31-13-4-10(20)14(21)8(2)29-13/h5,8-13,19-20H,3-4,6H2,1-2H3,(H,24,25)(H,26,27)(H,17,22,23)/p-2/t8-,9+,10-,11-,12-,13-/m1/s1	Completed	Organic compounds	Nucleosides, nucleotides, and analogues	Pyrimidine nucleotides	Pyrimidine nucleotide sugars	Pyrimidine nucleotide sugars	NA	NA	NA	NA	NA	NA	Cc1cn([C@H]2C[C@H](O)[C@@H](COP(=O)([O-])OP(=O)([O-])O[C@@H]3C[C@@H](O)C(=O)[C@@H](C)O3)O2)c(=O)[nH]c1=O	NA	NA	NA	NA	NA	NA	NA	NA	NA	NA	NA	NA	NA	NA	NA	NA
dtdp-4-oxo-2,6-dideoxy-l-glucose	MAMBO	C16H22N2O14P2	NA	NA	NA	cpd04026	AONILRCSLAIOQE-LSUSWQKBSA-L	InChI=1S/C16H24N2O14P2/c1-7-5-18(16(23)17-15(7)22)12-3-9(19)11(30-12)6-28-33(24,25)32-34(26,27)31-13-4-10(20)14(21)8(2)29-13/h5,8-13,19-20H,3-4,6H2,1-2H3,(H,24,25)(H,26,27)(H,17,22,23)/p-2/t8-,9-,10+,11+,12+,13+/m0/s1	Completed	Organic compounds	Nucleosides, nucleotides, and analogues	Pyrimidine nucleotides	Pyrimidine nucleotide sugars	Pyrimidine nucleotide sugars	NA	NA	NA	NA	NA	NA	Cc1cn([C@H]2C[C@H](O)[C@@H](COP(=O)([O-])OP(=O)([O-])O[C@@H]3C[C@@H](O)C(=O)[C@H](C)O3)O2)c(=O)[nH]c1=O	NA	NA	NA	NA	NA	NA	NA	NA	NA	NA	NA	NA	NA	NA	NA	NA
dtdp-4-oxo-2,6-dideoxy-l-mannose	MAMBO	C16H22N2O14P2	NA	NA	NA	cpd08724	AONILRCSLAIOQE-DVWMECQTSA-L	InChI=1S/C16H24N2O14P2/c1-7-5-18(16(23)17-15(7)22)12-3-9(19)11(30-12)6-28-33(24,25)32-34(26,27)31-13-4-10(20)14(21)8(2)29-13/h5,8-13,19-20H,3-4,6H2,1-2H3,(H,24,25)(H,26,27)(H,17,22,23)/p-2/t8-,9-,10-,11+,12+,13+/m0/s1	Completed	Organic compounds	Nucleosides, nucleotides, and analogues	Pyrimidine nucleotides	Pyrimidine nucleotide sugars	Pyrimidine nucleotide sugars	NA	NA	NA	NA	NA	NA	Cc1cn([C@H]2C[C@H](O)[C@@H](COP(=O)([O-])OP(=O)([O-])O[C@@H]3C[C@H](O)C(=O)[C@H](C)O3)O2)c(=O)[nH]c1=O	NA	NA	NA	NA	NA	NA	NA	NA	NA	NA	NA	NA	NA	NA	NA	NA
dtdp-3-oxo-4,6-dideoxy-d-glucose	MAMBO	C16H22N2O14P2	NA	NA	NA	cpd08707	NA	NA	NA	NA	NA	NA	NA	NA	NA	NA	NA	NA	NA	NA	NA	NA	NA	NA	NA	NA	NA	NA	NA	NA	NA	NA	NA	NA	NA	NA	NA
dtdp-4-oxo-2,6-dideoxy-d-glucose	MAMBO	C16H22N2O14P2	NA	NA	NA	cpd08719	NA	NA	NA	NA	NA	NA	NA	NA	NA	NA	NA	NA	NA	NA	NA	NA	NA	NA	NA	NA	NA	NA	NA	NA	NA	NA	NA	NA	NA	NA	NA
alpha-aminoadipoyl-c6-amp	AGORA	C16H22N6O10P	NA	HMDB0006941	NA	cpd03297	NA	NA	NA	NA	NA	NA	NA	NA	NA	NA	NA	NA	NA	NA	NA	NA	NA	NA	NA	NA	NA	NA	NA	NA	NA	NA	NA	NA	NA	NA	NA
l-2-aminoadipate adenylate	AGORA	C16H22N6O10P	NA	HMDB0006941	NA	NA	NA	NA	NA	NA	NA	NA	NA	NA	NA	NA	NA	NA	NA	NA	NA	NA	NA	NA	NA	NA	NA	NA	NA	NA	NA	NA	NA	NA	NA	NA	NA
2-methyl-1-hydroxypropyl-tpp	AGORA	C16H24N4O8P2S	NA	HMDB0006866	NA	NA	NA	NA	NA	NA	NA	NA	NA	NA	NA	NA	NA	NA	NA	NA	NA	NA	NA	NA	NA	NA	NA	NA	NA	NA	NA	NA	NA	NA	NA	NA	NA
dtdp-3-amino-3,4,6-trideoxy-alpha-d-glucose	MAMBO	C16H26N3O13P2	NA	NA	NA	cpd04023	MXOBHOLDACULIR-YIQYKESKSA-M	InChI=1S/C16H27N3O13P2/c1-7-5-19(16(23)18-14(7)22)12-4-10(20)11(30-12)6-28-33(24,25)32-34(26,27)31-15-13(21)9(17)3-8(2)29-15/h5,8-13,15,20-21H,3-4,6,17H2,1-2H3,(H,24,25)(H,26,27)(H,18,22,23)/p-1/t8-,9+,10+,11-,12-,13-,15-/m1/s1	Completed	Organic compounds	Nucleosides, nucleotides, and analogues	Pyrimidine nucleotides	Pyrimidine nucleotide sugars	Pyrimidine nucleotide sugars	NA	NA	NA	NA	NA	NA	Cc1cn([C@H]2C[C@H](O)[C@@H](COP(=O)([O-])OP(=O)([O-])O[C@H]3O[C@H](C)C[C@H]([NH3+])[C@H]3O)O2)c(=O)[nH]c1=O	NA	NA	NA	NA	NA	NA	NA	NA	NA	NA	NA	NA	NA	NA	NA	NA
dtdp-4-amino-4,6-dideoxy-d-galactose	AGORA	C16H26N3O14P2	NA	NA	NA	NA	NA	NA	NA	NA	NA	NA	NA	NA	NA	NA	NA	NA	NA	NA	NA	NA	NA	NA	NA	NA	NA	NA	dtdp4addg	NA	NA	MNXM114295	NA	NA	NA	NA	NA
juvenile hormone iii	MAMBO	C16H26O3	NA	NA	NA	cpd06588	QVJMXSGZTCGLHZ-HONBPKQLSA-N	InChI=1S/C16H26O3/c1-12(9-10-14-16(3,4)19-14)7-6-8-13(2)11-15(17)18-5/h7,11,14H,6,8-10H2,1-5H3/b12-7+,13-11+/t14-/m1/s1	Completed	Organic compounds	Lipids and lipid-like molecules	Prenol lipids	Monoterpenoids	Monocyclic monoterpenoids	NA	NA	NA	NA	NA	NA	COC(=O)/C=C(\C)CC/C=C(\C)CC[C@H]1OC1(C)C	NA	NA	NA	NA	NA	NA	NA	NA	NA	NA	NA	NA	NA	NA	NA	NA
n,n-diacetylchitobiose	AGORA	C16H28N2O11	NA	NA	NA	NA	NA	NA	NA	NA	NA	NA	NA	NA	NA	NA	NA	NA	NA	NA	NA	NA	NA	NA	NA	NA	NA	NA	chtbs	NA	NA	MNXM1680	NA	NA	NA	NA	NA
2-methylbutanoyl-acp,2-methylbutyryl-acp	AGORA	C16H29N2O8PRS	NA	NA	NA	NA	NA	NA	NA	NA	NA	NA	NA	NA	NA	NA	NA	NA	NA	NA	NA	NA	NA	NA	NA	NA	NA	NA	NA	NA	NA	NA	NA	NA	NA	NA	NA
3-methylbutanoyl-acp,isovaleryl-acp	AGORA	C16H29N2O8PRS	NA	NA	NA	NA	NA	NA	NA	NA	NA	NA	NA	NA	NA	NA	NA	NA	NA	NA	NA	NA	NA	NA	NA	NA	NA	NA	NA	NA	NA	NA	NA	NA	NA	NA	NA
fatty acid (iso-c16:0)	AGORA	C16H31O2	NA	NA	NA	NA	NA	NA	NA	NA	NA	NA	NA	NA	NA	NA	NA	NA	NA	NA	NA	NA	NA	NA	NA	NA	NA	NA	fa6	NA	NA	MNXM163383	NA	NA	NA	NA	NA
core oligosaccharide lipid a	AGORA	C176H303N2O100P4	NA	NA	NA	NA	NA	NA	NA	NA	NA	NA	NA	NA	NA	NA	NA	NA	NA	NA	NA	NA	NA	NA	NA	NA	NA	NA	colipa	NA	NA	MNXM47647	NA	NA	NA	NA	NA
aspulvinone e	MAMBO	C17H11O5	NA	NA	NA	cpd01371	BNNVVTQUWNGKPH-ZROIWOOFSA-M	InChI=1S/C17H12O5/c18-12-5-1-10(2-6-12)9-14-16(20)15(17(21)22-14)11-3-7-13(19)8-4-11/h1-9,18-20H/p-1/b14-9-	Completed	Organic compounds	Benzenoids	Phenols	1-hydroxy-2-unsubstituted benzenoids	1-hydroxy-2-unsubstituted benzenoids	NA	NA	NA	NA	NA	NA	O=C1O/C(=C\c2ccc(O)cc2)C([O-])=C1c1ccc(O)cc1	NA	NA	NA	NA	NA	NA	NA	NA	NA	NA	NA	NA	NA	NA	NA	NA
syringetin	MAMBO	C17H13O8	NA	NA	NA	cpd08434	UZMAPBJVXOGOFT-UHFFFAOYSA-M	InChI=1S/C17H14O8/c1-23-11-3-7(4-12(24-2)14(11)20)17-16(22)15(21)13-9(19)5-8(18)6-10(13)25-17/h3-6,18-20,22H,1-2H3/p-1	Completed	Organic compounds	Phenylpropanoids and polyketides	Flavonoids	Flavones	Flavonols	NA	NA	NA	NA	NA	NA	COc1cc(-c2oc3cc([O-])cc(O)c3c(=O)c2O)cc(OC)c1O	NA	NA	NA	NA	NA	NA	NA	NA	NA	NA	NA	NA	NA	NA	NA	NA
(2,3-dihydroxybenzoyl)adenylate	AGORA	C17H17N5O10P	NA	NA	NA	NA	NA	NA	NA	NA	NA	NA	NA	NA	NA	NA	NA	NA	NA	NA	NA	NA	NA	NA	NA	NA	NA	NA	23dhba	NA	NA	MNXM1978	NA	NA	NA	NA	NA
n-adenylylanthranilate	MAMBO	C17H17N6O8P	NA	NA	NA	cpd02102	VRPRDYILQKJWNN-XNIJJKJLSA-L	InChI=1S/C17H19N6O8P/c18-14-11-15(20-6-19-14)23(7-21-11)16-13(25)12(24)10(31-16)5-30-32(28,29)22-9-4-2-1-3-8(9)17(26)27/h1-4,6-7,10,12-13,16,24-25H,5H2,(H,26,27)(H2,18,19,20)(H2,22,28,29)/p-2/t10-,12-,13-,16-/m1/s1	Completed	Organic compounds	Nucleosides, nucleotides, and analogues	Purine nucleotides	Purine ribonucleotides	Purine ribonucleoside monophosphates	NA	NA	NA	NA	NA	NA	Nc1ncnc2c1ncn2[C@@H]1O[C@H](COP(=O)([O-])Nc2ccccc2C(=O)[O-])[C@@H](O)[C@H]1O	NA	NA	NA	NA	NA	NA	NA	NA	NA	NA	NA	NA	NA	NA	NA	NA
o-feruloylquinate	MAMBO	C17H19O9	NA	NA	NA	cpd01683	VTMFDSJJVNQXLT-AARZOWLDSA-M	undefined	Completed	Organic compounds	Organic oxygen compounds	Organooxygen compounds	Alcohols and polyols	Cyclic alcohols and derivatives	Cyclitols and derivatives	Quinic acids and derivatives	NA	NA	NA	NA	COc1cc(/C=C/C(=O)O[C@H]2C(O)C[C@](O)(C(=O)[O-])C[C@H]2O)ccc1O	NA	NA	NA	NA	NA	NA	NA	NA	NA	NA	NA	NA	NA	NA	NA	NA
(s)-coclaurine	MAMBO	C17H20NO3	NA	NA	NA	cpd03676	LVVKXRQZSRUVPY-HNNXBMFYSA-O	InChI=1S/C17H19NO3/c1-21-17-9-12-6-7-18-15(14(12)10-16(17)20)8-11-2-4-13(19)5-3-11/h2-5,9-10,15,18-20H,6-8H2,1H3/p+1/t15-/m0/s1	Completed	Organic compounds	Organoheterocyclic compounds	Isoquinolines and derivatives	Benzylisoquinolines	Benzylisoquinolines	NA	NA	NA	NA	NA	NA	COc1cc2c(cc1O)[C@H](Cc1ccc(O)cc1)[NH2+]CC2	NA	NA	NA	NA	NA	NA	NA	NA	NA	NA	NA	NA	NA	NA	NA	NA
reduced fmn	AGORA	C17H21N4O9P	NA	HMDB0001142	NA	NA	NA	NA	NA	NA	NA	NA	NA	NA	NA	NA	NA	NA	NA	NA	NA	NA	NA	NA	NA	NA	NA	NA	fmnh2	NA	NA	MNXM208	NA	NA	NA	NA	NA
4-o-beta-d-glucosyl-sinapate	MAMBO	C17H21O10	NA	NA	NA	cpd16493	NA	NA	NA	NA	NA	NA	NA	NA	NA	NA	NA	NA	NA	NA	NA	NA	NA	NA	NA	NA	NA	NA	NA	NA	NA	NA	NA	NA	NA	NA	NA
udp-n-acetyl-d-galactosaminuronate	MAMBO	C17H22N3O18P2	NA	NA	NA	cpd09739	DZOGQXKQLXAPND-ALERELDYSA-K	InChI=1S/C17H25N3O18P2/c1-5(21)18-8-10(24)11(25)13(15(27)28)36-16(8)37-40(32,33)38-39(30,31)34-4-6-9(23)12(26)14(35-6)20-3-2-7(22)19-17(20)29/h2-3,6,8-14,16,23-26H,4H2,1H3,(H,18,21)(H,27,28)(H,30,31)(H,32,33)(H,19,22,29)/p-3/t6-,8-,9-,10-,11-,12-,13+,14-,	Completed	Organic compounds	Nucleosides, nucleotides, and analogues	Pyrimidine nucleotides	Pyrimidine nucleotide sugars	Pyrimidine nucleotide sugars	NA	NA	NA	NA	NA	NA	CC(=O)N[C@H]1[C@@H](OP(=O)([O-])OP(=O)([O-])OC[C@H]2O[C@@H](n3ccc(=O)[nH]c3=O)[C@H](O)[C@@H]2O)O[C@H](C(=O)[O-])[C@H](O)[C@@H]1O	NA	NA	NA	NA	NA	NA	NA	NA	NA	NA	NA	NA	NA	NA	NA	NA
udp-n-acetyl-d-glucosaminouronate	MAMBO	C17H22N3O18P2	NA	NA	NA	cpd02782	DZOGQXKQLXAPND-HHKCBAECSA-K	InChI=1S/C17H25N3O18P2/c1-5(21)18-8-10(24)11(25)13(15(27)28)36-16(8)37-40(32,33)38-39(30,31)34-4-6-9(23)12(26)14(35-6)20-3-2-7(22)19-17(20)29/h2-3,6,8-14,16,23-26H,4H2,1H3,(H,18,21)(H,27,28)(H,30,31)(H,32,33)(H,19,22,29)/p-3/t6-,8-,9-,10-,11+,12-,13+,14-,	Completed	Organic compounds	Nucleosides, nucleotides, and analogues	Pyrimidine nucleotides	Pyrimidine nucleotide sugars	Pyrimidine nucleotide sugars	NA	NA	NA	NA	NA	NA	CC(=O)N[C@H]1[C@@H](OP(=O)([O-])OP(=O)([O-])OC[C@H]2O[C@@H](n3ccc(=O)[nH]c3=O)[C@H](O)[C@@H]2O)O[C@H](C(=O)[O-])[C@@H](O)[C@@H]1O	NA	NA	NA	NA	NA	NA	NA	NA	NA	NA	NA	NA	NA	NA	NA	NA
udp-n-acetyl-d-mannosaminouronate	AGORA	C17H22N3O18P2	NA	NA	NA	NA	NA	NA	NA	NA	NA	NA	NA	NA	NA	NA	NA	NA	NA	NA	NA	NA	NA	NA	NA	NA	NA	NA	uacmamu	NA	NA	MNXM97052	NA	NA	NA	NA	NA
reduced riboflavin	AGORA	C17H22N4O6	NA	HMDB0001557	NA	NA	NA	NA	NA	NA	NA	NA	NA	NA	NA	NA	NA	NA	NA	NA	NA	NA	NA	NA	NA	NA	NA	NA	rbflvrd	NA	NA	MNXM1246	NA	NA	NA	NA	NA
galantamine	MAMBO	C17H22NO3	NA	NA	NA	cpd05433	ASUTZQLVASHGKV-JDFRZJQESA-O	InChI=1S/C17H21NO3/c1-18-8-7-17-6-5-12(19)9-14(17)21-16-13(20-2)4-3-11(10-18)15(16)17/h3-6,12,14,19H,7-10H2,1-2H3/p+1/t12-,14-,17-/m0/s1	Completed	Organic compounds	Alkaloids and derivatives	Amaryllidaceae alkaloids	Galanthamine-type amaryllidaceae alkaloids	Galanthamine-type amaryllidaceae alkaloids	NA	NA	NA	NA	NA	NA	COc1ccc2c3c1O[C@H]1C[C@@H](O)C=C[C@@]31CC[NH+](C)C2	NA	NA	NA	NA	NA	NA	NA	NA	NA	NA	NA	NA	NA	NA	NA	NA
1-o-sinapoyl-beta-d-glucose	MAMBO	C17H22O10	NA	NA	NA	cpd00865	XRKBRPFTFKKHEF-DGDBGZAXSA-N	InChI=1S/C17H22O10/c1-24-9-5-8(6-10(25-2)13(9)20)3-4-12(19)27-17-16(23)15(22)14(21)11(7-18)26-17/h3-6,11,14-18,20-23H,7H2,1-2H3/b4-3+/t11-,14-,15+,16-,17+/m1/s1	Completed	Organic compounds	Phenylpropanoids and polyketides	Cinnamic acids and derivatives	Hydroxycinnamic acids and derivatives	Hydroxycinnamic acid esters	Hydroxycinnamic acid glycosides	NA	NA	NA	NA	NA	COc1cc(/C=C/C(=O)O[C@@H]2O[C@H](CO)[C@@H](O)[C@H](O)[C@H]2O)cc(OC)c1O	NA	NA	NA	NA	NA	NA	NA	NA	NA	NA	NA	NA	NA	NA	NA	NA
udp-n-acetyl-d-galactosamine 4,6-bissulfate	MAMBO	C17H23N3O23P2S2	NA	NA	NA	cpd02796	LPADIYKTUSHKJJ-RXKPRGQLSA-J	InChI=1S/C17H27N3O23P2S2/c1-6(21)18-10-12(24)14(42-47(34,35)36)8(5-38-46(31,32)33)40-16(10)41-45(29,30)43-44(27,28)37-4-7-11(23)13(25)15(39-7)20-3-2-9(22)19-17(20)26/h2-3,7-8,10-16,23-25H,4-5H2,1H3,(H,18,21)(H,27,28)(H,29,30)(H,19,22,26)(H,31,32,33)(H,34,	Completed	Organic compounds	Nucleosides, nucleotides, and analogues	Pyrimidine nucleotides	Pyrimidine nucleotide sugars	Pyrimidine nucleotide sugars	NA	NA	NA	NA	NA	NA	CC(=O)N[C@H]1C(OP(=O)([O-])OP(=O)([O-])OC[C@H]2O[C@@H](n3ccc(=O)[nH]c3=O)[C@H](O)[C@@H]2O)O[C@H](COS(=O)(=O)[O-])[C@H](OS(=O)(=O)[O-])[C@@H]1O	NA	NA	NA	NA	NA	NA	NA	NA	NA	NA	NA	NA	NA	NA	NA	NA
cetraxate	MAMBO	C17H23NO4	NA	NA	NA	cpd01102	FHRSHSOEWXUORL-HDJSIYSDSA-N	InChI=1S/C17H23NO4/c18-11-13-1-6-14(7-2-13)17(21)22-15-8-3-12(4-9-15)5-10-16(19)20/h3-4,8-9,13-14H,1-2,5-7,10-11,18H2,(H,19,20)/t13-,14-	Completed	Organic compounds	Phenylpropanoids and polyketides	Phenylpropanoic acids	NA	Phenylpropanoic acids	NA	NA	NA	NA	NA	NA	[NH3+]C[C@H]1CC[C@H](C(=O)Oc2ccc(CCC(=O)[O-])cc2)CC1	NA	NA	NA	NA	NA	NA	NA	NA	NA	NA	NA	NA	NA	NA	NA	NA
dtdp-3-methyl-4-oxo-2,6-dideoxy-l-glucose	MAMBO	C17H24N2O14P2	NA	NA	NA	cpd08712	JOZTVKXGCLUNKC-DHBRWODKSA-L	InChI=1S/C17H26N2O14P2/c1-8-6-19(16(23)18-15(8)22)12-4-10(20)11(31-12)7-29-34(25,26)33-35(27,28)32-13-5-17(3,24)14(21)9(2)30-13/h6,9-13,20,24H,4-5,7H2,1-3H3,(H,25,26)(H,27,28)(H,18,22,23)/p-2/t9-,10-,11+,12+,13+,17+/m0/s1	Completed	Organic compounds	Nucleosides, nucleotides, and analogues	Pyrimidine nucleotides	Pyrimidine nucleotide sugars	Pyrimidine nucleotide sugars	NA	NA	NA	NA	NA	NA	Cc1cn([C@H]2C[C@H](O)[C@@H](COP(=O)([O-])OP(=O)([O-])O[C@@H]3C[C@@](C)(O)C(=O)[C@H](C)O3)O2)c(=O)[nH]c1=O	NA	NA	NA	NA	NA	NA	NA	NA	NA	NA	NA	NA	NA	NA	NA	NA
cmp-3-deoxy-d-manno-octulosonate	AGORA	C17H24N3O15P	NA	NA	NA	NA	NA	NA	NA	NA	NA	NA	NA	NA	NA	NA	NA	NA	NA	NA	NA	NA	NA	NA	NA	NA	NA	NA	ckdo	NA	NA	MNXM535	NA	NA	NA	NA	NA
udp-n-acetyl-d-galactosamine 4-sulfate	MAMBO	C17H24N3O20P2S	NA	NA	NA	cpd02702	ITVFJXYJMFKBES-RXKPRGQLSA-K	undefined	Completed	Organic compounds	Nucleosides, nucleotides, and analogues	Pyrimidine nucleotides	Pyrimidine nucleotide sugars	Pyrimidine nucleotide sugars	NA	NA	NA	NA	NA	NA	CC(=O)N[C@H]1C(OP(=O)([O-])OP(=O)([O-])OC[C@H]2O[C@@H](n3ccc(=O)[nH]c3=O)[C@H](O)[C@@H]2O)O[C@H](CO)[C@H](OS(=O)(=O)[O-])[C@@H]1O	NA	NA	NA	NA	NA	NA	NA	NA	NA	NA	NA	NA	NA	NA	NA	NA
udp-n-acetyl-d-mannosamine	AGORA	C17H25N3O17P2	NA	HMDB0013112	NA	NA	NA	NA	NA	NA	NA	NA	NA	NA	NA	NA	NA	NA	NA	NA	NA	NA	NA	NA	NA	NA	NA	NA	uacmam	NA	NA	MNXM932	NA	NA	NA	NA	NA
adp-d-glycero-d-manno-heptose	AGORA	C17H25N5O16P2	NA	NA	NA	NA	NA	NA	NA	NA	NA	NA	NA	NA	NA	NA	NA	NA	NA	NA	NA	NA	NA	NA	NA	NA	NA	NA	adphep_DD	NA	NA	MNXM1648	NA	NA	NA	NA	NA
adp-l-glycero-d-manno-heptose	AGORA	C17H25N5O16P2	NA	NA	NA	NA	NA	NA	NA	NA	NA	NA	NA	NA	NA	NA	NA	NA	NA	NA	NA	NA	NA	NA	NA	NA	NA	NA	adphep_LD	NA	NA	MNXM857	NA	NA	NA	NA	NA
carboxybiotin-carboxyl-carrier protein	MAMBO	C17H26N4O5SX	NA	NA	NA	NA	NA	NA	NA	NA	NA	NA	NA	NA	NA	NA	NA	NA	NA	NA	NA	NA	NA	NA	NA	NA	NA	NA	NA	NA	NA	NA	NA	NA	NA	NA	NA
2-methyl-1-hydroxybutyl-tpp	AGORA	C17H26N4O8P2S	NA	HMDB0012310	C15978	NA	CUBSXOWPMAOFDG-MYHCZTBNSA-O	InChI=1S/C17H28N4O8P2S/c1-5-10(2)15(22)17-21(9-13-8-19-12(4)20-16(13)18)11(3)14(32-17)6-7-28-31(26,27)29-30(23,24)25/h8,10,15,22H,5-7,9H2,1-4H3,(H4-,18,19,20,23,24,25,26,27)/p+1/t10-,15?/m0/s1	Completed	Organic compounds	Organoheterocyclic compounds	Diazines	Pyrimidines and pyrimidine derivatives	Thiamines	Thiamine phosphates	NA	NA	NA	NA	NA	NA	23724627	NA	NA	NA	FDB028932	NA	NA	NA	NA	NA	NA	NA	NA	NA	NA	NA
3-methyl-1-hydroxybutyl-tpp	AGORA	C17H26N4O8P2S	NA	HMDB0006865	NA	NA	NA	NA	NA	NA	NA	NA	NA	NA	NA	NA	NA	NA	NA	NA	NA	NA	NA	NA	NA	NA	NA	NA	NA	NA	NA	NA	NA	NA	NA	NA	NA
glcalpha1->2glcalpha1->3acyl2gro	MAMBO	C17H26O15R2	NA	NA	NA	cpd12865	NA	NA	NA	NA	NA	NA	NA	NA	NA	NA	NA	NA	NA	NA	*C(=O)OC[C@H](CO[C@H]1O[C@H](CO)[C@@H](O)[C@H](O)[C@H]1O[C@H]1O[C@H](CO)[C@@H](O)[C@H](O)[C@H]1O)OC(*)=O	NA	NA	NA	NA	NA	NA	NA	NA	NA	NA	NA	NA	NA	NA	NA	NA
enoylglutaryl-acp methyl ester	AGORA	C17H27N2O10PRS	NA	NA	NA	NA	NA	NA	NA	NA	NA	NA	NA	NA	NA	NA	NA	NA	NA	NA	NA	NA	NA	NA	NA	NA	NA	NA	NA	NA	NA	NA	NA	NA	NA	NA	NA
3-ketoglutaryl-acp methyl ester	AGORA	C17H27N2O11PRS	NA	NA	NA	NA	NA	NA	NA	NA	NA	NA	NA	NA	NA	NA	NA	NA	NA	NA	NA	NA	NA	NA	NA	NA	NA	NA	NA	NA	NA	NA	NA	NA	NA	NA	NA
sterol	MAMBO	C17H28O	NA	NA	NA	cpd00301	FPXSXMFOYWRHDX-UHFFFAOYSA-N	InChI=1S/C17H28O/c18-13-6-9-15-12(10-13)5-8-16-14-3-1-2-11(14)4-7-17(15)16/h11-18H,1-10H2	Completed	Organic compounds	Lipids and lipid-like molecules	Steroids and steroid derivatives	Hydroxysteroids	3-hydroxysteroids	NA	NA	NA	NA	NA	NA	OC1CCC2C(CCC3C4CCCC4CCC23)C1	NA	NA	NA	NA	NA	NA	NA	NA	NA	NA	NA	NA	NA	NA	NA	NA
not degradable product csabcpase_a/b, gal4s-gal-xyl-l-ser-protein	AGORA	C17H28O17SX	NA	NA	NA	NA	NA	NA	NA	NA	NA	NA	NA	NA	NA	NA	NA	NA	NA	NA	NA	NA	NA	NA	NA	NA	NA	NA	NA	NA	NA	NA	NA	NA	NA	NA	NA
10-deoxymethynolide	MAMBO	C17H28O4	NA	NA	NA	cpd08790	NZUJVBSYQXETNF-PQWITYJESA-N	InChI=1S/C17H28O4/c1-6-15-10(2)7-8-14(18)11(3)9-12(4)16(19)13(5)17(20)21-15/h7-8,10-13,15-16,19H,6,9H2,1-5H3/b8-7+/t10-,11-,12+,13-,15-,16+/m1/s1	Completed	Organic compounds	Phenylpropanoids and polyketides	Macrolides and analogues	NA	Macrolides and analogues	NA	NA	NA	NA	NA	NA	CC[C@H]1OC(=O)[C@H](C)[C@@H](O)[C@@H](C)C[C@@H](C)C(=O)/C=C/[C@H]1C	NA	NA	NA	NA	NA	NA	NA	NA	NA	NA	NA	NA	NA	NA	NA	NA
4-glutathionyl cyclophosphamide	MAMBO	C17H29Cl2N5O8PS	NA	NA	NA	cpd08400	CXEDBYAXQXFDHD-UHFFFAOYSA-M	NA	Completed	Organic compounds	Organic acids and derivatives	Carboxylic acids and derivatives	Amino acids, peptides, and analogues	Peptides	Oligopeptides	NA	NA	NA	NA	NA	[NH3+]C(CCC(=O)NC(CSC1CCOP(=O)(N(CCCl)CCCl)N1)C(=O)NCC(=O)[O-])C(=O)[O-]	NA	NA	NA	NA	NA	NA	NA	NA	NA	NA	NA	NA	NA	NA	NA	NA
glutaryl-acp methyl ester	AGORA	C17H29N2O10PRS	NA	NA	NA	NA	NA	NA	NA	NA	NA	NA	NA	NA	NA	NA	NA	NA	NA	NA	NA	NA	NA	NA	NA	NA	NA	NA	NA	NA	NA	NA	NA	NA	NA	NA	NA
3-hydroxyglutaryl-acp methyl ester	AGORA	C17H29N2O11PRS	NA	NA	NA	NA	NA	NA	NA	NA	NA	NA	NA	NA	NA	NA	NA	NA	NA	NA	NA	NA	NA	NA	NA	NA	NA	NA	NA	NA	NA	NA	NA	NA	NA	NA	NA
4-methyl-epent-2-enoyl-acp	AGORA	C17H29N2O8PRS	NA	NA	NA	cpd11548	NA	NA	NA	NA	NA	NA	NA	NA	NA	NA	NA	NA	NA	NA	NA	NA	NA	NA	NA	NA	NA	NA	NA	NA	NA	NA	NA	NA	NA	NA	NA
ehex-2-enoyl-acp	AGORA	C17H29N2O8PRS	NA	NA	NA	NA	NA	NA	NA	NA	NA	NA	NA	NA	NA	NA	NA	NA	NA	NA	NA	NA	NA	NA	NA	NA	NA	NA	thex2eACP	NA	NA	MNXM24502	NA	NA	NA	NA	NA
4-methyl-3-oxo-pentanoyl-acp	AGORA	C17H29N2O9PRS	NA	NA	NA	NA	NA	NA	NA	NA	NA	NA	NA	NA	NA	NA	NA	NA	NA	NA	NA	NA	NA	NA	NA	NA	NA	NA	NA	NA	NA	NA	NA	NA	NA	NA	NA
4-methyl-pentanoyl-acp	AGORA	C17H31N2O8PRS	NA	NA	NA	cpd11549	NA	NA	NA	NA	NA	NA	NA	NA	NA	NA	NA	NA	NA	NA	NA	NA	NA	NA	NA	NA	NA	NA	NA	NA	NA	NA	NA	NA	NA	NA	NA
hexanoyl-acp (n-c6:0acp)	AGORA	C17H31N2O8PRS	NA	NA	NA	NA	NA	NA	NA	NA	NA	NA	NA	NA	NA	NA	NA	NA	NA	NA	NA	NA	NA	NA	NA	NA	NA	NA	hexACP	NA	NA	MNXM90722	NA	NA	NA	NA	NA
4-methyl-3-hydroxy-pentanoyl-acp	AGORA	C17H31N2O9PRS	NA	NA	NA	NA	NA	NA	NA	NA	NA	NA	NA	NA	NA	NA	NA	NA	NA	NA	NA	NA	NA	NA	NA	NA	NA	NA	NA	NA	NA	NA	NA	NA	NA	NA	NA
1-tetradec-7-enoyl-sn-glycerol 3-phosphate	AGORA	C17H31O7P1	NA	NA	NA	NA	NA	NA	NA	NA	NA	NA	NA	NA	NA	NA	NA	NA	NA	NA	NA	NA	NA	NA	NA	NA	NA	NA	1tdec7eg3p	NA	NA	MNXM91053	NA	NA	NA	NA	NA
2-tetradec-7-enoyl-sn-glycerol 3-phosphate	AGORA	C17H32O7P1	NA	NA	NA	NA	NA	NA	NA	NA	NA	NA	NA	NA	NA	NA	NA	NA	NA	NA	NA	NA	NA	NA	NA	NA	NA	NA	2tdec7eg3p	NA	NA	MNXM5490	NA	NA	NA	NA	NA
fatty acid (iso-c17:0)	AGORA	C17H33O2	NA	NA	NA	NA	NA	NA	NA	NA	NA	NA	NA	NA	NA	NA	NA	NA	NA	NA	NA	NA	NA	NA	NA	NA	NA	NA	fa11	NA	NA	MNXM163384	NA	NA	NA	NA	NA
fatty acid (anteiso-c17:0)	AGORA	C17H33O2	NA	NA	NA	NA	NA	NA	NA	NA	NA	NA	NA	NA	NA	NA	NA	NA	NA	NA	NA	NA	NA	NA	NA	NA	NA	NA	fa12	NA	NA	MNXM163381	NA	NA	NA	NA	NA
1-isotetradecanoyl-sn-glycerol 3-phosphate	AGORA	C17H34O7P	NA	NA	NA	cpd15673	NA	NA	NA	NA	NA	NA	NA	NA	NA	NA	NA	NA	NA	NA	NA	NA	NA	NA	NA	NA	NA	NA	NA	NA	NA	NA	NA	NA	NA	NA	NA
1-isotetradecanoyl-sn-glycerol 3-phosphate (12-methyl-tridecanoyl, iso-c14)	AGORA	C17H34O7P	NA	NA	NA	NA	NA	NA	NA	NA	NA	NA	NA	NA	NA	NA	NA	NA	NA	NA	NA	NA	NA	NA	NA	NA	NA	NA	NA	NA	NA	NA	NA	NA	NA	NA	NA
glutathionylspermidine	AGORA	C17H36N6O5S	NA	NA	NA	NA	NA	NA	NA	NA	NA	NA	NA	NA	NA	NA	NA	NA	NA	NA	NA	NA	NA	NA	NA	NA	NA	NA	gtspmd	NA	NA	MNXM1329	NA	NA	NA	NA	NA
1-acyl-sn-glycero-3-phosphoethanolamine (n-c12:0)	AGORA	C17H36NO7P1	NA	NA	NA	NA	NA	NA	NA	NA	NA	NA	NA	NA	NA	NA	NA	NA	NA	NA	NA	NA	NA	NA	NA	NA	NA	NA	1agpe120	NA	NA	MNXM32692	NA	NA	NA	NA	NA
2-acyl-sn-glycero-3-phosphoethanolamine (n-c12:0)	AGORA	C17H36NO7P1	NA	NA	NA	NA	NA	NA	NA	NA	NA	NA	NA	NA	NA	NA	NA	NA	NA	NA	NA	NA	NA	NA	NA	NA	NA	NA	2agpe120	NA	NA	MNXM34808	NA	NA	NA	NA	NA
amylose (n=300 repeat units, alpha-1,4-glc)	AGORA	C1800H3002O1501	NA	NA	NA	NA	NA	NA	NA	NA	NA	NA	NA	NA	NA	NA	NA	NA	NA	NA	NA	NA	NA	NA	NA	NA	NA	NA	amylose300	NA	NA	MNXM148049	NA	NA	NA	NA	NA
chicory inulin, 30 monosaccharide units (29 fru, 1 glc) on average	AGORA	C180H302O151	15443	HMDB0014776	C03323	NA	JYJIGFIDKWBXDU-UHFFFAOYSA-N	InChI=1S/C228H382O191/c229-1-76-114(268)152(306)153(307)191(381-76)419-228(190(344)151(305)113(38-266)418-228)75-380-227(189(343)150(304)112(37-265)417-227)74-379-226(188(342)149(303)111(36-264)416-226)73-378-225(187(341)148(302)110(35-263)415-225)72-377-	Completed	Organic compounds	Organic Polymers	Polysaccharides	NA	Polysaccharides	NA	NA	NA	NA	NA	NA	NA	24763	NA	NA	NA	NA	23149	NA	NA	Inulin	DB00638	NA	NA	NA	9005-80-5	DTXSID70872610	NA
laminarin (n=30 repeat units, beta -1,3 glc)	AGORA	C180H302O151	NA	NA	NA	NA	NA	NA	NA	NA	NA	NA	NA	NA	NA	NA	NA	NA	NA	NA	NA	NA	NA	NA	NA	NA	NA	NA	lmn30	NA	NA	MNXM148323	NA	NA	NA	NA	NA
isotetradecanoyllipoteichoate (n=24), linked, d-alanine substituted	AGORA	C187H320O135N24P24	NA	NA	NA	NA	NA	NA	NA	NA	NA	NA	NA	NA	NA	NA	NA	NA	NA	NA	NA	NA	NA	NA	NA	NA	NA	NA	NA	NA	NA	NA	NA	NA	NA	NA	NA
myristoyllipoteichoate (n=24), linked, d-alanine substituted	AGORA	C187H342N24O159P24	NA	NA	NA	cpd15774	NA	NA	NA	NA	NA	NA	NA	NA	NA	NA	NA	NA	NA	NA	NA	NA	NA	NA	NA	NA	NA	NA	NA	NA	NA	NA	NA	NA	NA	NA	NA
anteisopentadecanoyllipoteichoate (n=24), linked, d-alanine substituted	AGORA	C189H324N24O135P24	NA	NA	NA	NA	NA	NA	NA	NA	NA	NA	NA	NA	NA	NA	NA	NA	NA	NA	NA	NA	NA	NA	NA	NA	NA	NA	NA	NA	NA	NA	NA	NA	NA	NA	NA
isopentadecanoyllipoteichoate (n=24), linked, d-alanine substituted	AGORA	C189H324O135N24P24	NA	NA	NA	NA	NA	NA	NA	NA	NA	NA	NA	NA	NA	NA	NA	NA	NA	NA	NA	NA	NA	NA	NA	NA	NA	NA	NA	NA	NA	NA	NA	NA	NA	NA	NA
p1,p4-bis(5-uridyl) tetraphosphate; uppppu	AGORA	C18H22N4O23P4	27791	HMDB0006796	C06198	NA	NMLMACJWHPHKGR-NCOIDOBVSA-N	InChI=1S/C18H26N4O23P4/c23-9-1-3-21(17(29)19-9)15-13(27)11(25)7(41-15)5-39-46(31,32)43-48(35,36)45-49(37,38)44-47(33,34)40-6-8-12(26)14(28)16(42-8)22-4-2-10(24)20-18(22)30/h1-4,7-8,11-16,25-28H,5-6H2,(H,31,32)(H,33,34)(H,35,36)(H,37,38)(H,19,23,29)(H,20,2	Completed	Organic compounds	Nucleosides, nucleotides, and analogues	(5'->5')-dinucleotides	NA	(5'->5')-dinucleotides	NA	NA	NA	NA	NA	NA	NA	148197	NA	NA	NA	FDB024083	130647	NA	NA	NA	NA	NA	NA	NA	NA	NA	NA
uppppu	AGORA	C18H22N4O23P4	27791	HMDB0006796	C06198	cpd03706	NMLMACJWHPHKGR-NCOIDOBVSA-N	InChI=1S/C18H26N4O23P4/c23-9-1-3-21(17(29)19-9)15-13(27)11(25)7(41-15)5-39-46(31,32)43-48(35,36)45-49(37,38)44-47(33,34)40-6-8-12(26)14(28)16(42-8)22-4-2-10(24)20-18(22)30/h1-4,7-8,11-16,25-28H,5-6H2,(H,31,32)(H,33,34)(H,35,36)(H,37,38)(H,19,23,29)(H,20,2	Completed	Organic compounds	Nucleosides, nucleotides, and analogues	(5'->5')-dinucleotides	NA	(5'->5')-dinucleotides	NA	NA	NA	NA	NA	NA	NA	148197	NA	NA	NA	FDB024083	130647	NA	NA	NA	NA	NA	NA	NA	NA	NA	NA
(s)-n-methylcoclaurine	MAMBO	C18H22NO3	NA	NA	NA	cpd03081	BOKVLBSSPUTWLV-INIZCTEOSA-O	InChI=1S/C18H21NO3/c1-19-8-7-13-10-18(22-2)17(21)11-15(13)16(19)9-12-3-5-14(20)6-4-12/h3-6,10-11,16,20-21H,7-9H2,1-2H3/p+1/t16-/m0/s1	Completed	Organic compounds	Organoheterocyclic compounds	Isoquinolines and derivatives	Benzylisoquinolines	Benzylisoquinolines	NA	NA	NA	NA	NA	NA	COc1cc2c(cc1O)[C@H](Cc1ccc(O)cc1)[NH+](C)CC2	NA	NA	NA	NA	NA	NA	NA	NA	NA	NA	NA	NA	NA	NA	NA	NA
dtdp-4-acetamido-4,6-dideoxy-d-galactose	AGORA	C18H27N3O15P2	NA	NA	NA	NA	NA	NA	NA	NA	NA	NA	NA	NA	NA	NA	NA	NA	NA	NA	NA	NA	NA	NA	NA	NA	NA	NA	dtdp4aaddg	NA	NA	MNXM3015	NA	NA	NA	NA	NA
s-formylmycothiol	MAMBO	C18H30N2O13S	NA	NA	NA	cpd04106	JFPVMCRFDBEEHF-QFVXKRNMSA-N	InChI=1S/C18H30N2O13S/c1-5(23)19-6(3-34-4-22)17(31)20-8-10(25)9(24)7(2-21)32-18(8)33-16-14(29)12(27)11(26)13(28)15(16)30/h4,6-16,18,21,24-30H,2-3H2,1H3,(H,19,23)(H,20,31)/t6-,7+,8+,9+,10+,11-,12-,13+,14+,15+,16-,18+/m0/s1	Completed	Organic compounds	Organic oxygen compounds	Organooxygen compounds	Carbohydrates and carbohydrate conjugates	Aminosaccharides	N-acyl-alpha-hexosamines	NA	NA	NA	NA	NA	CC(=O)N[C@@H](CSC=O)C(=O)N[C@H]1[C@@H](O[C@H]2[C@H](O)[C@@H](O)[C@H](O)[C@@H](O)[C@H]2O)O[C@H](CO)[C@@H](O)[C@@H]1O	NA	NA	NA	NA	NA	NA	NA	NA	NA	NA	NA	NA	NA	NA	NA	NA
dtdp-alpha-d-desosamine	MAMBO	C18H30N3O13P2	NA	NA	NA	cpd04036	FFPCARSBUVGIOB-BKRCCOPCSA-M	InChI=1S/C18H31N3O13P2/c1-9-7-21(18(25)19-16(9)24)14-6-12(22)13(32-14)8-30-35(26,27)34-36(28,29)33-17-15(23)11(20(3)4)5-10(2)31-17/h7,10-15,17,22-23H,5-6,8H2,1-4H3,(H,26,27)(H,28,29)(H,19,24,25)/p-1/t10-,11+,12+,13-,14-,15-,17-/m1/s1	Completed	Organic compounds	Nucleosides, nucleotides, and analogues	Pyrimidine nucleotides	Pyrimidine nucleotide sugars	Pyrimidine nucleotide sugars	NA	NA	NA	NA	NA	NA	Cc1cn([C@H]2C[C@H](O)[C@@H](COP(=O)([O-])OP(=O)([O-])O[C@H]3O[C@H](C)C[C@H]([NH+](C)C)[C@H]3O)O2)c(=O)[nH]c1=O	NA	NA	NA	NA	NA	NA	NA	NA	NA	NA	NA	NA	NA	NA	NA	NA
dtdp-d-desosamine	MAMBO	C18H30N3O13P2	NA	NA	NA	cpd08709	NA	NA	NA	NA	NA	NA	NA	NA	NA	NA	NA	NA	NA	NA	NA	NA	NA	NA	NA	NA	NA	NA	NA	NA	NA	NA	NA	NA	NA	NA	NA
4-methyl-ehex-2-enoyl-acp	AGORA	C18H31N2O8PRS	NA	NA	NA	cpd11498	NA	NA	NA	NA	NA	NA	NA	NA	NA	NA	NA	NA	NA	NA	NA	NA	NA	NA	NA	NA	NA	NA	NA	NA	NA	NA	NA	NA	NA	NA	NA
5-methyl-ehex-2-enoyl-acp	AGORA	C18H31N2O8PRS	NA	NA	NA	cpd11523	NA	NA	NA	NA	NA	NA	NA	NA	NA	NA	NA	NA	NA	NA	NA	NA	NA	NA	NA	NA	NA	NA	NA	NA	NA	NA	NA	NA	NA	NA	NA
4-methyl-3-oxo-hexanoyl-acp	AGORA	C18H31N2O9PRS	NA	NA	NA	NA	NA	NA	NA	NA	NA	NA	NA	NA	NA	NA	NA	NA	NA	NA	NA	NA	NA	NA	NA	NA	NA	NA	NA	NA	NA	NA	NA	NA	NA	NA	NA
5-methyl-3-oxo-hexanoyl-acp	AGORA	C18H31N2O9PRS	NA	NA	NA	NA	NA	NA	NA	NA	NA	NA	NA	NA	NA	NA	NA	NA	NA	NA	NA	NA	NA	NA	NA	NA	NA	NA	NA	NA	NA	NA	NA	NA	NA	NA	NA
d-galactosyl-1,3-beta-d-galactosyl-1,4-beta-d-glucosyl-r	MAMBO	C18H31O16R	NA	NA	NA	cpd02902	NA	NA	NA	NA	NA	NA	NA	NA	NA	NA	NA	NA	NA	NA	*O[C@@H]1O[C@H](CO)[C@@H](O[C@@H]2O[C@H](CO)[C@H](O)[C@H](O[C@@H]3O[C@H](CO)[C@H](O)[C@H](O)[C@H]3O)[C@H]2O)[C@H](O)[C@H]1O	NA	NA	NA	NA	NA	NA	NA	NA	NA	NA	NA	NA	NA	NA	NA	NA
1f-beta-d-fructosylsucrose	MAMBO	C18H32O16	NA	NA	NA	cpd02298	VAWYEUIPHLMNNF-OESPXIITSA-N	InChI=1S/C18H32O16/c19-1-6-9(23)12(26)13(27)16(31-6)34-18(15(29)11(25)8(3-21)33-18)5-30-17(4-22)14(28)10(24)7(2-20)32-17/h6-16,19-29H,1-5H2/t6-,7-,8-,9-,10-,11-,12+,13-,14+,15+,16-,17-,18+/m1/s1	Completed	Organic compounds	Organic oxygen compounds	Organooxygen compounds	Carbohydrates and carbohydrate conjugates	Oligosaccharides	NA	NA	NA	NA	NA	NA	OC[C@H]1O[C@H](O[C@]2(CO[C@]3(CO)O[C@H](CO)[C@@H](O)[C@@H]3O)O[C@H](CO)[C@@H](O)[C@@H]2O)[C@H](O)[C@@H](O)[C@@H]1O	NA	NA	NA	NA	NA	NA	NA	NA	NA	NA	NA	NA	NA	NA	NA	NA
kestose (2 fru, 1 glc inulin-type fructo-oligosaccharide)	AGORA	C18H32O16	NA	NA	NA	NA	NA	NA	NA	NA	NA	NA	NA	NA	NA	NA	NA	NA	NA	NA	NA	NA	NA	NA	NA	NA	NA	NA	NA	NA	NA	NA	NA	NA	NA	NA	NA
levantriose	AGORA	C18H32O16	NA	NA	NA	NA	NA	NA	NA	NA	NA	NA	NA	NA	NA	NA	NA	NA	NA	NA	NA	101014471	NA	NA	NA	NA	NA	NA	NA	NA	NA	NA	NA	NA	NA	NA	NA
manninotriose	AGORA	C18H32O16	NA	NA	NA	cpd03200	NA	NA	NA	NA	NA	NA	NA	NA	NA	NA	NA	NA	NA	NA	NA	NA	NA	NA	NA	NA	NA	NA	mantr	NA	NA	MNXM147143	NA	NA	NA	NA	NA
mannotriose (beta-1,4)	AGORA	C18H32O16	NA	NA	NA	NA	NA	NA	NA	NA	NA	NA	NA	NA	NA	NA	NA	NA	NA	NA	NA	NA	NA	NA	NA	NA	NA	NA	mantr	NA	NA	MNXM147143	NA	NA	NA	NA	NA
raffinose	AGORA	C18H32O16	NA	HMDB0003213	NA	NA	NA	NA	NA	NA	NA	NA	NA	NA	NA	NA	NA	NA	NA	NA	NA	NA	NA	NA	NA	NA	NA	NA	raffin	NA	NA	MNXM621	NA	NA	NA	NA	NA
4-methyl-hexanoyl-acp	AGORA	C18H33N2O8PRS	NA	NA	NA	cpd11499	NA	NA	NA	NA	NA	NA	NA	NA	NA	NA	NA	NA	NA	NA	NA	NA	NA	NA	NA	NA	NA	NA	NA	NA	NA	NA	NA	NA	NA	NA	NA
5-methyl-hexanoyl-acp	AGORA	C18H33N2O8PRS	NA	NA	NA	cpd11524	NA	NA	NA	NA	NA	NA	NA	NA	NA	NA	NA	NA	NA	NA	NA	NA	NA	NA	NA	NA	NA	NA	NA	NA	NA	NA	NA	NA	NA	NA	NA
4-methyl-3-hydroxy-hexanoyl-acp	AGORA	C18H33N2O9PRS	NA	NA	NA	NA	NA	NA	NA	NA	NA	NA	NA	NA	NA	NA	NA	NA	NA	NA	NA	NA	NA	NA	NA	NA	NA	NA	NA	NA	NA	NA	NA	NA	NA	NA	NA
5-methyl-3-hydroxy-hexanoyl-acp	AGORA	C18H33N2O9PRS	NA	NA	NA	NA	NA	NA	NA	NA	NA	NA	NA	NA	NA	NA	NA	NA	NA	NA	NA	NA	NA	NA	NA	NA	NA	NA	NA	NA	NA	NA	NA	NA	NA	NA	NA
(9s,10s)-10-hydroxy-9-(phosphonooxy)octadecanoate	MAMBO	C18H34O7P	NA	NA	NA	cpd14713	UELBXEKQONEDKM-IRXDYDNUSA-K	InChI=1S/C18H37O7P/c1-2-3-4-5-7-10-13-16(19)17(25-26(22,23)24)14-11-8-6-9-12-15-18(20)21/h16-17,19H,2-15H2,1H3,(H,20,21)(H2,22,23,24)/p-3/t16-,17-/m0/s1	Completed	Organic compounds	Lipids and lipid-like molecules	Fatty Acyls	Fatty acids and conjugates	Long-chain fatty acids	NA	NA	NA	NA	NA	NA	CCCCCCCC[C@H](O)[C@H](CCCCCCCC(=O)[O-])OP(=O)([O-])[O-]	NA	NA	NA	NA	NA	NA	NA	NA	NA	NA	NA	NA	NA	NA	NA	NA
(r)-10-hydroxystearate	MAMBO	C18H35O3	NA	NA	NA	cpd02040	PAZZVPKITDJCPV-QGZVFWFLSA-M	InChI=1S/C18H36O3/c1-2-3-4-5-8-11-14-17(19)15-12-9-6-7-10-13-16-18(20)21/h17,19H,2-16H2,1H3,(H,20,21)/p-1/t17-/m1/s1	Completed	Organic compounds	Lipids and lipid-like molecules	Fatty Acyls	Fatty acids and conjugates	Long-chain fatty acids	NA	NA	NA	NA	NA	NA	CCCCCCCC[C@@H](O)CCCCCCCCC(=O)[O-]	NA	NA	NA	NA	NA	NA	NA	NA	NA	NA	NA	NA	NA	NA	NA	NA
(9s,10s)-9,10-dihydroxyoctadecanoate	MAMBO	C18H35O4	NA	NA	NA	cpd14712	VACHUYIREGFMSP-IRXDYDNUSA-M	InChI=1S/C18H36O4/c1-2-3-4-5-7-10-13-16(19)17(20)14-11-8-6-9-12-15-18(21)22/h16-17,19-20H,2-15H2,1H3,(H,21,22)/p-1/t16-,17-/m0/s1	Completed	Organic compounds	Lipids and lipid-like molecules	Fatty Acyls	Fatty acids and conjugates	Long-chain fatty acids	NA	NA	NA	NA	NA	NA	CCCCCCCC[C@H](O)[C@@H](O)CCCCCCCC(=O)[O-]	NA	NA	NA	NA	NA	NA	NA	NA	NA	NA	NA	NA	NA	NA	NA	NA
1-anteisopentadecanoyl-sn-glycerol 3-phosphate (12-methyl-tetradecanoyl, anteiso-c15)	AGORA	C18H36O7P	NA	NA	NA	NA	NA	NA	NA	NA	NA	NA	NA	NA	NA	NA	NA	NA	NA	NA	NA	NA	NA	NA	NA	NA	NA	NA	NA	NA	NA	NA	NA	NA	NA	NA	NA
1-anteisopentadecanoyl-sn-glycerol 3-phosphate	AGORA	C18H36O7P	NA	NA	NA	cpd15675	NA	NA	NA	NA	NA	NA	NA	NA	NA	NA	NA	NA	NA	NA	NA	NA	NA	NA	NA	NA	NA	NA	NA	NA	NA	NA	NA	NA	NA	NA	NA
1-isopentadecanoyl-sn-glycerol 3-phosphate (13-methyl-tetradecanoyl, iso-c15)	AGORA	C18H36O7P	NA	NA	NA	NA	NA	NA	NA	NA	NA	NA	NA	NA	NA	NA	NA	NA	NA	NA	NA	NA	NA	NA	NA	NA	NA	NA	NA	NA	NA	NA	NA	NA	NA	NA	NA
1-isopentadecanoyl-sn-glycerol 3-phosphate	AGORA	C18H36O7P	NA	NA	NA	cpd15674	NA	NA	NA	NA	NA	NA	NA	NA	NA	NA	NA	NA	NA	NA	NA	NA	NA	NA	NA	NA	NA	NA	NA	NA	NA	NA	NA	NA	NA	NA	NA
1-acyl-sn-glycero-3-phosphoglycerol (n-c12:0)	AGORA	C18H36O9P1	NA	NA	NA	NA	NA	NA	NA	NA	NA	NA	NA	NA	NA	NA	NA	NA	NA	NA	NA	NA	NA	NA	NA	NA	NA	NA	1agpg120	NA	NA	MNXM32695	NA	NA	NA	NA	NA
2-acyl-sn-glycero-3-phosphoglycerol (n-c12:0)	AGORA	C18H36O9P1	NA	NA	NA	NA	NA	NA	NA	NA	NA	NA	NA	NA	NA	NA	NA	NA	NA	NA	NA	NA	NA	NA	NA	NA	NA	NA	2agpg120	NA	NA	MNXM3450	NA	NA	NA	NA	NA
isohexadecanoyllipoteichoate (n=24), linked, d-alanine substituted	AGORA	C191H328O135N24P24	NA	NA	NA	NA	NA	NA	NA	NA	NA	NA	NA	NA	NA	NA	NA	NA	NA	NA	NA	NA	NA	NA	NA	NA	NA	NA	NA	NA	NA	NA	NA	NA	NA	NA	NA
palmitoyllipoteichoate (n=24), linked, d-alanine substituted	AGORA	C191H352N24O159P24	NA	NA	NA	cpd15773	NA	NA	NA	NA	NA	NA	NA	NA	NA	NA	NA	NA	NA	NA	NA	NA	NA	NA	NA	NA	NA	NA	NA	NA	NA	NA	NA	NA	NA	NA	NA
anteisoheptadecanoyllipoteichoate (n=24), linked, d-alanine substituted	AGORA	C193H332N24O135P24	NA	NA	NA	NA	NA	NA	NA	NA	NA	NA	NA	NA	NA	NA	NA	NA	NA	NA	NA	NA	NA	NA	NA	NA	NA	NA	NA	NA	NA	NA	NA	NA	NA	NA	NA
isoheptadecanoyllipoteichoate (n=24), linked, d-alanine substituted	AGORA	C193H332O135N24P24	NA	NA	NA	NA	NA	NA	NA	NA	NA	NA	NA	NA	NA	NA	NA	NA	NA	NA	NA	NA	NA	NA	NA	NA	NA	NA	NA	NA	NA	NA	NA	NA	NA	NA	NA
stearoyllipoteichoate (n=24), linked, d-alanine substituted	AGORA	C195H360N24O159P24	NA	NA	NA	cpd15775	NA	NA	NA	NA	NA	NA	NA	NA	NA	NA	NA	NA	NA	NA	NA	NA	NA	NA	NA	NA	NA	NA	NA	NA	NA	NA	NA	NA	NA	NA	NA
corrinoid iron sulfur protein	AGORA	C19CoN4R21	NA	NA	C06021	NA	NA	NA	NA	NA	NA	NA	NA	NA	NA	NA	NA	NA	NA	NA	NA	NA	NA	NA	NA	NA	NA	NA	cfesp	NA	NA	MNXM148165	NA	NA	NA	NA	NA
futalosinate	AGORA	C19H17N4O7	NA	NA	NA	NA	NA	NA	NA	NA	NA	NA	NA	NA	NA	NA	NA	NA	NA	NA	NA	NA	NA	NA	NA	NA	NA	NA	NA	NA	NA	NA	NA	NA	NA	NA	NA
6-amino-6-deoxyfutalosine	AGORA	C19H19N5O6	NA	NA	NA	NA	NA	NA	NA	NA	NA	NA	NA	NA	NA	NA	NA	NA	NA	NA	NA	NA	NA	NA	NA	NA	NA	NA	NA	NA	NA	NA	NA	NA	NA	NA	NA
gibberellin	MAMBO	C19H21O6	NA	NA	NA	cpd01172	IXORZMNAPKEEDV-SNTJWBGVSA-M	InChI=1S/C19H22O6/c1-9-7-17-8-18(9,24)5-3-10(17)19-6-4-11(20)16(2,15(23)25-19)13(19)12(17)14(21)22/h4,6,10-13,20,24H,1,3,5,7-8H2,2H3,(H,21,22)/p-1/t10-,11+,12-,13-,16+,17+,18+,19-/m1/s1	Completed	Organic compounds	Lipids and lipid-like molecules	Prenol lipids	Diterpenoids	Gibberellins	C19-gibberellins	C19-gibberellin 6-carboxylic acids	NA	NA	NA	NA	C=C1C[C@]23C[C@@]1(O)CC[C@H]2[C@@]12C=C[C@H](O)[C@](C)(C(=O)O1)[C@H]2[C@@H]3C(=O)[O-]	NA	NA	NA	NA	NA	NA	NA	NA	NA	NA	NA	NA	NA	NA	NA	NA
(s)-corytuberine	MAMBO	C19H22NO4	NA	NA	NA	cpd17711	WHFUDAOCYRYAKQ-LBPRGKRZSA-O	undefined	Completed	Organic compounds	Alkaloids and derivatives	Aporphines	NA	Aporphines	NA	NA	NA	NA	NA	NA	COc1ccc2c(c1O)-c1c(O)c(OC)cc3c1[C@H](C2)[NH+](C)CC3	NA	NA	NA	NA	NA	NA	NA	NA	NA	NA	NA	NA	NA	NA	NA	NA
1,2-dehydroreticuline	MAMBO	C19H22NO4	NA	NA	NA	cpd03680	ZALYXKJOOUDZCC-UHFFFAOYSA-O	InChI=1S/C19H21NO4/c1-20-7-6-13-10-19(24-3)17(22)11-14(13)15(20)8-12-4-5-18(23-2)16(21)9-12/h4-5,9-11H,6-8H2,1-3H3,(H-,21,22)/p+1	Completed	Organic compounds	Organoheterocyclic compounds	Isoquinolines and derivatives	Benzylisoquinolines	Benzylisoquinolines	NA	NA	NA	NA	NA	NA	COc1ccc(CC2=[N+](C)CCc3cc(OC)c(O)cc32)cc1O	NA	NA	NA	NA	NA	NA	NA	NA	NA	NA	NA	NA	NA	NA	NA	NA
gibberellin a9	MAMBO	C19H23O4	NA	NA	NA	cpd08661	MHVYWTXXZIFXDT-PKZSZHAESA-M	InChI=1S/C19H24O4/c1-10-8-18-9-11(10)4-5-12(18)19-7-3-6-17(2,16(22)23-19)14(19)13(18)15(20)21/h11-14H,1,3-9H2,2H3,(H,20,21)/p-1/t11-,12-,13-,14-,17+,18+,19-/m1/s1	Completed	Organic compounds	Lipids and lipid-like molecules	Prenol lipids	Diterpenoids	Gibberellins	C19-gibberellins	C19-gibberellin 6-carboxylic acids	NA	NA	NA	NA	C=C1C[C@]23C[C@H]1CC[C@H]2[C@@]12CCC[C@](C)(C(=O)O1)[C@H]2[C@@H]3C(=O)[O-]	NA	NA	NA	NA	NA	NA	NA	NA	NA	NA	NA	NA	NA	NA	NA	NA
gibberellin 20	MAMBO	C19H23O5	NA	NA	NA	cpd01390	OXFPYCSNYOFUCH-AODVQFRNSA-M	InChI=1S/C19H24O5/c1-10-8-17-9-18(10,23)7-4-11(17)19-6-3-5-16(2,15(22)24-19)13(19)12(17)14(20)21/h11-13,23H,1,3-9H2,2H3,(H,20,21)/p-1/t11-,12-,13-,16+,17+,18+,19-/m1/s1	Completed	Organic compounds	Lipids and lipid-like molecules	Prenol lipids	Diterpenoids	Gibberellins	C19-gibberellins	C19-gibberellin 6-carboxylic acids	NA	NA	NA	NA	C=C1C[C@]23C[C@@]1(O)CC[C@H]2[C@@]12CCC[C@](C)(C(=O)O1)[C@H]2[C@@H]3C(=O)[O-]	NA	NA	NA	NA	NA	NA	NA	NA	NA	NA	NA	NA	NA	NA	NA	NA
gibberellin a4	MAMBO	C19H23O5	NA	NA	NA	cpd08662	RSQSQJNRHICNNH-UKJRIFTCSA-M	InChI=1S/C19H24O5/c1-9-7-18-8-10(9)3-4-11(18)19-6-5-12(20)17(2,16(23)24-19)14(19)13(18)15(21)22/h10-14,20H,1,3-8H2,2H3,(H,21,22)/p-1/t10-,11-,12+,13-,14-,17+,18+,19-/m1/s1	Completed	Organic compounds	Lipids and lipid-like molecules	Prenol lipids	Diterpenoids	Gibberellins	C19-gibberellins	C19-gibberellin 6-carboxylic acids	NA	NA	NA	NA	C=C1C[C@]23C[C@H]1CC[C@H]2[C@@]12CC[C@H](O)[C@](C)(C(=O)O1)[C@H]2[C@@H]3C(=O)[O-]	NA	NA	NA	NA	NA	NA	NA	NA	NA	NA	NA	NA	NA	NA	NA	NA
gibberellin 1	MAMBO	C19H23O6	NA	NA	NA	cpd00640	JLJLRLWOEMWYQK-SNTJWBGVSA-M	InChI=1S/C19H24O6/c1-9-7-17-8-18(9,24)5-3-10(17)19-6-4-11(20)16(2,15(23)25-19)13(19)12(17)14(21)22/h10-13,20,24H,1,3-8H2,2H3,(H,21,22)/p-1/t10-,11+,12-,13-,16+,17+,18+,19-/m1/s1	Completed	Organic compounds	Lipids and lipid-like molecules	Prenol lipids	Diterpenoids	Gibberellins	C19-gibberellins	C19-gibberellin 6-carboxylic acids	NA	NA	NA	NA	C=C1C[C@]23C[C@@]1(O)CC[C@H]2[C@@]12CC[C@H](O)[C@](C)(C(=O)O1)[C@H]2[C@@H]3C(=O)[O-]	NA	NA	NA	NA	NA	NA	NA	NA	NA	NA	NA	NA	NA	NA	NA	NA
(r)-reticuline	MAMBO	C19H24NO4	NA	NA	NA	cpd03083	BHLYRWXGMIUIHG-OAHLLOKOSA-O	InChI=1S/C19H23NO4/c1-20-7-6-13-10-19(24-3)17(22)11-14(13)15(20)8-12-4-5-18(23-2)16(21)9-12/h4-5,9-11,15,21-22H,6-8H2,1-3H3/p+1/t15-/m1/s1	Completed	Organic compounds	Organoheterocyclic compounds	Isoquinolines and derivatives	Benzylisoquinolines	Benzylisoquinolines	NA	NA	NA	NA	NA	NA	COc1ccc(C[C@@H]2c3cc(O)c(OC)cc3CC[NH+]2C)cc1O	NA	NA	NA	NA	NA	NA	NA	NA	NA	NA	NA	NA	NA	NA	NA	NA
norajmaline	MAMBO	C19H25N2O2	NA	NA	NA	cpd08614	HIOAYNMZFIHQNS-GLLFFQQYSA-O	NA	Completed	Organic compounds	Alkaloids and derivatives	Ajmaline-sarpagine alkaloids	NA	Ajmaline-sarpagine alkaloids	NA	NA	NA	NA	NA	NA	CC[C@H]1[C@H]2C[C@H]3[C@@H]4Nc5ccccc5C45C[C@@H](C2[C@H]5O)[NH+]3[C@@H]1O	NA	NA	NA	NA	NA	NA	NA	NA	NA	NA	NA	NA	NA	NA	NA	NA
(r)-vicianin	MAMBO	C19H25NO10	NA	NA	NA	cpd01287	YYYCJNDALLBNEG-GNRUMFBNSA-N	InChI=1S/C19H25NO10/c20-6-11(9-4-2-1-3-5-9)29-19-17(26)15(24)14(23)12(30-19)8-28-18-16(25)13(22)10(21)7-27-18/h1-5,10-19,21-26H,7-8H2/t10-,11-,12+,13-,14+,15-,16+,17+,18-,19+/m0/s1	Completed	Organic compounds	Organic oxygen compounds	Organooxygen compounds	Carbohydrates and carbohydrate conjugates	Glycosyl compounds	Cyanogenic glycosides	NA	NA	NA	NA	NA	N#C[C@H](O[C@@H]1O[C@H](CO[C@@H]2OC[C@H](O)[C@H](O)[C@H]2O)[C@@H](O)[C@H](O)[C@H]1O)c1ccccc1	NA	NA	NA	NA	NA	NA	NA	NA	NA	NA	NA	NA	NA	NA	NA	NA
dna cytosine	AGORA	C19H26N3O17P3R2	NA	NA	NA	cpd11763	NA	NA	NA	NA	NA	NA	NA	NA	NA	NA	NA	NA	NA	NA	NA	NA	NA	NA	NA	NA	NA	NA	NA	NA	NA	NA	NA	NA	NA	NA	NA
5beta-androstane-3,17-dione	MAMBO	C19H28O2	NA	NA	NA	cpd02365	RAJWOBJTTGJROA-QJISAEMRSA-N	InChI=1S/C19H28O2/c1-18-9-7-13(20)11-12(18)3-4-14-15-5-6-17(21)19(15,2)10-8-16(14)18/h12,14-16H,3-11H2,1-2H3/t12-,14+,15+,16+,18+,19+/m1/s1	Completed	Organic compounds	Lipids and lipid-like molecules	Steroids and steroid derivatives	Androstane steroids	Androgens and derivatives	NA	NA	NA	NA	NA	NA	C[C@]12CC[C@H]3[C@@H](CC[C@@H]4CC(=O)CC[C@]34C)[C@@H]1CCC2=O	NA	NA	NA	NA	NA	NA	NA	NA	NA	NA	NA	NA	NA	NA	NA	NA
enoylpimeloyl-acp methyl ester	AGORA	C19H31N2O10PRS	NA	NA	NA	NA	NA	NA	NA	NA	NA	NA	NA	NA	NA	NA	NA	NA	NA	NA	NA	NA	NA	NA	NA	NA	NA	NA	NA	NA	NA	NA	NA	NA	NA	NA	NA
3-ketopimeloyl-acp methyl ester	AGORA	C19H31N2O11PRS	NA	NA	NA	NA	NA	NA	NA	NA	NA	NA	NA	NA	NA	NA	NA	NA	NA	NA	NA	NA	NA	NA	NA	NA	NA	NA	NA	NA	NA	NA	NA	NA	NA	NA	NA
pimeloyl-acp methyl ester	AGORA	C19H33N2O10PRS	NA	NA	NA	NA	NA	NA	NA	NA	NA	NA	NA	NA	NA	NA	NA	NA	NA	NA	NA	NA	NA	NA	NA	NA	NA	NA	NA	NA	NA	NA	NA	NA	NA	NA	NA
3-hydroxypimeloyl-acp methyl ester	AGORA	C19H33N2O11PRS	NA	NA	NA	NA	NA	NA	NA	NA	NA	NA	NA	NA	NA	NA	NA	NA	NA	NA	NA	NA	NA	NA	NA	NA	NA	NA	NA	NA	NA	NA	NA	NA	NA	NA	NA
6-methyl-ehept-2-enoyl-acp	AGORA	C19H33N2O8PRS	NA	NA	NA	cpd11552	NA	NA	NA	NA	NA	NA	NA	NA	NA	NA	NA	NA	NA	NA	NA	NA	NA	NA	NA	NA	NA	NA	NA	NA	NA	NA	NA	NA	NA	NA	NA
6-methyl-3-oxo-heptanoyl-acp	AGORA	C19H33N2O9PRS	NA	NA	NA	NA	NA	NA	NA	NA	NA	NA	NA	NA	NA	NA	NA	NA	NA	NA	NA	NA	NA	NA	NA	NA	NA	NA	NA	NA	NA	NA	NA	NA	NA	NA	NA
6-methyl-heptanoyl-acp	AGORA	C19H35N2O8PRS	NA	NA	NA	cpd11553	NA	NA	NA	NA	NA	NA	NA	NA	NA	NA	NA	NA	NA	NA	NA	NA	NA	NA	NA	NA	NA	NA	NA	NA	NA	NA	NA	NA	NA	NA	NA
6-methyl-3-hydroxy-heptanoyl-acp	AGORA	C19H35N2O9PRS	NA	NA	NA	NA	NA	NA	NA	NA	NA	NA	NA	NA	NA	NA	NA	NA	NA	NA	NA	NA	NA	NA	NA	NA	NA	NA	NA	NA	NA	NA	NA	NA	NA	NA	NA
1-hexadec-9-enoyl-sn-glycerol 3-phosphate	AGORA	C19H35O7P1	NA	NA	NA	NA	NA	NA	NA	NA	NA	NA	NA	NA	NA	NA	NA	NA	NA	NA	NA	NA	NA	NA	NA	NA	NA	NA	1hdec9eg3p	NA	NA	MNXM91047	NA	NA	NA	NA	NA
2-hexadec-9-enoyl-sn-glycerol 3-phosphate	AGORA	C19H36O7P1	NA	NA	NA	NA	NA	NA	NA	NA	NA	NA	NA	NA	NA	NA	NA	NA	NA	NA	NA	NA	NA	NA	NA	NA	NA	NA	2hdec9eg3p	NA	NA	MNXM5464	NA	NA	NA	NA	NA
1-acyl-sn-glycero-3-phosphoethanolamine (n-c14:1)	AGORA	C19H38NO7P1	NA	NA	NA	NA	NA	NA	NA	NA	NA	NA	NA	NA	NA	NA	NA	NA	NA	NA	NA	NA	NA	NA	NA	NA	NA	NA	1agpe141	NA	NA	MNXM6599	NA	NA	NA	NA	NA
2-acyl-sn-glycero-3-phosphoethanolamine (n-c14:1)	AGORA	C19H38NO7P1	NA	NA	NA	NA	NA	NA	NA	NA	NA	NA	NA	NA	NA	NA	NA	NA	NA	NA	NA	NA	NA	NA	NA	NA	NA	NA	2agpe141	NA	NA	MNXM3447	NA	NA	NA	NA	NA
1-isohexadecanoyl-sn-glycerol 3-phosphate (14-methyl-pentadecanoyl, iso-c16)	AGORA	C19H38O7P	NA	NA	NA	NA	NA	NA	NA	NA	NA	NA	NA	NA	NA	NA	NA	NA	NA	NA	NA	NA	NA	NA	NA	NA	NA	NA	NA	NA	NA	NA	NA	NA	NA	NA	NA
1-isohexadecanoyl-sn-glycerol 3-phosphate	AGORA	C19H38O7P	NA	NA	NA	cpd15676	NA	NA	NA	NA	NA	NA	NA	NA	NA	NA	NA	NA	NA	NA	NA	NA	NA	NA	NA	NA	NA	NA	NA	NA	NA	NA	NA	NA	NA	NA	NA
1-acyl-sn-glycero-3-phosphoethanolamine (n-c14:0)	AGORA	C19H40NO7P1	NA	NA	NA	NA	NA	NA	NA	NA	NA	NA	NA	NA	NA	NA	NA	NA	NA	NA	NA	NA	NA	NA	NA	NA	NA	NA	1agpe140	NA	NA	MNXM32693	NA	NA	NA	NA	NA
2-acyl-sn-glycero-3-phosphoethanolamine (n-c14:0)	AGORA	C19H40NO7P1	NA	NA	NA	NA	NA	NA	NA	NA	NA	NA	NA	NA	NA	NA	NA	NA	NA	NA	NA	NA	NA	NA	NA	NA	NA	NA	2agpe140	NA	NA	MNXM34809	NA	NA	NA	NA	NA
prenol-45n teichoate	AGORA	C206H386N2O242P47	NA	NA	NA	cpd15661	NA	NA	NA	NA	NA	NA	NA	NA	NA	NA	NA	NA	NA	NA	NA	NA	NA	NA	NA	NA	NA	NA	NA	NA	NA	NA	NA	NA	NA	NA	NA
nogalonate	MAMBO	C20H13O8	NA	NA	NA	cpd09168	WTOVDVFGOSWBFR-UHFFFAOYSA-M	InChI=1S/C20H14O8/c1-8(21)5-13(23)15-9(7-14(24)25)6-11-17(19(15)27)20(28)16-10(18(11)26)3-2-4-12(16)22/h2-4,6,22,27H,5,7H2,1H3,(H,24,25)/p-1	Completed	Organic compounds	Benzenoids	Anthracenes	Anthraquinones	Anthraquinones	NA	NA	NA	NA	NA	NA	CC(=O)CC(=O)c1c(CC(=O)[O-])cc2c(c1O)C(=O)c1c(O)cccc1C2=O	NA	NA	NA	NA	NA	NA	NA	NA	NA	NA	NA	NA	NA	NA	NA	NA
4-demethylpremithramycinone	MAMBO	C20H15O9	NA	NA	NA	cpd09135	PVBMPOWPNVAEKO-KAFSRPFYSA-M	NA	Completed	Organic compounds	Benzenoids	Naphthalenes	Naphthols and derivatives	Naphthols and derivatives	NA	NA	NA	NA	NA	NA	CC(=O)C1=C([O-])[C@@H](O)[C@@H]2Cc3cc4cc(O)cc(O)c4c(O)c3C(=O)[C@]2(O)C1=O	NA	NA	NA	NA	NA	NA	NA	NA	NA	NA	NA	NA	NA	NA	NA	NA
berberine	MAMBO	C20H18NO4	NA	NA	NA	cpd00563	YBHILYKTIRIUTE-UHFFFAOYSA-N	InChI=1S/C20H18NO4/c1-22-17-4-3-12-7-16-14-9-19-18(24-11-25-19)8-13(14)5-6-21(16)10-15(12)20(17)23-2/h3-4,7-10H,5-6,11H2,1-2H3/q+1	Completed	Organic compounds	Alkaloids and derivatives	Protoberberine alkaloids and derivatives	NA	Protoberberine alkaloids and derivatives	NA	NA	NA	NA	NA	NA	COc1ccc2cc3[n+](cc2c1OC)CCc1cc2c(cc1-3)OCO2	NA	NA	NA	NA	NA	NA	NA	NA	NA	NA	NA	NA	NA	NA	NA	NA
10-formyldihydrofolate	MAMBO	C20H19N7O7	NA	NA	NA	cpd02046	UXFQDXABPXWSTK-ZDUSSCGKSA-L	InChI=1S/C20H21N7O7/c21-20-25-16-15(18(32)26-20)23-11(7-22-16)8-27(9-28)12-3-1-10(2-4-12)17(31)24-13(19(33)34)5-6-14(29)30/h1-4,9,13H,5-8H2,(H,24,31)(H,29,30)(H,33,34)(H4,21,22,25,26,32)/p-2/t13-/m0/s1	Completed	Organic compounds	Organoheterocyclic compounds	Pteridines and derivatives	Pterins and derivatives	Dihydropteroic acids and derivatives	Dihydrofolic acids and derivatives	NA	NA	NA	NA	NA	Nc1nc2c(c(=O)[nH]1)N=C(CN(C=O)c1ccc(C(=O)N[C@@H](CCC(=O)[O-])C(=O)[O-])cc1)CN2	NA	NA	NA	NA	NA	NA	NA	NA	NA	NA	NA	NA	NA	NA	NA	NA
columbamine	MAMBO	C20H20NO4	NA	NA	NA	cpd01238	YYFOFDHQVIODOQ-UHFFFAOYSA-O	InChI=1S/C20H19NO4/c1-23-18-5-4-12-8-16-14-10-17(22)19(24-2)9-13(14)6-7-21(16)11-15(12)20(18)25-3/h4-5,8-11H,6-7H2,1-3H3/p+1	Completed	Organic compounds	Alkaloids and derivatives	Protoberberine alkaloids and derivatives	NA	Protoberberine alkaloids and derivatives	NA	NA	NA	NA	NA	NA	COc1cc2c(cc1O)-c1cc3ccc(OC)c(OC)c3c[n+]1CC2	NA	NA	NA	NA	NA	NA	NA	NA	NA	NA	NA	NA	NA	NA	NA	NA
phaseollidin	MAMBO	C20H20O4	NA	NA	NA	cpd03103	OFWYIUYVHYPQNX-JXFKEZNVSA-N	InChI=1S/C20H20O4/c1-11(2)3-5-14-17(22)8-7-13-16-10-23-18-9-12(21)4-6-15(18)20(16)24-19(13)14/h3-4,6-9,16,20-22H,5,10H2,1-2H3/t16-,20-/m0/s1	Completed	Organic compounds	Phenylpropanoids and polyketides	Isoflavonoids	Furanoisoflavonoids	Pterocarpans	NA	NA	NA	NA	NA	NA	CC(C)=CCc1c(O)ccc2c1O[C@H]1c3ccc(O)cc3OC[C@@H]21	NA	NA	NA	NA	NA	NA	NA	NA	NA	NA	NA	NA	NA	NA	NA	NA
flavaprenin	MAMBO	C20H20O5	NA	NA	NA	cpd18006	LPEPZZAVFJPLNZ-SFHVURJKSA-N	InChI=1S/C20H20O5/c1-11(2)3-8-14-15(22)9-16(23)19-17(24)10-18(25-20(14)19)12-4-6-13(21)7-5-12/h3-7,9,18,21-23H,8,10H2,1-2H3/t18-/m0/s1	Completed	Organic compounds	Phenylpropanoids and polyketides	Flavonoids	Flavans	8-prenylated flavans	8-prenylated flavanones	NA	NA	NA	NA	NA	CC(C)=CCc1c(O)cc(O)c2c1O[C@H](c1ccc(O)cc1)CC2=O	NA	NA	NA	NA	NA	NA	NA	NA	NA	NA	NA	NA	NA	NA	NA	NA
kievitone	MAMBO	C20H20O6	NA	NA	NA	cpd01117	MERHMOCEIBOOMA-UHFFFAOYSA-N	InChI=1S/C20H20O6/c1-10(2)3-5-13-16(23)8-17(24)18-19(25)14(9-26-20(13)18)12-6-4-11(21)7-15(12)22/h3-4,6-8,14,21-24H,5,9H2,1-2H3	Completed	Organic compounds	Phenylpropanoids and polyketides	Isoflavonoids	Isoflavans	Isoflavanones	8-prenylated isoflavanones	NA	NA	NA	NA	NA	CC(C)=CCc1c(O)cc(O)c2c1OCC(c1ccc(O)cc1O)C2=O	NA	NA	NA	NA	NA	NA	NA	NA	NA	NA	NA	NA	NA	NA	NA	NA
leachianone g	MAMBO	C20H20O6	NA	NA	NA	cpd18007	VBOYLFNGTSLAAZ-SFHVURJKSA-N	InChI=1S/C20H20O6/c1-10(2)3-5-13-15(23)8-16(24)19-17(25)9-18(26-20(13)19)12-6-4-11(21)7-14(12)22/h3-4,6-8,18,21-24H,5,9H2,1-2H3/t18-/m0/s1	Completed	Organic compounds	Phenylpropanoids and polyketides	Flavonoids	Flavans	8-prenylated flavans	8-prenylated flavanones	NA	NA	NA	NA	NA	CC(C)=CCc1c(O)cc(O)c2c1O[C@H](c1ccc(O)cc1O)CC2=O	NA	NA	NA	NA	NA	NA	NA	NA	NA	NA	NA	NA	NA	NA	NA	NA
(s)-canadine	MAMBO	C20H21NO4	NA	NA	NA	cpd02117	VZTUIEROBZXUFA-INIZCTEOSA-N	InChI=1S/C20H21NO4/c1-22-17-4-3-12-7-16-14-9-19-18(24-11-25-19)8-13(14)5-6-21(16)10-15(12)20(17)23-2/h3-4,8-9,16H,5-7,10-11H2,1-2H3/t16-/m0/s1	Completed	Organic compounds	Alkaloids and derivatives	Protoberberine alkaloids and derivatives	NA	Protoberberine alkaloids and derivatives	NA	NA	NA	NA	NA	NA	COc1ccc2c(c1OC)CN1CCc3cc4c(cc3[C@@H]1C2)OCO4	NA	NA	NA	NA	NA	NA	NA	NA	NA	NA	NA	NA	NA	NA	NA	NA
n,n-bisformyl-dityrosine	MAMBO	C20H22N2O8	NA	NA	NA	cpd16877	NA	NA	NA	NA	NA	NA	NA	NA	NA	NA	NA	NA	NA	NA	NA	NA	NA	NA	NA	NA	NA	NA	NA	NA	NA	NA	NA	NA	NA	NA	NA
phaseollidin hydrate	MAMBO	C20H22O5	NA	NA	NA	cpd03102	KSSHIKBOZWMDTR-KXBFYZLASA-N	InChI=1S/C20H22O5/c1-20(2,23)8-7-13-16(22)6-5-12-15-10-24-17-9-11(21)3-4-14(17)19(15)25-18(12)13/h3-6,9,15,19,21-23H,7-8,10H2,1-2H3/t15-,19-/m0/s1	Completed	Organic compounds	Phenylpropanoids and polyketides	Isoflavonoids	Furanoisoflavonoids	Pterocarpans	NA	NA	NA	NA	NA	NA	CC(C)(O)CCc1c(O)ccc2c1O[C@H]1c3ccc(O)cc3OC[C@@H]21	NA	NA	NA	NA	NA	NA	NA	NA	NA	NA	NA	NA	NA	NA	NA	NA
kievitone hydrate	MAMBO	C20H22O7	NA	NA	NA	cpd01673	QISUKJAAXYVLMA-UHFFFAOYSA-N	InChI=1S/C20H22O7/c1-20(2,26)6-5-12-15(23)8-16(24)17-18(25)13(9-27-19(12)17)11-4-3-10(21)7-14(11)22/h3-4,7-8,13,21-24,26H,5-6,9H2,1-2H3	Completed	Organic compounds	Phenylpropanoids and polyketides	Isoflavonoids	Isoflavans	Isoflavanones	8-prenylated isoflavanones	NA	NA	NA	NA	NA	CC(C)(O)CCc1c(O)cc(O)c2c1OCC(c1ccc(O)cc1O)C2=O	NA	NA	NA	NA	NA	NA	NA	NA	NA	NA	NA	NA	NA	NA	NA	NA
isocorypalmine	MAMBO	C20H23NO4	NA	NA	NA	cpd02545	KDFKJOFJHSVROC-INIZCTEOSA-N	InChI=1S/C20H23NO4/c1-23-18-5-4-12-8-16-14-10-17(22)19(24-2)9-13(14)6-7-21(16)11-15(12)20(18)25-3/h4-5,9-10,16,22H,6-8,11H2,1-3H3/t16-/m0/s1	Completed	Organic compounds	Alkaloids and derivatives	Protoberberine alkaloids and derivatives	NA	Protoberberine alkaloids and derivatives	NA	NA	NA	NA	NA	NA	COc1cc2c(cc1O)[C@@H]1Cc3ccc(OC)c(OC)c3CN1CC2	NA	NA	NA	NA	NA	NA	NA	NA	NA	NA	NA	NA	NA	NA	NA	NA
gppppg	MAMBO	C20H24N10O21P4	NA	NA	NA	cpd00925	OLGWXCQXRSSQPO-MHARETSRSA-J	InChI=1S/C20H28N10O21P4/c21-19-25-13-7(15(35)27-19)23-3-29(13)17-11(33)9(31)5(47-17)1-45-52(37,38)49-54(41,42)51-55(43,44)50-53(39,40)46-2-6-10(32)12(34)18(48-6)30-4-24-8-14(30)26-20(22)28-16(8)36/h3-6,9-12,17-18,31-34H,1-2H2,(H,37,38)(H,39,40)(H,41,42)(H	Completed	Organic compounds	Nucleosides, nucleotides, and analogues	(5'->5')-dinucleotides	NA	(5'->5')-dinucleotides	NA	NA	NA	NA	NA	NA	Nc1nc2c(ncn2[C@@H]2O[C@H](COP(=O)([O-])OP(=O)([O-])OP(=O)([O-])OP(=O)([O-])OC[C@H]3O[C@@H](n4cnc5c(=O)[nH]c(N)nc54)[C@H](O)[C@@H]3O)[C@@H](O)[C@H]2O)c(=O)[nH]1	NA	NA	NA	NA	NA	NA	NA	NA	NA	NA	NA	NA	NA	NA	NA	NA
(1r)-glutathionyl-(2r)-hydroxy-1,2-dihydronaphthalene	MAMBO	C20H24N3O7S	NA	NA	NA	cpd10490	UWBZAZWPTVBBEL-OIPACUDHSA-M	NA	Completed	Organic compounds	Organic acids and derivatives	Carboxylic acids and derivatives	Amino acids, peptides, and analogues	Peptides	NA	NA	NA	NA	NA	NA	[NH3+][C@@H](CCC(=O)N[C@@H](CS[C@@H]1c2ccccc2C=C[C@H]1O)C(=O)NCC(=O)[O-])C(=O)[O-]	NA	NA	NA	NA	NA	NA	NA	NA	NA	NA	NA	NA	NA	NA	NA	NA
magnoflorine	MAMBO	C20H24NO4	NA	NA	NA	cpd06476	YLRXAIKMLINXQY-ZDUSSCGKSA-O	InChI=1S/C20H23NO4/c1-21(2)8-7-12-10-15(25-4)20(23)18-16(12)13(21)9-11-5-6-14(24-3)19(22)17(11)18/h5-6,10,13H,7-9H2,1-4H3,(H-,22,23)/p+1/t13-/m0/s1	Completed	Organic compounds	Alkaloids and derivatives	Aporphines	NA	Aporphines	NA	NA	NA	NA	NA	NA	COc1ccc2c(c1O)-c1c(O)c(OC)cc3c1[C@H](C2)[N+](C)(C)CC3	NA	NA	NA	NA	NA	NA	NA	NA	NA	NA	NA	NA	NA	NA	NA	NA
udp-n-acetyl-3-o-(1-carboxyvinyl)-d-glucosamine	AGORA	C20H26N3O19P2	NA	NA	NA	NA	NA	NA	NA	NA	NA	NA	NA	NA	NA	NA	NA	NA	NA	NA	NA	NA	NA	NA	NA	NA	NA	NA	uaccg	NA	NA	MNXM1688	NA	NA	NA	NA	NA
ajmaline	MAMBO	C20H27N2O2	NA	NA	NA	cpd03951	CJDRUOGAGYHKKD-PASLEFEKSA-O	NA	Completed	Organic compounds	Alkaloids and derivatives	Ajmaline-sarpagine alkaloids	NA	Ajmaline-sarpagine alkaloids	NA	NA	NA	NA	NA	NA	CCC1[C@H]2C[C@H]3[C@@H]4N(C)c5ccccc5[C@]45C[C@@H](C2C5O)[NH+]3[C@@H]1O	NA	NA	NA	NA	NA	NA	NA	NA	NA	NA	NA	NA	NA	NA	NA	NA
udp-n-acetylmuramate	AGORA	C20H28N3O19P2	NA	NA	NA	NA	NA	NA	NA	NA	NA	NA	NA	NA	NA	NA	NA	NA	NA	NA	NA	NA	NA	NA	NA	NA	NA	NA	uamr	NA	NA	MNXM785	NA	NA	NA	NA	NA
(5z,7e,9e,14z,17z)-eicosapentaenoate	MAMBO	C20H29O2	NA	NA	NA	cpd08869	XGTCGDUVXWLURC-FZNBEQTOSA-M	InChI=1S/C20H30O2/c1-2-3-4-5-6-7-8-9-10-11-12-13-14-15-16-17-18-19-20(21)22/h3-4,6-7,11-16H,2,5,8-10,17-19H2,1H3,(H,21,22)/p-1/b4-3-,7-6-,12-11+,14-13+,16-15-	Completed	Organic compounds	Lipids and lipid-like molecules	Fatty Acyls	Fatty acids and conjugates	Long-chain fatty acids	NA	NA	NA	NA	NA	NA	CC/C=C\C/C=C\CCC/C=C/C=C/C=C\CCCC(=O)[O-]	NA	NA	NA	NA	NA	NA	NA	NA	NA	NA	NA	NA	NA	NA	NA	NA
15(s)-hete	MAMBO	C20H31O3	NA	NA	NA	cpd02890	JSFATNQSLKRBCI-VAEKSGALSA-M	InChI=1S/C20H32O3/c1-2-3-13-16-19(21)17-14-11-9-7-5-4-6-8-10-12-15-18-20(22)23/h4-5,8-11,14,17,19,21H,2-3,6-7,12-13,15-16,18H2,1H3,(H,22,23)/p-1/b5-4-,10-8-,11-9-,17-14+/t19-/m0/s1	Completed	Organic compounds	Lipids and lipid-like molecules	Fatty Acyls	Eicosanoids	Hydroxyeicosatetraenoic acids	NA	NA	NA	NA	NA	NA	CCCCC[C@H](O)/C=C/C=C\C/C=C\C/C=C\CCCC(=O)[O-]	NA	NA	NA	NA	NA	NA	NA	NA	NA	NA	NA	NA	NA	NA	NA	NA
taxa-4(20),11(12)-dien-5alpha-ol	MAMBO	C20H32O	NA	NA	NA	cpd08693	QHDGSWAXTYWVOP-ZNWBIBPKSA-N	InChI=1S/C20H32O/c1-13-6-7-15-12-17-14(2)18(21)9-11-20(17,5)10-8-16(13)19(15,3)4/h15,17-18,21H,2,6-12H2,1,3-5H3/t15-,17+,18-,20+/m0/s1	Completed	Organic compounds	Lipids and lipid-like molecules	Prenol lipids	Diterpenoids	Taxanes and derivatives	NA	NA	NA	NA	NA	NA	C=C1[C@@H](O)CC[C@@]2(C)CCC3=C(C)CC[C@@H](C[C@H]12)C3(C)C	NA	NA	NA	NA	NA	NA	NA	NA	NA	NA	NA	NA	NA	NA	NA	NA
taxa-4(20),11(12)-dien-5alpha,13alpha-diol	MAMBO	C20H32O2	NA	NA	NA	cpd08695	VTDWDDILICLAEK-RDGCENLJSA-N	InChI=1S/C20H32O2/c1-12-15-6-8-20(5)9-7-17(21)13(2)16(20)10-14(11-18(12)22)19(15,3)4/h14,16-18,21-22H,2,6-11H2,1,3-5H3/t14-,16-,17+,18+,20-/m1/s1	Completed	Organic compounds	Lipids and lipid-like molecules	Prenol lipids	Diterpenoids	Taxanes and derivatives	NA	NA	NA	NA	NA	NA	C=C1[C@@H](O)CC[C@@]2(C)CCC3=C(C)[C@@H](O)C[C@@H](C[C@H]12)C3(C)C	NA	NA	NA	NA	NA	NA	NA	NA	NA	NA	NA	NA	NA	NA	NA	NA
narbonolide	MAMBO	C20H32O5	NA	NA	NA	cpd08794	YFFOFFWSBYZSOI-HQWJGCFGSA-N	InChI=1S/C20H32O5/c1-7-17-11(2)8-9-16(21)12(3)10-13(4)18(22)14(5)19(23)15(6)20(24)25-17/h8-9,11-15,17-18,22H,7,10H2,1-6H3/b9-8+/t11-,12-,13+,14-,15-,17-,18+/m1/s1	Completed	Organic compounds	Phenylpropanoids and polyketides	Macrolides and analogues	NA	Macrolides and analogues	NA	NA	NA	NA	NA	NA	CC[C@H]1OC(=O)[C@H](C)C(=O)[C@H](C)[C@@H](O)[C@@H](C)C[C@@H](C)C(=O)/C=C/[C@H]1C	NA	NA	NA	NA	NA	NA	NA	NA	NA	NA	NA	NA	NA	NA	NA	NA
eta	MAMBO	C20H33O2	NA	NA	NA	cpd16337	AHANXAKGNAKFSK-PDBXOOCHSA-M	InChI=1S/C20H34O2/c1-2-3-4-5-6-7-8-9-10-11-12-13-14-15-16-17-18-19-20(21)22/h3-4,6-7,9-10H,2,5,8,11-19H2,1H3,(H,21,22)/p-1/b4-3-,7-6-,10-9-	Completed	Organic compounds	Lipids and lipid-like molecules	Fatty Acyls	Fatty acids and conjugates	Long-chain fatty acids	NA	NA	NA	NA	NA	NA	CC/C=C\C/C=C\C/C=C\CCCCCCCCCC(=O)[O-]	NA	NA	NA	NA	NA	NA	NA	NA	NA	NA	NA	NA	NA	NA	NA	NA
6-methyl-eoct-2-enoyl-acp	AGORA	C20H35N2O8PRS	NA	NA	NA	cpd11502	NA	NA	NA	NA	NA	NA	NA	NA	NA	NA	NA	NA	NA	NA	NA	NA	NA	NA	NA	NA	NA	NA	NA	NA	NA	NA	NA	NA	NA	NA	NA
7-methyl-eoct-2-enoyl-acp	AGORA	C20H35N2O8PRS	NA	NA	NA	cpd11527	NA	NA	NA	NA	NA	NA	NA	NA	NA	NA	NA	NA	NA	NA	NA	NA	NA	NA	NA	NA	NA	NA	NA	NA	NA	NA	NA	NA	NA	NA	NA
6-methyl-3-oxo-octanoyl-acp	AGORA	C20H35N2O9PRS	NA	NA	NA	NA	NA	NA	NA	NA	NA	NA	NA	NA	NA	NA	NA	NA	NA	NA	NA	NA	NA	NA	NA	NA	NA	NA	NA	NA	NA	NA	NA	NA	NA	NA	NA
7-methyl-3-oxo-octanoyl-acp	AGORA	C20H35N2O9PRS	NA	NA	NA	NA	NA	NA	NA	NA	NA	NA	NA	NA	NA	NA	NA	NA	NA	NA	NA	NA	NA	NA	NA	NA	NA	NA	NA	NA	NA	NA	NA	NA	NA	NA	NA
icosadienoate	MAMBO	C20H35O2	NA	NA	NA	cpd16340	XSXIVVZCUAHUJO-HZJYTTRNSA-M	InChI=1S/C20H36O2/c1-2-3-4-5-6-7-8-9-10-11-12-13-14-15-16-17-18-19-20(21)22/h6-7,9-10H,2-5,8,11-19H2,1H3,(H,21,22)/p-1/b7-6-,10-9-	Completed	Organic compounds	Lipids and lipid-like molecules	Fatty Acyls	Fatty acids and conjugates	Long-chain fatty acids	NA	NA	NA	NA	NA	NA	CCCCC/C=C\C/C=C\CCCCCCCCCC(=O)[O-]	NA	NA	NA	NA	NA	NA	NA	NA	NA	NA	NA	NA	NA	NA	NA	NA
6-methyl-octanoyl-acp	AGORA	C20H37N2O8PRS	NA	NA	NA	cpd11503	NA	NA	NA	NA	NA	NA	NA	NA	NA	NA	NA	NA	NA	NA	NA	NA	NA	NA	NA	NA	NA	NA	NA	NA	NA	NA	NA	NA	NA	NA	NA
7-methyl-octanoyl-acp	AGORA	C20H37N2O8PRS	NA	NA	NA	cpd11528	NA	NA	NA	NA	NA	NA	NA	NA	NA	NA	NA	NA	NA	NA	NA	NA	NA	NA	NA	NA	NA	NA	NA	NA	NA	NA	NA	NA	NA	NA	NA
6-methyl-3-hydroxy-octanoyl-acp	AGORA	C20H37N2O9PRS	NA	NA	NA	NA	NA	NA	NA	NA	NA	NA	NA	NA	NA	NA	NA	NA	NA	NA	NA	NA	NA	NA	NA	NA	NA	NA	NA	NA	NA	NA	NA	NA	NA	NA	NA
7-methyl-3-hydroxy-octanoyl-acp	AGORA	C20H37N2O9PRS	NA	NA	NA	NA	NA	NA	NA	NA	NA	NA	NA	NA	NA	NA	NA	NA	NA	NA	NA	NA	NA	NA	NA	NA	NA	NA	NA	NA	NA	NA	NA	NA	NA	NA	NA
1-acyl-sn-glycero-3-phosphoglycerol (n-c14:1)	AGORA	C20H38O9P1	NA	NA	NA	NA	NA	NA	NA	NA	NA	NA	NA	NA	NA	NA	NA	NA	NA	NA	NA	NA	NA	NA	NA	NA	NA	NA	1agpg141	NA	NA	MNXM6604	NA	NA	NA	NA	NA
2-acyl-sn-glycero-3-phosphoglycerol (n-c14:1)	AGORA	C20H38O9P1	NA	NA	NA	NA	NA	NA	NA	NA	NA	NA	NA	NA	NA	NA	NA	NA	NA	NA	NA	NA	NA	NA	NA	NA	NA	NA	2agpg141	NA	NA	MNXM3452	NA	NA	NA	NA	NA
1-anteisoheptadecanoyl-sn-glycerol 3-phosphate (14-methyl-hexadecanoyl, anteiso-c17)	AGORA	C20H39O7P	NA	NA	NA	NA	NA	NA	NA	NA	NA	NA	NA	NA	NA	NA	NA	NA	NA	NA	NA	NA	NA	NA	NA	NA	NA	NA	NA	NA	NA	NA	NA	NA	NA	NA	NA
1-isoheptadecanoyl-sn-glycerol 3-phosphate (15-methyl-hexadecanoyl, iso-c17)	AGORA	C20H39O7P	NA	NA	NA	NA	NA	NA	NA	NA	NA	NA	NA	NA	NA	NA	NA	NA	NA	NA	NA	NA	NA	NA	NA	NA	NA	NA	NA	NA	NA	NA	NA	NA	NA	NA	NA
phytyl diphosphate	AGORA	C20H39O7P2	NA	HMDB0011116	NA	NA	NA	NA	NA	NA	NA	NA	NA	NA	NA	NA	NA	NA	NA	NA	NA	NA	NA	NA	NA	NA	NA	NA	NA	NA	NA	NA	NA	NA	NA	NA	NA
1-anteisoheptadecanoyl-sn-glycerol 3-phosphate	AGORA	C20H40O7P	NA	NA	NA	cpd15672	NA	NA	NA	NA	NA	NA	NA	NA	NA	NA	NA	NA	NA	NA	NA	NA	NA	NA	NA	NA	NA	NA	NA	NA	NA	NA	NA	NA	NA	NA	NA
1-isoheptadecanoyl-sn-glycerol 3-phosphate	AGORA	C20H40O7P	NA	NA	NA	cpd15671	NA	NA	NA	NA	NA	NA	NA	NA	NA	NA	NA	NA	NA	NA	NA	NA	NA	NA	NA	NA	NA	NA	NA	NA	NA	NA	NA	NA	NA	NA	NA
1-acyl-sn-glycero-3-phosphoglycerol (n-c14:0)	AGORA	C20H40O9P1	NA	NA	NA	NA	NA	NA	NA	NA	NA	NA	NA	NA	NA	NA	NA	NA	NA	NA	NA	NA	NA	NA	NA	NA	NA	NA	1agpg140	NA	NA	MNXM6603	NA	NA	NA	NA	NA
2-acyl-sn-glycero-3-phosphoglycerol (n-c14:0)	AGORA	C20H40O9P1	NA	NA	NA	NA	NA	NA	NA	NA	NA	NA	NA	NA	NA	NA	NA	NA	NA	NA	NA	NA	NA	NA	NA	NA	NA	NA	2agpg140	NA	NA	MNXM34739	NA	NA	NA	NA	NA
aklanonate	MAMBO	C21H15O8	NA	NA	NA	cpd09173	OSKHFTHBEFJNCM-UHFFFAOYSA-M	InChI=1S/C21H16O8/c1-2-10(22)8-14(24)16-9(7-15(25)26)6-12-18(20(16)28)21(29)17-11(19(12)27)4-3-5-13(17)23/h3-6,23,28H,2,7-8H2,1H3,(H,25,26)/p-1	Completed	Organic compounds	Benzenoids	Anthracenes	Anthraquinones	Anthraquinones	NA	NA	NA	NA	NA	NA	CCC(=O)CC(=O)c1c(CC(=O)[O-])cc2c(c1O)C(=O)c1c(O)cccc1C2=O	NA	NA	NA	NA	NA	NA	NA	NA	NA	NA	NA	NA	NA	NA	NA	NA
premithramycinone	MAMBO	C21H17O9	NA	NA	NA	cpd09136	YGEWGLOEJMBKRL-NKTYFGPESA-M	NA	Completed	Organic compounds	Benzenoids	Naphthalenes	Naphthols and derivatives	Naphthols and derivatives	NA	NA	NA	NA	NA	NA	CO[C@@H]1C([O-])=C(C(C)=O)C(=O)[C@@]2(O)C(=O)c3c(cc4cc(O)cc(O)c4c3O)C[C@@H]12	NA	NA	NA	NA	NA	NA	NA	NA	NA	NA	NA	NA	NA	NA	NA	NA
cosmetin	MAMBO	C21H20O10	NA	NA	NA	cpd02807	KMOUJOKENFFTPU-QNDFHXLGSA-N	InChI=1S/C21H20O10/c22-8-16-18(26)19(27)20(28)21(31-16)29-11-5-12(24)17-13(25)7-14(30-15(17)6-11)9-1-3-10(23)4-2-9/h1-7,16,18-24,26-28H,8H2/t16-,18-,19+,20-,21-/m1/s1	Completed	Organic compounds	Phenylpropanoids and polyketides	Flavonoids	Flavonoid glycosides	Flavonoid O-glycosides	Flavonoid-7-O-glycosides	NA	NA	NA	NA	NA	O=c1cc(-c2ccc(O)cc2)oc2cc(O[C@@H]3O[C@H](CO)[C@@H](O)[C@H](O)[C@H]3O)cc(O)c12	NA	NA	NA	NA	NA	NA	NA	NA	NA	NA	NA	NA	NA	NA	NA	NA
palmatine	MAMBO	C21H22NO4	NA	NA	NA	cpd03153	QUCQEUCGKKTEBI-UHFFFAOYSA-N	InChI=1S/C21H22NO4/c1-23-18-6-5-13-9-17-15-11-20(25-3)19(24-2)10-14(15)7-8-22(17)12-16(13)21(18)26-4/h5-6,9-12H,7-8H2,1-4H3/q+1	Completed	Organic compounds	Alkaloids and derivatives	Protoberberine alkaloids and derivatives	NA	Protoberberine alkaloids and derivatives	NA	NA	NA	NA	NA	NA	COc1cc2c(cc1OC)-c1cc3ccc(OC)c(OC)c3c[n+]1CC2	NA	NA	NA	NA	NA	NA	NA	NA	NA	NA	NA	NA	NA	NA	NA	NA
tetrahydropalmatine	MAMBO	C21H25NO4	NA	NA	NA	cpd01851	AEQDJSLRWYMAQI-KRWDZBQOSA-N	InChI=1S/C21H25NO4/c1-23-18-6-5-13-9-17-15-11-20(25-3)19(24-2)10-14(15)7-8-22(17)12-16(13)21(18)26-4/h5-6,10-11,17H,7-9,12H2,1-4H3/t17-/m0/s1	Completed	Organic compounds	Alkaloids and derivatives	Protoberberine alkaloids and derivatives	NA	Protoberberine alkaloids and derivatives	NA	NA	NA	NA	NA	NA	COc1cc2c(cc1OC)[C@@H]1Cc3ccc(OC)c(OC)c3CN1CC2	NA	NA	NA	NA	NA	NA	NA	NA	NA	NA	NA	NA	NA	NA	NA	NA
floramultine	MAMBO	C21H26NO5	NA	NA	NA	cpd16519	MITMOIGRCVEHJP-UHFFFAOYSA-O	undefined	Completed	Organic compounds	Alkaloids and derivatives	Homoaporphines	NA	Homoaporphines	NA	NA	NA	NA	NA	NA	COc1cc2c3c(c1O)-c1c(cc(O)c(OC)c1OC)CCC3[NH+](C)CC2	NA	NA	NA	NA	NA	NA	NA	NA	NA	NA	NA	NA	NA	NA	NA	NA
isoandrocymbine	MAMBO	C21H26NO5	NA	NA	NA	cpd16515	IJGDMFUAWANQSX-LHSJRXKWSA-O	NA	Completed	Organic compounds	Alkaloids and derivatives	Androcymbine alkaloids	NA	Androcymbine alkaloids	NA	NA	NA	NA	NA	NA	COC1=C[C@@]23CC[NH+](C)[C@@H](CCc4cc(O)c(OC)c(OC)c42)C3=CC1=O	NA	NA	NA	NA	NA	NA	NA	NA	NA	NA	NA	NA	NA	NA	NA	NA
17-o-acetylnorajmaline	MAMBO	C21H27N2O3	NA	NA	NA	cpd08613	VAOXSMUPPRUEKF-ZXDSMUBISA-O	NA	Completed	Organic compounds	Alkaloids and derivatives	Ajmaline-sarpagine alkaloids	NA	Ajmaline-sarpagine alkaloids	NA	NA	NA	NA	NA	NA	CC[C@H]1[C@H]2C[C@H]3[C@@H]4Nc5ccccc5C45C[C@@H](C2[C@H]5OC(C)=O)[NH+]3[C@@H]1O	NA	NA	NA	NA	NA	NA	NA	NA	NA	NA	NA	NA	NA	NA	NA	NA
20-hydroxy-3-oxopregn-4-en-21-al	MAMBO	C21H30O3	NA	NA	NA	cpd02538	HIXLXYQKUSOMDM-FYGMKCHKSA-N	InChI=1S/C21H30O3/c1-20-9-7-14(23)11-13(20)3-4-15-16-5-6-18(19(24)12-22)21(16,2)10-8-17(15)20/h11-12,15-19,24H,3-10H2,1-2H3/t15-,16-,17-,18+,19?,20-,21-/m0/s1	Completed	Organic compounds	Lipids and lipid-like molecules	Steroids and steroid derivatives	Pregnane steroids	Gluco/mineralocorticoids, progestogins and derivatives	NA	NA	NA	NA	NA	NA	C[C@]12CC[C@H]3[C@@H](CCC4=CC(=O)CC[C@@]43C)[C@@H]1CC[C@@H]2C(O)C=O	NA	NA	NA	NA	NA	NA	NA	NA	NA	NA	NA	NA	NA	NA	NA	NA
11beta,21-dihydroxy-3,20-oxo-5beta-pregnan-18-al	MAMBO	C21H30O5	NA	NA	NA	cpd03254	IIBOWSHDTFRYKU-HLQMJBJHSA-N	InChI=1S/C21H30O5/c1-20-7-6-13(24)8-12(20)2-3-14-15-4-5-16(18(26)10-22)21(15,11-23)9-17(25)19(14)20/h11-12,14-17,19,22,25H,2-10H2,1H3/t12-,14+,15+,16-,17+,19-,20+,21-/m1/s1	Completed	Organic compounds	Lipids and lipid-like molecules	Steroids and steroid derivatives	Hydroxysteroids	21-hydroxysteroids	NA	NA	NA	NA	NA	NA	C[C@]12CCC(=O)C[C@H]1CC[C@@H]1[C@@H]2[C@@H](O)C[C@]2(C=O)[C@@H](C(=O)CO)CC[C@@H]12	NA	NA	NA	NA	NA	NA	NA	NA	NA	NA	NA	NA	NA	NA	NA	NA
4,5beta-dihydrocortisone	MAMBO	C21H30O5	NA	NA	NA	cpd03250	YCLWEYIBFOLMEM-FNLRALKVSA-N	InChI=1S/C21H30O5/c1-19-7-5-13(23)9-12(19)3-4-14-15-6-8-21(26,17(25)11-22)20(15,2)10-16(24)18(14)19/h12,14-15,18,22,26H,3-11H2,1-2H3/t12-,14+,15+,18-,19+,20+,21+/m1/s1	Completed	Organic compounds	Lipids and lipid-like molecules	Steroids and steroid derivatives	Hydroxysteroids	21-hydroxysteroids	NA	NA	NA	NA	NA	NA	C[C@]12CCC(=O)C[C@H]1CC[C@@H]1[C@@H]2C(=O)C[C@@]2(C)[C@H]1CC[C@]2(O)C(=O)CO	NA	NA	NA	NA	NA	NA	NA	NA	NA	NA	NA	NA	NA	NA	NA	NA
abscisate glucose ester	MAMBO	C21H30O9	NA	NA	NA	cpd14694	HLVPIMVSSMJFPS-VTEUUMMASA-N	InChI=1S/C21H30O9/c1-11(5-6-21(28)12(2)8-13(23)9-20(21,3)4)7-15(24)30-19-18(27)17(26)16(25)14(10-22)29-19/h5-8,14,16-19,22,25-28H,9-10H2,1-4H3/b6-5+,11-7-/t14-,16-,17+,18-,19+,21-/m1/s1	Completed	Organic compounds	Lipids and lipid-like molecules	Prenol lipids	Sesquiterpenoids	Abscisic acids and derivatives	NA	NA	NA	NA	NA	NA	CC1=CC(=O)CC(C)(C)[C@@]1(O)/C=C/C(C)=C\C(=O)O[C@@H]1O[C@H](CO)[C@@H](O)[C@H](O)[C@H]1O	NA	NA	NA	NA	NA	NA	NA	NA	NA	NA	NA	NA	NA	NA	NA	NA
5beta-pregnane-11beta,21-diol-3,20-dione	MAMBO	C21H32O4	NA	NA	NA	cpd03256	CTTOFMJLOGMZRN-BBWLNIHDSA-N	InChI=1S/C21H32O4/c1-20-8-7-13(23)9-12(20)3-4-14-15-5-6-16(18(25)11-22)21(15,2)10-17(24)19(14)20/h12,14-17,19,22,24H,3-11H2,1-2H3/t12-,14+,15+,16-,17+,19-,20+,21+/m1/s1	Completed	Organic compounds	Lipids and lipid-like molecules	Steroids and steroid derivatives	Hydroxysteroids	21-hydroxysteroids	NA	NA	NA	NA	NA	NA	C[C@]12C[C@H](O)[C@H]3[C@@H](CC[C@@H]4CC(=O)CC[C@]34C)[C@@H]1CC[C@@H]2C(=O)CO	NA	NA	NA	NA	NA	NA	NA	NA	NA	NA	NA	NA	NA	NA	NA	NA
5beta-pregnane-11beta,17alpha,21-triol-3,20-dione	MAMBO	C21H32O5	NA	NA	NA	cpd03252	ACSFOIGNUQUIGE-AIPUTVCKSA-N	InChI=1S/C21H32O5/c1-19-7-5-13(23)9-12(19)3-4-14-15-6-8-21(26,17(25)11-22)20(15,2)10-16(24)18(14)19/h12,14-16,18,22,24,26H,3-11H2,1-2H3/t12-,14+,15+,16+,18-,19+,20+,21+/m1/s1	Completed	Organic compounds	Lipids and lipid-like molecules	Steroids and steroid derivatives	Hydroxysteroids	21-hydroxysteroids	NA	NA	NA	NA	NA	NA	C[C@]12CCC(=O)C[C@H]1CC[C@@H]1[C@@H]2[C@@H](O)C[C@@]2(C)[C@H]1CC[C@]2(O)C(=O)CO	NA	NA	NA	NA	NA	NA	NA	NA	NA	NA	NA	NA	NA	NA	NA	NA
8-methyl-enon-2-enoyl-acp	AGORA	C21H37N2O8PRS	NA	NA	NA	cpd11556	NA	NA	NA	NA	NA	NA	NA	NA	NA	NA	NA	NA	NA	NA	NA	NA	NA	NA	NA	NA	NA	NA	NA	NA	NA	NA	NA	NA	NA	NA	NA
8-methyl-3-oxo-nonanoyl-acp	AGORA	C21H37N2O9PRS	NA	NA	NA	NA	NA	NA	NA	NA	NA	NA	NA	NA	NA	NA	NA	NA	NA	NA	NA	NA	NA	NA	NA	NA	NA	NA	NA	NA	NA	NA	NA	NA	NA	NA	NA
8-methyl-nonanoyl-acp	AGORA	C21H39N2O8PRS	NA	NA	NA	cpd11557	NA	NA	NA	NA	NA	NA	NA	NA	NA	NA	NA	NA	NA	NA	NA	NA	NA	NA	NA	NA	NA	NA	NA	NA	NA	NA	NA	NA	NA	NA	NA
8-methyl-3-hydroxy-nonanoyl-acp	AGORA	C21H39N2O9PRS	NA	NA	NA	NA	NA	NA	NA	NA	NA	NA	NA	NA	NA	NA	NA	NA	NA	NA	NA	NA	NA	NA	NA	NA	NA	NA	NA	NA	NA	NA	NA	NA	NA	NA	NA
1-octadec-11-enoyl-sn-glycerol 3-phosphate	AGORA	C21H39O7P1	NA	NA	NA	NA	NA	NA	NA	NA	NA	NA	NA	NA	NA	NA	NA	NA	NA	NA	NA	NA	NA	NA	NA	NA	NA	NA	1odec11eg3p	NA	NA	MNXM91049	NA	NA	NA	NA	NA
2-octadec-11-enoyl-sn-glycerol 3-phosphate	AGORA	C21H40O7P1	NA	NA	NA	NA	NA	NA	NA	NA	NA	NA	NA	NA	NA	NA	NA	NA	NA	NA	NA	NA	NA	NA	NA	NA	NA	NA	2odec11eg3p	NA	NA	MNXM5480	NA	NA	NA	NA	NA
streptomycin 6-phosphate	MAMBO	C21H41N7O15P	NA	NA	NA	cpd00838	BWVNOTYEDMJNDA-TWBNDLJKSA-O	InChI=1S/C21H40N7O15P/c1-5-21(35,4-30)16(42-17-9(26-2)12(33)10(31)6(3-29)40-17)18(39-5)41-14-7(27-19(22)23)11(32)8(28-20(24)25)15(13(14)34)43-44(36,37)38/h4-18,26,29,31-35H,3H2,1-2H3,(H4,22,23,27)(H4,24,25,28)(H2,36,37,38)/p+1/t5-,6-,7-,8+,9-,10-,11-,12-,	Completed	Organic compounds	Organic oxygen compounds	Organooxygen compounds	Carbohydrates and carbohydrate conjugates	Aminosaccharides	Aminoglycosides	Aminocyclitol glycosides	NA	NA	NA	NA	C[NH2+][C@@H]1[C@H](O[C@H]2[C@H](O[C@H]3[C@H](O)[C@@H](OP(=O)([O-])[O-])[C@H](NC(N)=[NH2+])[C@@H](O)[C@@H]3NC(N)=[NH2+])O[C@@H](C)[C@]2(O)C=O)O[C@@H](CO)[C@H](O)[C@H]1O	NA	NA	NA	NA	NA	NA	NA	NA	NA	NA	NA	NA	NA	NA	NA	NA
streptomycin	MAMBO	C21H42N7O12	NA	NA	NA	cpd00328	UCSJYZPVAKXKNQ-HZYVHMACSA-Q	InChI=1S/C21H39N7O12/c1-5-21(36,4-30)16(40-17-9(26-2)13(34)10(31)6(3-29)38-17)18(37-5)39-15-8(28-20(24)25)11(32)7(27-19(22)23)12(33)14(15)35/h4-18,26,29,31-36H,3H2,1-2H3,(H4,22,23,27)(H4,24,25,28)/p+3/t5-,6-,7+,8-,9-,10-,11+,12-,13-,14+,15+,16-,17-,18-,21	Completed	Organic compounds	Organic oxygen compounds	Organooxygen compounds	Carbohydrates and carbohydrate conjugates	Aminosaccharides	Aminoglycosides	Aminocyclitol glycosides	NA	NA	NA	NA	C[NH2+][C@@H]1[C@H](O[C@H]2[C@H](O[C@@H]3[C@@H](NC(N)=[NH2+])[C@H](O)[C@@H](NC(N)=[NH2+])[C@H](O)[C@H]3O)O[C@@H](C)[C@]2(O)C=O)O[C@@H](CO)[C@H](O)[C@H]1O	NA	NA	NA	NA	NA	NA	NA	NA	NA	NA	NA	NA	NA	NA	NA	NA
1-acyl-sn-glycero-3-phosphoethanolamine (n-c16:1)	AGORA	C21H42NO7P1	NA	NA	NA	NA	NA	NA	NA	NA	NA	NA	NA	NA	NA	NA	NA	NA	NA	NA	NA	NA	NA	NA	NA	NA	NA	NA	1agpe161	NA	NA	MNXM6601	NA	NA	NA	NA	NA
2-acyl-sn-glycero-3-phosphoethanolamine (n-c16:1)	AGORA	C21H42NO7P1	NA	NA	NA	NA	NA	NA	NA	NA	NA	NA	NA	NA	NA	NA	NA	NA	NA	NA	NA	NA	NA	NA	NA	NA	NA	NA	2agpe161	NA	NA	MNXM3448	NA	NA	NA	NA	NA
1-acyl-sn-glycero-3-phosphoethanolamine (n-c16:0)	AGORA	C21H44NO7P1	NA	NA	NA	NA	NA	NA	NA	NA	NA	NA	NA	NA	NA	NA	NA	NA	NA	NA	NA	NA	NA	NA	NA	NA	NA	NA	1agpe160	NA	NA	MNXM32511	NA	NA	NA	NA	NA
2-acyl-sn-glycero-3-phosphoethanolamine (n-c16:0)	AGORA	C21H44NO7P1	NA	NA	NA	NA	NA	NA	NA	NA	NA	NA	NA	NA	NA	NA	NA	NA	NA	NA	NA	NA	NA	NA	NA	NA	NA	NA	2agpe160	NA	NA	MNXM34810	NA	NA	NA	NA	NA
aklanonate methyl ester	MAMBO	C22H18O8	NA	NA	NA	cpd09174	IDEZUESUWKFILV-UHFFFAOYSA-N	InChI=1S/C22H18O8/c1-3-11(23)9-15(25)17-10(8-16(26)30-2)7-13-19(21(17)28)22(29)18-12(20(13)27)5-4-6-14(18)24/h4-7,24,28H,3,8-9H2,1-2H3	Completed	Organic compounds	Benzenoids	Anthracenes	Anthraquinones	Anthraquinones	NA	NA	NA	NA	NA	NA	CCC(=O)CC(=O)c1c(CC(=O)OC)cc2c(c1O)C(=O)c1c(O)cccc1C2=O	NA	NA	NA	NA	NA	NA	NA	NA	NA	NA	NA	NA	NA	NA	NA	NA
anhydrotetracycline	MAMBO	C22H22N2O7	NA	NA	NA	cpd01820	CXCVEERYMJZMMM-DOCRCCHOSA-N	InChI=1S/C22H22N2O7/c1-8-9-5-4-6-12(25)13(9)17(26)14-10(8)7-11-16(24(2)3)18(27)15(21(23)30)20(29)22(11,31)19(14)28/h4-6,11,16,25-27,31H,7H2,1-3H3,(H2,23,30)/t11-,16-,22-/m0/s1	Completed	Organic compounds	Phenylpropanoids and polyketides	Tetracyclines	NA	Tetracyclines	NA	NA	NA	NA	NA	NA	Cc1c2c(c(O)c3c(O)cccc13)C(=O)[C@]1(O)C(=O)C(C(N)=O)=C([O-])[C@@H]([NH+](C)C)[C@@H]1C2	NA	NA	NA	NA	NA	NA	NA	NA	NA	NA	NA	NA	NA	NA	NA	NA
12-dehydrotetracycline	MAMBO	C22H22N2O8	NA	NA	NA	cpd02048	DUAVZCXHIINBQU-ILGMQVKHSA-N	InChI=1S/C22H22N2O8/c1-21(31)8-5-4-6-11(25)12(8)16(26)13-9(21)7-10-15(24(2)3)17(27)14(20(23)30)19(29)22(10,32)18(13)28/h4-6,10,15,25,27,31-32H,7H2,1-3H3,(H2,23,30)/t10-,15-,21+,22-/m0/s1	Completed	Organic compounds	Phenylpropanoids and polyketides	Tetracyclines	NA	Tetracyclines	NA	NA	NA	NA	NA	NA	C[NH+](C)[C@@H]1C([O-])=C(C(N)=O)C(=O)[C@@]2(O)C(=O)C3=C(C[C@@H]12)[C@](C)(O)c1cccc(O)c1C3=O	NA	NA	NA	NA	NA	NA	NA	NA	NA	NA	NA	NA	NA	NA	NA	NA
kreysigine	MAMBO	C22H28NO5	NA	NA	NA	cpd16520	SXGHNTVPXYHQSN-UHFFFAOYSA-O	NA	Completed	Organic compounds	Alkaloids and derivatives	Homoaporphines	NA	Homoaporphines	NA	NA	NA	NA	NA	NA	COc1cc2c3c(c1O)-c1c(cc(OC)c(OC)c1OC)CCC3[NH+](C)CC2	NA	NA	NA	NA	NA	NA	NA	NA	NA	NA	NA	NA	NA	NA	NA	NA
o-methylandrocymbine	MAMBO	C22H28NO5	NA	NA	NA	cpd16516	AYPIIWGCGUQVNZ-OYHNWAKOSA-O	NA	Completed	Organic compounds	Alkaloids and derivatives	Androcymbine alkaloids	NA	Androcymbine alkaloids	NA	NA	NA	NA	NA	NA	COC1=C[C@@]23CC[NH+](C)[C@@H](CCc4cc(OC)c(OC)c(OC)c42)C3=CC1=O	NA	NA	NA	NA	NA	NA	NA	NA	NA	NA	NA	NA	NA	NA	NA	NA
17-o-acetylajmaline	MAMBO	C22H29N2O3	NA	NA	NA	cpd14709	SRISWFJLVRCABV-QQTHMAAHSA-O	NA	Completed	Organic compounds	Alkaloids and derivatives	Ajmaline-sarpagine alkaloids	NA	Ajmaline-sarpagine alkaloids	NA	NA	NA	NA	NA	NA	CC[C@H]1[C@H]2C[C@H]3[C@@H]4N(C)c5ccccc5C45C[C@@H](C2[C@H]5OC(C)=O)[NH+]3[C@@H]1O	NA	NA	NA	NA	NA	NA	NA	NA	NA	NA	NA	NA	NA	NA	NA	NA
16-methoxy-2,3-dihydro-3-hydroxytabersonine	MAMBO	C22H29N2O4	NA	NA	NA	cpd02787	MLIQIRKAHMVCDD-MMGCJVFTSA-O	InChI=1S/C22H28N2O4/c1-4-20-8-5-10-24-11-9-21(18(20)24)15-7-6-14(27-2)12-16(15)23-17(21)22(26,13-20)19(25)28-3/h5-8,12,17-18,23,26H,4,9-11,13H2,1-3H3/p+1/t17-,18+,20+,21+,22-/m1/s1	Completed	Organic compounds	Alkaloids and derivatives	Plumeran-type alkaloids	NA	Plumeran-type alkaloids	NA	NA	NA	NA	NA	NA	CC[C@]12C=CC[NH+]3CC[C@@]4(c5ccc(OC)cc5N[C@H]4[C@@](O)(C(=O)OC)C1)[C@@H]32	NA	NA	NA	NA	NA	NA	NA	NA	NA	NA	NA	NA	NA	NA	NA	NA
10-deacetyl-2-debenzoylbaccatin iii	MAMBO	C22H32O9	NA	NA	NA	cpd08697	LHXBWTCSJBQSGI-QOBCYHTASA-N	InChI=1S/C22H32O9/c1-9-11(24)7-22(29)18(28)16-20(5,17(27)15(26)14(9)19(22,3)4)12(25)6-13-21(16,8-30-13)31-10(2)23/h11-13,15-16,18,24-26,28-29H,6-8H2,1-5H3/t11-,12-,13+,15+,16-,18-,20+,21-,22+/m0/s1	No Data Available	NA	NA	NA	NA	NA	NA	NA	NA	NA	NA	NA	CC(=O)O[C@@]12CO[C@@H]1C[C@H](O)[C@@]1(C)C(=O)[C@H](O)C3=C(C)[C@@H](O)C[C@@](O)([C@@H](O)[C@@H]12)C3(C)C	NA	NA	NA	NA	NA	NA	NA	NA	NA	NA	NA	NA	NA	NA	NA	NA
8-methyl-edec-2-enoyl-acp	AGORA	C22H39N2O8PRS	NA	NA	NA	cpd11506	NA	NA	NA	NA	NA	NA	NA	NA	NA	NA	NA	NA	NA	NA	NA	NA	NA	NA	NA	NA	NA	NA	NA	NA	NA	NA	NA	NA	NA	NA	NA
9-methyl-edec-2-enoyl-acp	AGORA	C22H39N2O8PRS	NA	NA	NA	cpd11531	NA	NA	NA	NA	NA	NA	NA	NA	NA	NA	NA	NA	NA	NA	NA	NA	NA	NA	NA	NA	NA	NA	NA	NA	NA	NA	NA	NA	NA	NA	NA
8-methyl-3-oxo-decanoyl-acp	AGORA	C22H39N2O9PRS	NA	NA	NA	NA	NA	NA	NA	NA	NA	NA	NA	NA	NA	NA	NA	NA	NA	NA	NA	NA	NA	NA	NA	NA	NA	NA	NA	NA	NA	NA	NA	NA	NA	NA	NA
9-methyl-3-oxo-decanoyl-acp	AGORA	C22H39N2O9PRS	NA	NA	NA	NA	NA	NA	NA	NA	NA	NA	NA	NA	NA	NA	NA	NA	NA	NA	NA	NA	NA	NA	NA	NA	NA	NA	NA	NA	NA	NA	NA	NA	NA	NA	NA
8-methyl-decanoyl-acp	AGORA	C22H41N2O8PRS	NA	NA	NA	NA	NA	NA	NA	NA	NA	NA	NA	NA	NA	NA	NA	NA	NA	NA	NA	NA	NA	NA	NA	NA	NA	NA	NA	NA	NA	NA	NA	NA	NA	NA	NA
9-methyl-decanoyl-acp	AGORA	C22H41N2O8PRS	NA	NA	NA	NA	NA	NA	NA	NA	NA	NA	NA	NA	NA	NA	NA	NA	NA	NA	NA	NA	NA	NA	NA	NA	NA	NA	NA	NA	NA	NA	NA	NA	NA	NA	NA
8-methyl-3-hydroxy-decanoyl-acp	AGORA	C22H41N2O9PRS	NA	NA	NA	NA	NA	NA	NA	NA	NA	NA	NA	NA	NA	NA	NA	NA	NA	NA	NA	NA	NA	NA	NA	NA	NA	NA	NA	NA	NA	NA	NA	NA	NA	NA	NA
9-methyl-3-hydroxy-decanoyl-acp	AGORA	C22H41N2O9PRS	NA	NA	NA	NA	NA	NA	NA	NA	NA	NA	NA	NA	NA	NA	NA	NA	NA	NA	NA	NA	NA	NA	NA	NA	NA	NA	NA	NA	NA	NA	NA	NA	NA	NA	NA
1-acyl-sn-glycero-3-phosphoglycerol (n-c16:1)	AGORA	C22H42O9P1	NA	NA	NA	NA	NA	NA	NA	NA	NA	NA	NA	NA	NA	NA	NA	NA	NA	NA	NA	NA	NA	NA	NA	NA	NA	NA	1agpg161	NA	NA	MNXM6606	NA	NA	NA	NA	NA
2-acyl-sn-glycero-3-phosphoglycerol (n-c16:1)	AGORA	C22H42O9P1	NA	NA	NA	NA	NA	NA	NA	NA	NA	NA	NA	NA	NA	NA	NA	NA	NA	NA	NA	NA	NA	NA	NA	NA	NA	NA	2agpg161	NA	NA	MNXM3453	NA	NA	NA	NA	NA
1-acyl-sn-glycero-3-phosphoglycerol (n-c16:0)	AGORA	C22H44O9P1	NA	NA	NA	NA	NA	NA	NA	NA	NA	NA	NA	NA	NA	NA	NA	NA	NA	NA	NA	NA	NA	NA	NA	NA	NA	NA	1agpg160	NA	NA	MNXM6605	NA	NA	NA	NA	NA
2-acyl-sn-glycero-3-phosphoglycerol (n-c16:0)	AGORA	C22H44O9P1	NA	NA	NA	NA	NA	NA	NA	NA	NA	NA	NA	NA	NA	NA	NA	NA	NA	NA	NA	NA	NA	NA	NA	NA	NA	NA	2agpg160	NA	NA	MNXM34740	NA	NA	NA	NA	NA
isonocardicin a	MAMBO	C23H23N4O9	NA	NA	NA	cpd00687	CTNZOGJNVIFEBA-MOKAZRKYSA-M	InChI=1S/C23H24N4O9/c24-16(22(31)32)9-10-36-15-7-3-12(4-8-15)18(26-35)20(29)25-17-11-27(21(17)30)19(23(33)34)13-1-5-14(28)6-2-13/h1-8,16-17,19,28,35H,9-11,24H2,(H,25,29)(H,31,32)(H,33,34)/p-1/b26-18-/t16-,17-,19+/m0/s1	Completed	Organic compounds	Organoheterocyclic compounds	Lactams	Beta lactams	Monobactams	NA	NA	NA	NA	NA	NA	[NH3+][C@@H](CCOc1ccc(/C(=N/O)C(=O)N[C@H]2CN([C@@H](C(=O)[O-])c3ccc(O)cc3)C2=O)cc1)C(=O)[O-]	NA	NA	NA	NA	NA	NA	NA	NA	NA	NA	NA	NA	NA	NA	NA	NA
nocardicin a	MAMBO	C23H23N4O9	NA	NA	NA	cpd01332	CTNZOGJNVIFEBA-UPSUJEDGSA-M	InChI=1S/C23H24N4O9/c24-16(22(31)32)9-10-36-15-7-3-12(4-8-15)18(26-35)20(29)25-17-11-27(21(17)30)19(23(33)34)13-1-5-14(28)6-2-13/h1-8,16-17,19,28,35H,9-11,24H2,(H,25,29)(H,31,32)(H,33,34)/p-1/b26-18-/t16-,17+,19-/m1/s1	Completed	Organic compounds	Organoheterocyclic compounds	Lactams	Beta lactams	Monobactams	NA	NA	NA	NA	NA	NA	[NH3+][C@H](CCOc1ccc(/C(=N/O)C(=O)N[C@H]2CN([C@@H](C(=O)[O-])c3ccc(O)cc3)C2=O)cc1)C(=O)[O-]	NA	NA	NA	NA	NA	NA	NA	NA	NA	NA	NA	NA	NA	NA	NA	NA
deacetoxyvindoline	MAMBO	C23H31N2O4	NA	NA	NA	cpd01736	WNKDGPXNFMMOEJ-RNJSZURPSA-O	InChI=1S/C23H30N2O4/c1-5-21-9-6-11-25-12-10-22(18(21)25)16-8-7-15(28-3)13-17(16)24(2)19(22)23(27,14-21)20(26)29-4/h6-9,13,18-19,27H,5,10-12,14H2,1-4H3/p+1/t18-,19+,21-,22+,23+/m0/s1	Completed	Organic compounds	Alkaloids and derivatives	Plumeran-type alkaloids	NA	Plumeran-type alkaloids	NA	NA	NA	NA	NA	NA	CC[C@]12C=CC[NH+]3CC[C@@]4(c5ccc(OC)cc5N(C)[C@H]4[C@@](O)(C(=O)OC)C1)[C@@H]32	NA	NA	NA	NA	NA	NA	NA	NA	NA	NA	NA	NA	NA	NA	NA	NA
oxalyl-coa	AGORA	C23H31N7O19P3S	NA	NA	NA	cpd00262	NA	NA	NA	NA	NA	NA	NA	NA	NA	NA	NA	NA	NA	NA	NA	NA	NA	NA	NA	NA	NA	NA	NA	NA	NA	NA	NA	NA	NA	NA	NA
trna 3-(3-amino-3-carboxypropyl)-uridine	MAMBO	C23H32N3O23P3R2	NA	NA	NA	cpd12564	NA	NA	NA	NA	NA	NA	NA	NA	NA	NA	NA	NA	NA	NA	NA	NA	NA	NA	NA	NA	NA	NA	NA	NA	NA	NA	NA	NA	NA	NA	NA
cortell	MAMBO	C23H32O6	NA	NA	NA	cpd01824	ALEXXDVDDISNDU-JZYPGELDSA-N	InChI=1S/C23H32O6/c1-13(24)29-12-19(27)23(28)9-7-17-16-5-4-14-10-15(25)6-8-21(14,2)20(16)18(26)11-22(17,23)3/h10,16-18,20,26,28H,4-9,11-12H2,1-3H3/t16-,17-,18-,20+,21-,22-,23-/m0/s1	Completed	Organic compounds	Lipids and lipid-like molecules	Steroids and steroid derivatives	Pregnane steroids	Gluco/mineralocorticoids, progestogins and derivatives	NA	NA	NA	NA	NA	NA	CC(=O)OCC(=O)[C@@]1(O)CC[C@H]2[C@@H]3CCC4=CC(=O)CC[C@]4(C)[C@H]3[C@@H](O)C[C@@]21C	NA	NA	NA	NA	NA	NA	NA	NA	NA	NA	NA	NA	NA	NA	NA	NA
udp-n-acetylmuramoyl-l-alanine	AGORA	C23H33N4O20P2	NA	NA	NA	NA	NA	NA	NA	NA	NA	NA	NA	NA	NA	NA	NA	NA	NA	NA	NA	NA	NA	NA	NA	NA	NA	NA	uama	NA	NA	MNXM1953	NA	NA	NA	NA	NA
phenol palmitate	MAMBO	C23H37O3	NA	NA	NA	cpd16013	NA	NA	NA	NA	NA	NA	NA	NA	NA	NA	NA	NA	NA	NA	NA	NA	NA	NA	NA	NA	NA	NA	NA	NA	NA	NA	NA	NA	NA	NA	NA
e3-z5-dodecenoyl-acp	AGORA	C23H39N2O8PRS	NA	NA	NA	NA	NA	NA	NA	NA	NA	NA	NA	NA	NA	NA	NA	NA	NA	NA	NA	NA	NA	NA	NA	NA	NA	NA	t3c5ddeceACP	NA	NA	MNXM5959	NA	NA	NA	NA	NA
3-oxo-zdodec-5-enoyl-acp	AGORA	C23H39N2O9PRS	NA	NA	NA	NA	NA	NA	NA	NA	NA	NA	NA	NA	NA	NA	NA	NA	NA	NA	NA	NA	NA	NA	NA	NA	NA	NA	3ocddec5eACP	NA	NA	MNXM6837	NA	NA	NA	NA	NA
sn-3-o-(geranylgeranyl)glycerol 1-phosphate	MAMBO	C23H39O6P	NA	NA	NA	cpd02797	BJLPWUCPFAJINB-UAQSTNRTSA-L	InChI=1S/C23H41O6P/c1-19(2)9-6-10-20(3)11-7-12-21(4)13-8-14-22(5)15-16-28-17-23(24)18-29-30(25,26)27/h9,11,13,15,23-24H,6-8,10,12,14,16-18H2,1-5H3,(H2,25,26,27)/p-2/b20-11+,21-13+,22-15+/t23-/m0/s1	Completed	Organic compounds	Lipids and lipid-like molecules	Prenol lipids	Diterpenoids	Acyclic diterpenoids	NA	NA	NA	NA	NA	NA	CC(C)=CCC/C(C)=C/CC/C(C)=C/CC/C(C)=C/COC[C@H](O)COP(=O)([O-])[O-]	NA	NA	NA	NA	NA	NA	NA	NA	NA	NA	NA	NA	NA	NA	NA	NA
10-methyl-eundec-2-enoyl-acp	AGORA	C23H41N2O8PRS	NA	NA	NA	cpd11560	NA	NA	NA	NA	NA	NA	NA	NA	NA	NA	NA	NA	NA	NA	NA	NA	NA	NA	NA	NA	NA	NA	NA	NA	NA	NA	NA	NA	NA	NA	NA
zdodec-5-enoyl-acp (n-c12:1)	AGORA	C23H41N2O8PRS	NA	NA	NA	NA	NA	NA	NA	NA	NA	NA	NA	NA	NA	NA	NA	NA	NA	NA	NA	NA	NA	NA	NA	NA	NA	NA	cddec5eACP	NA	NA	MNXM163784	NA	NA	NA	NA	NA
10-methyl-3-oxo-undecanoyl-acp	AGORA	C23H41N2O9PRS	NA	NA	NA	NA	NA	NA	NA	NA	NA	NA	NA	NA	NA	NA	NA	NA	NA	NA	NA	NA	NA	NA	NA	NA	NA	NA	NA	NA	NA	NA	NA	NA	NA	NA	NA
(r)-3-hydroxy-zdodec-5-enoyl-acp	AGORA	C23H41N2O9PRS	NA	NA	NA	NA	NA	NA	NA	NA	NA	NA	NA	NA	NA	NA	NA	NA	NA	NA	NA	NA	NA	NA	NA	NA	NA	NA	3hcddec5eACP	NA	NA	MNXM5389	NA	NA	NA	NA	NA
10-methyl-undecanoyl-acp	AGORA	C23H43N2O8PRS	NA	NA	NA	cpd11561	NA	NA	NA	NA	NA	NA	NA	NA	NA	NA	NA	NA	NA	NA	NA	NA	NA	NA	NA	NA	NA	NA	NA	NA	NA	NA	NA	NA	NA	NA	NA
10-methyl-3-hydroxy-undecanoyl-acp	AGORA	C23H43N2O9PRS	NA	NA	NA	NA	NA	NA	NA	NA	NA	NA	NA	NA	NA	NA	NA	NA	NA	NA	NA	NA	NA	NA	NA	NA	NA	NA	NA	NA	NA	NA	NA	NA	NA	NA	NA
1-acyl-sn-glycero-3-phosphoethanolamine (n-c18:1)	AGORA	C23H46NO7P1	NA	NA	NA	NA	NA	NA	NA	NA	NA	NA	NA	NA	NA	NA	NA	NA	NA	NA	NA	NA	NA	NA	NA	NA	NA	NA	1agpe181	NA	NA	MNXM9584	NA	NA	NA	NA	NA
2-acyl-sn-glycero-3-phosphoethanolamine (n-c18:1)	AGORA	C23H46NO7P1	NA	NA	NA	NA	NA	NA	NA	NA	NA	NA	NA	NA	NA	NA	NA	NA	NA	NA	NA	NA	NA	NA	NA	NA	NA	NA	2agpe181	NA	NA	MNXM3449	NA	NA	NA	NA	NA
1-acyl-sn-glycero-3-phosphoethanolamine (n-c18:0)	AGORA	C23H48NO7P1	NA	NA	NA	NA	NA	NA	NA	NA	NA	NA	NA	NA	NA	NA	NA	NA	NA	NA	NA	NA	NA	NA	NA	NA	NA	NA	1agpe180	NA	NA	MNXM32694	NA	NA	NA	NA	NA
2-acyl-sn-glycero-3-phosphoethanolamine (n-c18:0)	AGORA	C23H48NO7P1	NA	NA	NA	NA	NA	NA	NA	NA	NA	NA	NA	NA	NA	NA	NA	NA	NA	NA	NA	NA	NA	NA	NA	NA	NA	NA	2agpe180	NA	NA	MNXM34811	NA	NA	NA	NA	NA
tetrahydrofolyl-glu(2)	AGORA	C24H27N8O9	NA	HMDB0006825	NA	NA	NA	NA	NA	NA	NA	NA	NA	NA	NA	NA	NA	NA	NA	NA	NA	NA	NA	NA	NA	NA	NA	NA	thfglu	NA	NA	MNXM91741	NA	NA	NA	NA	NA
cetraxate benzyl ester	MAMBO	C24H30NO4	NA	NA	NA	cpd02082	LPWHBGUXJFSETQ-XUTJKUGGSA-O	InChI=1S/C24H29NO4/c25-16-19-6-11-21(12-7-19)24(27)29-22-13-8-18(9-14-22)10-15-23(26)28-17-20-4-2-1-3-5-20/h1-5,8-9,13-14,19,21H,6-7,10-12,15-17,25H2/p+1/t19-,21-	Completed	Organic compounds	Benzenoids	Phenol esters	NA	Phenol esters	NA	NA	NA	NA	NA	NA	[NH3+]C[C@H]1CC[C@H](C(=O)Oc2ccc(CCC(=O)OCc3ccccc3)cc2)CC1	NA	NA	NA	NA	NA	NA	NA	NA	NA	NA	NA	NA	NA	NA	NA	NA
3-oxoacyl-coa	MAMBO	C24H33N7O18P3RS	NA	NA	NA	cpd11637	NA	NA	NA	NA	NA	NA	NA	NA	NA	NA	NA	NA	NA	NA	*C(=O)CC(=O)SCCNC(=O)CCNC(=O)[C@H](O)C(C)(C)COP(=O)([O-])OP(=O)([O-])OC[C@H]1O[C@@H](n2cnc3c(N)ncnc32)[C@H](O)[C@@H]1OP(=O)([O-])[O-]	NA	NA	NA	NA	NA	NA	NA	NA	NA	NA	NA	NA	NA	NA	NA	NA
12alpha-hydroxy-3-oxochola-4,6-dienoate	MAMBO	C24H33O4	NA	NA	NA	cpd11235	DJVAMCYXFUWMLS-QUPGBHKMSA-M	InChI=1S/C24H34O4/c1-14(4-9-22(27)28)18-7-8-19-17-6-5-15-12-16(25)10-11-23(15,2)20(17)13-21(26)24(18,19)3/h5-6,12,14,17-21,26H,4,7-11,13H2,1-3H3,(H,27,28)/p-1/t14-,17+,18-,19+,20+,21+,23+,24-/m1/s1	Completed	Organic compounds	Lipids and lipid-like molecules	Steroids and steroid derivatives	Bile acids, alcohols and derivatives	Hydroxy bile acids, alcohols and derivatives	Monohydroxy bile acids, alcohols and derivatives	NA	NA	NA	NA	NA	C[C@H](CCC(=O)[O-])[C@H]1CC[C@H]2[C@@H]3C=CC4=CC(=O)CC[C@]4(C)[C@H]3C[C@H](O)[C@@]21C	NA	NA	NA	NA	NA	NA	NA	NA	NA	NA	NA	NA	NA	NA	NA	NA
(r)-3-hydroxyacyl-coa	MAMBO	C24H35N7O18P3RS	NA	NA	NA	cpd11812	NA	NA	NA	NA	NA	NA	NA	NA	NA	NA	NA	NA	NA	NA	*[C@@H](O)CC(=O)SCCNC(=O)CCNC(=O)[C@H](O)C(C)(C)COP(=O)([O-])OP(=O)([O-])OC[C@H]1O[C@@H](n2cnc3c(N)ncnc32)[C@H](O)[C@@H]1OP(=O)([O-])[O-]	NA	NA	NA	NA	NA	NA	NA	NA	NA	NA	NA	NA	NA	NA	NA	NA
(s)-3-hydroxyacyl-coa	MAMBO	C24H35N7O18P3RS	NA	NA	NA	cpd11718	NA	NA	NA	NA	NA	NA	NA	NA	NA	NA	NA	NA	NA	NA	*[C@H](O)CC(=O)SCCNC(=O)CCNC(=O)[C@H](O)C(C)(C)COP(=O)([O-])OP(=O)([O-])OC[C@H]1O[C@@H](n2cnc3c(N)ncnc32)[C@H](O)[C@@H]1OP(=O)([O-])[O-]	NA	NA	NA	NA	NA	NA	NA	NA	NA	NA	NA	NA	NA	NA	NA	NA
7alpha,12alpha-dihydroxy-3-oxochol-4-enoate	MAMBO	C24H35O5	NA	NA	NA	cpd11234	ZZUMXQCSMJCDDC-DFQOQHGMSA-M	InChI=1S/C24H36O5/c1-13(4-7-21(28)29)16-5-6-17-22-18(12-20(27)24(16,17)3)23(2)9-8-15(25)10-14(23)11-19(22)26/h10,13,16-20,22,26-27H,4-9,11-12H2,1-3H3,(H,28,29)/p-1/t13-,16-,17+,18+,19-,20+,22+,23+,24-/m1/s1	Completed	Organic compounds	Lipids and lipid-like molecules	Steroids and steroid derivatives	Bile acids, alcohols and derivatives	Hydroxy bile acids, alcohols and derivatives	Dihydroxy bile acids, alcohols and derivatives	NA	NA	NA	NA	NA	C[C@H](CCC(=O)[O-])[C@H]1CC[C@H]2[C@H]3[C@H](C[C@H](O)[C@@]21C)[C@@]1(C)CCC(=O)C=C1C[C@H]3O	NA	NA	NA	NA	NA	NA	NA	NA	NA	NA	NA	NA	NA	NA	NA	NA
lactoyl-coa	AGORA	C24H36N7O18P3S	15529	HMDB0002346	C00827	NA	VIWKEBOLLIEAIL-FBMOWMAESA-N	InChI=1S/C24H40N7O18P3S/c1-12(32)23(37)53-7-6-26-14(33)4-5-27-21(36)18(35)24(2,3)9-46-52(43,44)49-51(41,42)45-8-13-17(48-50(38,39)40)16(34)22(47-13)31-11-30-15-19(25)28-10-29-20(15)31/h10-13,16-18,22,32,34-35H,4-9H2,1-3H3,(H,26,33)(H,27,36)(H,41,42)(H,43,	Completed	Organic compounds	Lipids and lipid-like molecules	Fatty Acyls	Fatty acyl thioesters	Acyl CoAs	NA	NA	NA	NA	NA	NA	NA	3081970	NA	NA	NA	FDB022973	2339466	CPD-5922	laccoa	NA	NA	MNXM2388	NA	6636	1926-57-4	NA	NA
beta-alanyl-coa	MAMBO	C24H38N8O17P3S	NA	NA	NA	cpd01560	OIKPXGRGSUBNRF-FBMOWMAESA-K	InChI=1S/C24H41N8O17P3S/c1-12(25)23(37)53-7-6-27-14(33)4-5-28-21(36)18(35)24(2,3)9-46-52(43,44)49-51(41,42)45-8-13-17(48-50(38,39)40)16(34)22(47-13)32-11-31-15-19(26)29-10-30-20(15)32/h10-13,16-18,22,34-35H,4-9,25H2,1-3H3,(H,27,33)(H,28,36)(H,41,42)(H,43,	Completed	Organic compounds	Lipids and lipid-like molecules	Fatty Acyls	Fatty acyl thioesters	Acyl CoAs	NA	NA	NA	NA	NA	NA	CC([NH3+])C(=O)SCCNC(=O)CCNC(=O)[C@H](O)C(C)(C)COP(=O)([O-])OP(=O)([O-])OC[C@H]1O[C@@H](n2cnc3c(N)ncnc32)[C@H](O)[C@@H]1OP(=O)([O-])[O-]	NA	NA	NA	NA	NA	NA	NA	NA	NA	NA	NA	NA	NA	NA	NA	NA
kestotetraose (3 fru, 1 glc inulin-type fructo-oligosaccharide)	AGORA	C24H42O21	NA	NA	NA	NA	NA	NA	NA	NA	NA	NA	NA	NA	NA	NA	NA	NA	NA	NA	NA	NA	NA	NA	NA	NA	NA	NA	NA	NA	NA	NA	NA	NA	NA	NA	NA
levantetraose	AGORA	C24H42O21	NA	NA	NA	NA	NA	NA	NA	NA	NA	NA	NA	NA	NA	NA	NA	NA	NA	NA	NA	NA	NA	NA	NA	NA	NA	NA	NA	NA	NA	NA	NA	NA	NA	NA	NA
stachyose	AGORA	C24H42O21	NA	HMDB0003553	NA	cpd01133	NA	NA	NA	NA	NA	NA	NA	NA	NA	NA	NA	NA	NA	NA	NA	NA	NA	NA	NA	NA	NA	NA	stys	NA	NA	MNXM1503	NA	NA	NA	NA	NA
10-methyl-edodec-2-enoyl-acp	AGORA	C24H43N2O8PRS	NA	NA	NA	cpd11510	NA	NA	NA	NA	NA	NA	NA	NA	NA	NA	NA	NA	NA	NA	NA	NA	NA	NA	NA	NA	NA	NA	NA	NA	NA	NA	NA	NA	NA	NA	NA
11-methyl-edodec-2-enoyl-acp	AGORA	C24H43N2O8PRS	NA	NA	NA	cpd11535	NA	NA	NA	NA	NA	NA	NA	NA	NA	NA	NA	NA	NA	NA	NA	NA	NA	NA	NA	NA	NA	NA	NA	NA	NA	NA	NA	NA	NA	NA	NA
10-methyl-3-oxo-dodecanoyl-acp	AGORA	C24H43N2O9PRS	NA	NA	NA	NA	NA	NA	NA	NA	NA	NA	NA	NA	NA	NA	NA	NA	NA	NA	NA	NA	NA	NA	NA	NA	NA	NA	NA	NA	NA	NA	NA	NA	NA	NA	NA
11-methyl-3-oxo-dodecanoyl-acp	AGORA	C24H43N2O9PRS	NA	NA	NA	NA	NA	NA	NA	NA	NA	NA	NA	NA	NA	NA	NA	NA	NA	NA	NA	NA	NA	NA	NA	NA	NA	NA	NA	NA	NA	NA	NA	NA	NA	NA	NA
10-methyl-dodecanoyl-acp	AGORA	C24H45N2O8PRS	NA	NA	NA	NA	NA	NA	NA	NA	NA	NA	NA	NA	NA	NA	NA	NA	NA	NA	NA	NA	NA	NA	NA	NA	NA	NA	NA	NA	NA	NA	NA	NA	NA	NA	NA
11-methyl-dodecanoyl-acp	AGORA	C24H45N2O8PRS	NA	NA	NA	NA	NA	NA	NA	NA	NA	NA	NA	NA	NA	NA	NA	NA	NA	NA	NA	NA	NA	NA	NA	NA	NA	NA	NA	NA	NA	NA	NA	NA	NA	NA	NA
10-methyl-3-hydroxy-dodecanoyl-acp	AGORA	C24H45N2O9PRS	NA	NA	NA	NA	NA	NA	NA	NA	NA	NA	NA	NA	NA	NA	NA	NA	NA	NA	NA	NA	NA	NA	NA	NA	NA	NA	NA	NA	NA	NA	NA	NA	NA	NA	NA
11-methyl-3-hydroxy-dodecanoyl-acp	AGORA	C24H45N2O9PRS	NA	NA	NA	NA	NA	NA	NA	NA	NA	NA	NA	NA	NA	NA	NA	NA	NA	NA	NA	NA	NA	NA	NA	NA	NA	NA	NA	NA	NA	NA	NA	NA	NA	NA	NA
1-acyl-sn-glycero-3-phosphoglycerol (n-c18:1)	AGORA	C24H46O9P1	NA	NA	NA	NA	NA	NA	NA	NA	NA	NA	NA	NA	NA	NA	NA	NA	NA	NA	NA	NA	NA	NA	NA	NA	NA	NA	1agpg181	NA	NA	MNXM73868	NA	NA	NA	NA	NA
2-acyl-sn-glycero-3-phosphoglycerol (n-c18:1)	AGORA	C24H46O9P1	NA	NA	NA	NA	NA	NA	NA	NA	NA	NA	NA	NA	NA	NA	NA	NA	NA	NA	NA	NA	NA	NA	NA	NA	NA	NA	2agpg181	NA	NA	MNXM3455	NA	NA	NA	NA	NA
1-acyl-sn-glycero-3-phosphoglycerol (n-c18:0)	AGORA	C24H48O9P1	NA	NA	NA	NA	NA	NA	NA	NA	NA	NA	NA	NA	NA	NA	NA	NA	NA	NA	NA	NA	NA	NA	NA	NA	NA	NA	1agpg180	NA	NA	MNXM6607	NA	NA	NA	NA	NA
2-acyl-sn-glycero-3-phosphoglycerol (n-c18:0)	AGORA	C24H48O9P1	NA	NA	NA	NA	NA	NA	NA	NA	NA	NA	NA	NA	NA	NA	NA	NA	NA	NA	NA	NA	NA	NA	NA	NA	NA	NA	2agpg180	NA	NA	MNXM150642	NA	NA	NA	NA	NA
konjac glucomannan, mw 77,500 (pmid:17962981), man:glc ~ 2:1. -> 286 man, 143 glc_d	AGORA	C2574H4292O2146	17020	NA	G11598	NA	NA	NA	NA	NA	NA	NA	NA	NA	NA	NA	NA	NA	NA	NA	NA	4934	NA	NA	NA	NA	NA	NA	NA	NA	NA	NA	NA	NA	NA	NA	NA
isotetradecanoyllipoteichoate (n=24), linked, glucose substituted	AGORA	C259H464O255P24	NA	NA	NA	NA	NA	NA	NA	NA	NA	NA	NA	NA	NA	NA	NA	NA	NA	NA	NA	NA	NA	NA	NA	NA	NA	NA	NA	NA	NA	NA	NA	NA	NA	NA	NA
myristoyllipoteichoate (n=24), linked, glucose substituted	AGORA	C259H464O255P24	NA	NA	NA	cpd15756	NA	NA	NA	NA	NA	NA	NA	NA	NA	NA	NA	NA	NA	NA	NA	NA	NA	NA	NA	NA	NA	NA	NA	NA	NA	NA	NA	NA	NA	NA	NA
10-formyl-thf-l-glutamate	MAMBO	C25H27N8O10	NA	NA	NA	cpd03524	BHBZPCBOCZGPTF-KBMXLJTQSA-K	InChI=1S/C25H30N8O10/c26-25-31-20-19(22(39)32-25)28-13(9-27-20)10-33(11-34)14-3-1-12(2-4-14)21(38)30-16(24(42)43)5-7-17(35)29-15(23(40)41)6-8-18(36)37/h1-4,11,13,15-16,28H,5-10H2,(H,29,35)(H,30,38)(H,36,37)(H,40,41)(H,42,43)(H4,26,27,31,32,39)/p-3/t13-,15	Completed	Organic compounds	Organoheterocyclic compounds	Pteridines and derivatives	Pterins and derivatives	Tetrahydropteroic acids and derivatives	Tetrahydrofolic acids and derivatives	NA	NA	NA	NA	NA	Nc1nc2c(c(=O)[nH]1)N[C@@H](CN(C=O)c1ccc(C(=O)N[C@@H](CCC(=O)N[C@@H](CCC(=O)[O-])C(=O)[O-])C(=O)[O-])cc1)CN2	NA	NA	NA	NA	NA	NA	NA	NA	NA	NA	NA	NA	NA	NA	NA	NA
sophoraflavanone g	MAMBO	C25H28O6	NA	NA	NA	cpd18036	XRYVAQQLDYTHCL-GMTBNIFVSA-N	InChI=1S/C25H28O6/c1-13(2)5-6-15(14(3)4)9-18-20(28)11-21(29)24-22(30)12-23(31-25(18)24)17-8-7-16(26)10-19(17)27/h5,7-8,10-11,15,23,26-29H,3,6,9,12H2,1-2,4H3/t15?,23-/m0/s1	Completed	Organic compounds	Phenylpropanoids and polyketides	Flavonoids	Flavans	8-prenylated flavans	8-prenylated flavanones	NA	NA	NA	NA	NA	C=C(C)C(CC=C(C)C)Cc1c(O)cc(O)c2c1O[C@H](c1ccc(O)cc1O)CC2=O	NA	NA	NA	NA	NA	NA	NA	NA	NA	NA	NA	NA	NA	NA	NA	NA
gibberellin 2-o-beta-d-glucoside	MAMBO	C25H31O11	NA	NA	NA	cpd02518	WUTOEZVIPGBMEA-UULJJINCSA-M	NA	Completed	Organic compounds	Lipids and lipid-like molecules	Prenol lipids	Terpene glycosides	Diterpene glycosides	NA	NA	NA	NA	NA	NA	C=C1C[C@]23C[C@@]1(O)CC[C@H]2[C@@]12C=C[C@H](O[C@@H]4O[C@H](CO)[C@@H](O)[C@H](O)[C@H]4O)[C@](C)(C(=O)O1)[C@H]2[C@@H]3C(=O)[O-]	NA	NA	NA	NA	NA	NA	NA	NA	NA	NA	NA	NA	NA	NA	NA	NA
3-butenoyl-coa	AGORA	C25H36N7O17P3S	NA	NA	NA	NA	NA	NA	NA	NA	NA	NA	NA	NA	NA	NA	NA	NA	NA	NA	NA	NA	NA	NA	NA	NA	NA	NA	NA	NA	NA	NA	NA	NA	NA	NA	NA
malonyl-coa methyl ester	AGORA	C25H36N7O19P3S	NA	NA	NA	NA	NA	NA	NA	NA	NA	NA	NA	NA	NA	NA	NA	NA	NA	NA	NA	NA	NA	NA	NA	NA	NA	NA	NA	NA	NA	NA	NA	NA	NA	NA	NA
malyl-coa (iso783)	AGORA	C25H36N7O20P3S	NA	NA	NA	NA	NA	NA	NA	NA	NA	NA	NA	NA	NA	NA	NA	NA	NA	NA	NA	NA	NA	NA	NA	NA	NA	NA	NA	NA	NA	NA	NA	NA	NA	NA	NA
4-hydroxybutyryl-coa	AGORA	C25H38N7O18P3S	28522	NA	C11062	NA	NA	InChI=1S/C25H42N7O18P3S/c1-25(2,20(37)23(38)28-6-5-15(34)27-7-9-54-16(35)4-3-8-33)11-47-53(44,45)50-52(42,43)46-10-14-19(49-51(39,40)41)18(36)24(48-14)32-13-31-17-21(26)29-12-30-22(17)32/h12-14,18-20,24,33,36-37H,3-11H2,1-2H3,(H,27,34)(H,28,38)(H,42,43)(H	undefined	NA	NA	NA	NA	NA	NA	NA	NA	NA	NA	NA	NA	NA	NA	NA	NA	NA	NA	NA	4hbutcoa	NA	NA	MNXM2334	NA	NA	NA	NA	NA
l-3-aminobutyryl-coa	AGORA	C25H39N8O17P3S	15512	HMDB0012248	C05231	NA	CCSDHAPTHIKZLY-LRJFFYKASA-N	InChI=1S/C25H43N8O17P3S/c1-13(26)8-16(35)54-7-6-28-15(34)4-5-29-23(38)20(37)25(2,3)10-47-53(44,45)50-52(42,43)46-9-14-19(49-51(39,40)41)18(36)24(48-14)33-12-32-17-21(27)30-11-31-22(17)33/h11-14,18-20,24,36-37H,4-10,26H2,1-3H3,(H,28,34)(H,29,38)(H,42,43)(H	Completed	Organic compounds	Lipids and lipid-like molecules	Fatty Acyls	Fatty acyl thioesters	Acyl CoAs	NA	NA	NA	NA	NA	NA	NA	440564	NA	NA	NA	FDB028890	389464	CPD-672	NA	NA	NA	NA	NA	NA	NA	NA	NA
all-epentaprenyl diphosphate	AGORA	C25H41O7P2	NA	NA	NA	NA	NA	NA	NA	NA	NA	NA	NA	NA	NA	NA	NA	NA	NA	NA	NA	NA	NA	NA	NA	NA	NA	NA	pendp	NA	NA	MNXM2210	NA	NA	NA	NA	NA
e3-z7-myristoleoyl-acp	AGORA	C25H43N2O8PRS	NA	NA	NA	NA	NA	NA	NA	NA	NA	NA	NA	NA	NA	NA	NA	NA	NA	NA	NA	NA	NA	NA	NA	NA	NA	NA	t3c7mrseACP	NA	NA	MNXM5960	NA	NA	NA	NA	NA
3-oxo-zmyristol-7-eoyl-acp	AGORA	C25H43N2O9PRS	NA	NA	NA	NA	NA	NA	NA	NA	NA	NA	NA	NA	NA	NA	NA	NA	NA	NA	NA	NA	NA	NA	NA	NA	NA	NA	3ocmrs7eACP	NA	NA	MNXM6838	NA	NA	NA	NA	NA
yc-17	MAMBO	C25H44NO6	NA	NA	NA	cpd08791	DZGHWPQKGWXOHD-NHLONWFASA-O	undefined	Completed	Organic compounds	Organic oxygen compounds	Organooxygen compounds	Carbohydrates and carbohydrate conjugates	Aminosaccharides	Aminoglycosides	NA	NA	NA	NA	NA	CC[C@H]1OC(=O)[C@H](C)[C@@H](O[C@@H]2O[C@H](C)C[C@H]([NH+](C)C)[C@H]2O)[C@@H](C)C[C@@H](C)C(=O)/C=C/[C@H]1C	NA	NA	NA	NA	NA	NA	NA	NA	NA	NA	NA	NA	NA	NA	NA	NA
12-methyl-etridec-2-enoyl-acp	AGORA	C25H45N2O8PRS	NA	NA	NA	cpd11564	NA	NA	NA	NA	NA	NA	NA	NA	NA	NA	NA	NA	NA	NA	NA	NA	NA	NA	NA	NA	NA	NA	NA	NA	NA	NA	NA	NA	NA	NA	NA
12-methyl-3-oxo-tridecanoyl-acp	AGORA	C25H45N2O9PRS	NA	NA	NA	NA	NA	NA	NA	NA	NA	NA	NA	NA	NA	NA	NA	NA	NA	NA	NA	NA	NA	NA	NA	NA	NA	NA	NA	NA	NA	NA	NA	NA	NA	NA	NA
(r)-3-hydroxy-zmyristol-7-eoyl-acp	AGORA	C25H45N2O9PRS	NA	NA	NA	NA	NA	NA	NA	NA	NA	NA	NA	NA	NA	NA	NA	NA	NA	NA	NA	NA	NA	NA	NA	NA	NA	NA	3hcmrs7eACP	NA	NA	MNXM5390	NA	NA	NA	NA	NA
viomycin	MAMBO	C25H46N13O10	NA	NA	NA	cpd01085	GXFAIFRPOKBQRV-IKZNKTFNSA-Q	InChI=1S/C25H43N13O10/c26-3-1-2-10(27)4-16(41)32-12-6-30-23(47)18(11-5-17(42)37-24(28)36-11)38-20(44)13(7-31-25(29)48)33-21(45)14(8-39)35-22(46)15(9-40)34-19(12)43/h7,10-12,14-15,17-18,39-40,42H,1-6,8-9,26-27H2,(H,30,47)(H,32,41)(H,33,45)(H,34,43)(H,35,46	Completed	Organic compounds	Organic acids and derivatives	Peptidomimetics	Hybrid peptides	Hybrid peptides	NA	NA	NA	NA	NA	NA	NC(=O)N/C=C1\NC(=O)[C@H](CO)NC(=O)[C@H](CO)NC(=O)[C@@H](NC(=O)C[C@@H]([NH3+])CCC[NH3+])CNC(=O)[C@H](C2C[C@H](O)NC(=[NH2+])N2)NC1=O	NA	NA	NA	NA	NA	NA	NA	NA	NA	NA	NA	NA	NA	NA	NA	NA
o-phosphoviomycin	MAMBO	C25H46N13O13P	NA	NA	NA	cpd01684	NDMCBDIUXRXGDM-QPEQYQDCSA-P	NA	Completed	Organic compounds	Organic acids and derivatives	Carboxylic acids and derivatives	Amino acids, peptides, and analogues	Peptides	Cyclic peptides	NA	NA	NA	NA	NA	NC(=O)N/C=C1\NC(=O)C(CO)NC(=O)C(COP(=O)([O-])O)NC(=O)C(NC(=O)C([NH3+])CCCC[NH3+])CNC(=O)C(C2CC(O)NC(=[NH2+])N2)NC1=O	NA	NA	NA	NA	NA	NA	NA	NA	NA	NA	NA	NA	NA	NA	NA	NA
cerebroside	MAMBO	C25H46NO8R	NA	NA	NA	cpd01743	NA	NA	NA	NA	NA	NA	NA	NA	NA	NA	NA	NA	NA	NA	*C(=O)N[C@@H](CO[C@@H]1O[C@H](CO)[C@H](O)[C@H](O)[C@H]1O)[C@H](O)/C=C/CCCCCCCCCCCCC	NA	NA	NA	NA	NA	NA	NA	NA	NA	NA	NA	NA	NA	NA	NA	NA
glucocerebroside	MAMBO	C25H46NO8R	NA	NA	NA	cpd00878	NA	NA	NA	NA	NA	NA	NA	NA	NA	NA	NA	NA	NA	NA	*C(=O)N[C@@H](CO[C@@H]1O[C@H](CO)[C@@H](O)[C@H](O)[C@H]1O)[C@H](O)/C=C/CCCCCCCCCCCCC	NA	NA	NA	NA	NA	NA	NA	NA	NA	NA	NA	NA	NA	NA	NA	NA
12-methyl-tridecanoyl-acp	AGORA	C25H47N2O8PRS	NA	NA	NA	cpd11565	NA	NA	NA	NA	NA	NA	NA	NA	NA	NA	NA	NA	NA	NA	NA	NA	NA	NA	NA	NA	NA	NA	NA	NA	NA	NA	NA	NA	NA	NA	NA
12-methyl-3-hydroxy-tridecanoyl-acp	AGORA	C25H47N2O9PRS	NA	NA	NA	NA	NA	NA	NA	NA	NA	NA	NA	NA	NA	NA	NA	NA	NA	NA	NA	NA	NA	NA	NA	NA	NA	NA	NA	NA	NA	NA	NA	NA	NA	NA	NA
hma	AGORA	C25H47N2O9PRS	NA	NA	NA	cpd11484	NA	NA	NA	NA	NA	NA	NA	NA	NA	NA	NA	NA	NA	NA	NA	NA	NA	NA	NA	NA	NA	NA	3hmrsACP	NA	NA	MNXM7733	NA	NA	NA	NA	NA
anteisopentadecanoyllipoteichoate (n=24), linked, glucose substituted	AGORA	C261H468O255P24	NA	NA	NA	NA	NA	NA	NA	NA	NA	NA	NA	NA	NA	NA	NA	NA	NA	NA	NA	NA	NA	NA	NA	NA	NA	NA	NA	NA	NA	NA	NA	NA	NA	NA	NA
isopentadecanoyllipoteichoate (n=24), linked, glucose substituted	AGORA	C261H468O255P24	NA	NA	NA	NA	NA	NA	NA	NA	NA	NA	NA	NA	NA	NA	NA	NA	NA	NA	NA	NA	NA	NA	NA	NA	NA	NA	NA	NA	NA	NA	NA	NA	NA	NA	NA
isohexadecanoyllipoteichoate (n=24), linked, glucose substituted	AGORA	C263H472O255P24	NA	NA	NA	NA	NA	NA	NA	NA	NA	NA	NA	NA	NA	NA	NA	NA	NA	NA	NA	NA	NA	NA	NA	NA	NA	NA	NA	NA	NA	NA	NA	NA	NA	NA	NA
palmitoyllipoteichoate (n=24), linked, glucose substituted	AGORA	C263H472O255P24	NA	NA	NA	cpd15755	NA	NA	NA	NA	NA	NA	NA	NA	NA	NA	NA	NA	NA	NA	NA	NA	NA	NA	NA	NA	NA	NA	NA	NA	NA	NA	NA	NA	NA	NA	NA
oat spelt xylan, mw 79200 (doi: 10.1002/masy.200551405) = 528 xyl_d	AGORA	C2640H4226O2113	NA	NA	G00279	NA	NA	NA	NA	NA	NA	NA	NA	NA	NA	NA	NA	NA	NA	NA	NA	NA	NA	NA	NA	NA	NA	NA	NA	NA	NA	NA	NA	NA	NA	NA	NA
anteisoheptadecanoyllipoteichoate (n=24), linked, glucose substituted	AGORA	C265H476O255P24	NA	NA	NA	NA	NA	NA	NA	NA	NA	NA	NA	NA	NA	NA	NA	NA	NA	NA	NA	NA	NA	NA	NA	NA	NA	NA	NA	NA	NA	NA	NA	NA	NA	NA	NA
isoheptadecanoyllipoteichoate (n=24), linked, glucose substituted	AGORA	C265H476O255P24	NA	NA	NA	NA	NA	NA	NA	NA	NA	NA	NA	NA	NA	NA	NA	NA	NA	NA	NA	NA	NA	NA	NA	NA	NA	NA	NA	NA	NA	NA	NA	NA	NA	NA	NA
stearoyllipoteichoate (n=24), linked, glucose substituted	AGORA	C267H480O255P24	NA	NA	NA	cpd15757	NA	NA	NA	NA	NA	NA	NA	NA	NA	NA	NA	NA	NA	NA	NA	NA	NA	NA	NA	NA	NA	NA	NA	NA	NA	NA	NA	NA	NA	NA	NA
apiin	MAMBO	C26H28O14	NA	NA	NA	cpd02952	NTDLXWMIWOECHG-LKXHPMIISA-N	InChI=1S/C26H28O14/c27-8-18-20(32)21(33)22(40-25-23(34)26(35,9-28)10-36-25)24(39-18)37-13-5-14(30)19-15(31)7-16(38-17(19)6-13)11-1-3-12(29)4-2-11/h1-7,18,20-25,27-30,32-35H,8-10H2/t18-,20-,21+,22-,23+,24-,25?,26-/m1/s1	Completed	Organic compounds	Phenylpropanoids and polyketides	Flavonoids	Flavonoid glycosides	Flavonoid O-glycosides	Flavonoid-7-O-glycosides	NA	NA	NA	NA	NA	O=c1cc(-c2ccc(O)cc2)oc2cc(O[C@@H]3O[C@H](CO)[C@@H](O)[C@H](O)[C@H]3OC3OC[C@](O)(CO)[C@H]3O)cc(O)c12	NA	NA	NA	NA	NA	NA	NA	NA	NA	NA	NA	NA	NA	NA	NA	NA
deoxylimonate	MAMBO	C26H31O8	NA	NA	NA	cpd11999	NLNLACOJSWLNHE-DYNITIQCSA-M	undefined	Completed	Organic compounds	Lipids and lipid-like molecules	Prenol lipids	Triterpenoids	Limonoids	NA	NA	NA	NA	NA	NA	CC1=C2CC(=O)O[C@@H](c3ccoc3)[C@]2(C)CC[C@@H]1[C@@]12COC(=O)C[C@@H]1OC(C)(C)[C@@H]2CC(=O)[O-]	NA	NA	NA	NA	NA	NA	NA	NA	NA	NA	NA	NA	NA	NA	NA	NA
deoxylimononate d-ring-lactone	MAMBO	C26H32O9	NA	NA	NA	cpd12503	BQKCYOXFBVKBDA-DYNITIQCSA-L	InChI=1S/C26H34O9/c1-14-16(5-7-25(4)17(14)9-22(32)34-23(25)15-6-8-33-12-15)26(13-27)18(10-20(28)29)24(2,3)35-19(26)11-21(30)31/h6,8,12,16,18-19,23,27H,5,7,9-11,13H2,1-4H3,(H,28,29)(H,30,31)/p-2/t16-,18-,19-,23-,25+,26+/m0/s1	Completed	Organic compounds	Lipids and lipid-like molecules	Prenol lipids	Triterpenoids	Limonoids	NA	NA	NA	NA	NA	NA	CC1=C2CC(=O)O[C@@H](c3ccoc3)[C@]2(C)CC[C@@H]1[C@@]1(CO)[C@H](CC(=O)[O-])OC(C)(C)[C@@H]1CC(=O)[O-]	NA	NA	NA	NA	NA	NA	NA	NA	NA	NA	NA	NA	NA	NA	NA	NA
l-erythro-3-methylmalyl-coa	MAMBO	C26H37N7O20P3S	NA	NA	NA	cpd03588	OTENCPQKSBPYCM-GQCNFOOOSA-I	InChI=1S/C26H42N7O20P3S/c1-12(16(35)24(39)40)25(41)57-7-6-28-14(34)4-5-29-22(38)19(37)26(2,3)9-50-56(47,48)53-55(45,46)49-8-13-18(52-54(42,43)44)17(36)23(51-13)33-11-32-15-20(27)30-10-31-21(15)33/h10-13,16-19,23,35-37H,4-9H2,1-3H3,(H,28,34)(H,29,38)(H,39,	Completed	Organic compounds	Lipids and lipid-like molecules	Fatty Acyls	Fatty acyl thioesters	Acyl CoAs	3-hydroxyacyl CoAs	NA	NA	NA	NA	NA	C[C@@H](C(=O)SCCNC(=O)CCNC(=O)[C@H](O)C(C)(C)COP(=O)([O-])OP(=O)([O-])OC[C@H]1O[C@@H](n2cnc3c(N)ncnc32)[C@H](O)[C@@H]1OP(=O)([O-])[O-])[C@H](O)C(=O)[O-]	NA	NA	NA	NA	NA	NA	NA	NA	NA	NA	NA	NA	NA	NA	NA	NA
2'-(5''-triphosphoribosyl)-3'-dephospho-coa	MAMBO	C26H41N7O26P5S	NA	NA	NA	cpd15364	NFWZJXFBUKDGOX-HWCXJHOSSA-I	InChI=1S/C26H46N7O26P5S/c1-26(2,20(38)23(39)29-4-3-14(34)28-5-6-65)9-53-63(47,48)58-61(43,44)52-8-13-17(36)19(24(54-13)33-11-32-15-21(27)30-10-31-22(15)33)56-25-18(37)16(35)12(55-25)7-51-62(45,46)59-64(49,50)57-60(40,41)42/h10-13,16-20,24-25,35-38,65H,3-9	Completed	Organic compounds	Nucleosides, nucleotides, and analogues	Purine nucleotides	Purine ribonucleotides	Purine ribonucleoside diphosphates	NA	NA	NA	NA	NA	NA	CC(C)(COP(=O)([O-])OP(=O)([O-])OC[C@H]1O[C@@H](n2cnc3c(N)ncnc32)[C@H](O[C@H]2O[C@H](COP(=O)([O-])OP(=O)([O-])OP(=O)([O-])O)[C@@H](O)[C@H]2O)[C@@H]1O)[C@@H](O)C(=O)NCCC(=O)NCCS	NA	NA	NA	NA	NA	NA	NA	NA	NA	NA	NA	NA	NA	NA	NA	NA
l-olivosyl-oleandolide	MAMBO	C26H44O10	NA	NA	NA	cpd08788	SBBLTTCUMKGRJI-GYHYDPCPSA-N	InChI=1S/C26H44O10/c1-11-9-26(10-33-26)24(31)14(4)21(29)12(2)16(6)35-25(32)15(5)23(13(3)20(11)28)36-19-8-18(27)22(30)17(7)34-19/h11-23,27-30H,8-10H2,1-7H3/t11-,12-,13+,14+,15+,16+,17-,18-,19-,20-,21-,22-,23-,26+/m0/s1	Completed	Organic compounds	Phenylpropanoids and polyketides	Macrolides and analogues	NA	Macrolides and analogues	NA	NA	NA	NA	NA	NA	C[C@H]1C[C@@]2(CO2)C(=O)[C@H](C)[C@@H](O)[C@@H](C)[C@@H](C)OC(=O)[C@H](C)[C@@H](O[C@H]2C[C@H](O)[C@@H](O)[C@H](C)O2)[C@H](C)[C@H]1O	NA	NA	NA	NA	NA	NA	NA	NA	NA	NA	NA	NA	NA	NA	NA	NA
12-methyl-etetra-dec-2-enoyl-acp	AGORA	C26H47N2O8PRS	NA	NA	NA	cpd11514	NA	NA	NA	NA	NA	NA	NA	NA	NA	NA	NA	NA	NA	NA	NA	NA	NA	NA	NA	NA	NA	NA	NA	NA	NA	NA	NA	NA	NA	NA	NA
13-methyl-etetra-dec-2-enoyl-acp	AGORA	C26H47N2O8PRS	NA	NA	NA	cpd11539	NA	NA	NA	NA	NA	NA	NA	NA	NA	NA	NA	NA	NA	NA	NA	NA	NA	NA	NA	NA	NA	NA	NA	NA	NA	NA	NA	NA	NA	NA	NA
12-methyl-3-oxo-tetra-decanoyl-acp	AGORA	C26H47N2O9PRS	NA	NA	NA	NA	NA	NA	NA	NA	NA	NA	NA	NA	NA	NA	NA	NA	NA	NA	NA	NA	NA	NA	NA	NA	NA	NA	NA	NA	NA	NA	NA	NA	NA	NA	NA
13-methyl-3-oxo-tetra-decanoyl-acp	AGORA	C26H47N2O9PRS	NA	NA	NA	NA	NA	NA	NA	NA	NA	NA	NA	NA	NA	NA	NA	NA	NA	NA	NA	NA	NA	NA	NA	NA	NA	NA	NA	NA	NA	NA	NA	NA	NA	NA	NA
12-methyl-tetra-decanoyl-acp	AGORA	C26H49N2O8PRS	NA	NA	NA	cpd11515	NA	NA	NA	NA	NA	NA	NA	NA	NA	NA	NA	NA	NA	NA	NA	NA	NA	NA	NA	NA	NA	NA	NA	NA	NA	NA	NA	NA	NA	NA	NA
13-methyl-tetra-decanoyl-acp	AGORA	C26H49N2O8PRS	NA	NA	NA	cpd11540	NA	NA	NA	NA	NA	NA	NA	NA	NA	NA	NA	NA	NA	NA	NA	NA	NA	NA	NA	NA	NA	NA	NA	NA	NA	NA	NA	NA	NA	NA	NA
12-methyl-3-hydroxy-tetra-decanoyl-acp	AGORA	C26H49N2O9PRS	NA	NA	NA	NA	NA	NA	NA	NA	NA	NA	NA	NA	NA	NA	NA	NA	NA	NA	NA	NA	NA	NA	NA	NA	NA	NA	NA	NA	NA	NA	NA	NA	NA	NA	NA
13-methyl-3-hydroxy-tetra-decanoyl-acp	AGORA	C26H49N2O9PRS	NA	NA	NA	NA	NA	NA	NA	NA	NA	NA	NA	NA	NA	NA	NA	NA	NA	NA	NA	NA	NA	NA	NA	NA	NA	NA	NA	NA	NA	NA	NA	NA	NA	NA	NA
arabinoxylan, 30 xyl_d, 18 arab_l, 3 gal, 3 glc_d	AGORA	C276H446O223	NA	NA	G03769	NA	NA	NA	NA	NA	NA	NA	NA	NA	NA	NA	NA	NA	NA	NA	NA	NA	NA	NA	NA	NA	NA	NA	NA	NA	NA	NA	NA	NA	NA	NA	NA
aspulvinone h	MAMBO	C27H27O5	NA	NA	NA	cpd01373	LFDYHAWYVIBCDT-OYKKKHCWSA-M	InChI=1S/C27H28O5/c1-16(2)5-8-19-13-18(7-11-22(19)28)14-24-26(30)25(27(31)32-24)21-10-12-23(29)20(15-21)9-6-17(3)4/h5-7,10-15,28-30H,8-9H2,1-4H3/p-1/b24-14-	Completed	Organic compounds	Benzenoids	Phenols	1-hydroxy-2-unsubstituted benzenoids	1-hydroxy-2-unsubstituted benzenoids	NA	NA	NA	NA	NA	NA	CC(C)=CCc1cc(/C=C2\OC(=O)C(c3ccc(O)c(CC=C(C)C)c3)=C2[O-])ccc1O	NA	NA	NA	NA	NA	NA	NA	NA	NA	NA	NA	NA	NA	NA	NA	NA
pelargonidin 3-o-rutinoside	MAMBO	C27H30O14	NA	NA	NA	cpd09275	IFYOHQQBIKDHFT-ASZXTAQUSA-N	InChI=1S/C27H30O14/c1-10-19(31)21(33)23(35)26(38-10)37-9-18-20(32)22(34)24(36)27(41-18)40-17-8-14-15(30)6-13(29)7-16(14)39-25(17)11-2-4-12(28)5-3-11/h2-8,10,18-24,26-27,31-36H,9H2,1H3,(H2-,28,29,30)/t10-,18+,19-,20+,21+,22-,23+,24+,26+,27+/m0/s1	Completed	Organic compounds	Phenylpropanoids and polyketides	Flavonoids	Flavonoid glycosides	Flavonoid O-glycosides	Anthocyanins	Anthocyanidin-3-O-glycosides	NA	NA	NA	NA	C[C@@H]1O[C@@H](OC[C@H]2O[C@@H](Oc3cc4c([O-])cc(O)cc4[o+]c3-c3ccc(O)cc3)[C@H](O)[C@@H](O)[C@@H]2O)[C@H](O)[C@H](O)[C@H]1O	NA	NA	NA	NA	NA	NA	NA	NA	NA	NA	NA	NA	NA	NA	NA	NA
delphin	MAMBO	C27H30O17	NA	NA	NA	cpd15028	XCTGXGVGJYACEI-LCENJUANSA-N	InChI=1S/C27H30O17/c28-6-16-19(34)21(36)23(38)26(43-16)41-14-4-9(30)3-13-10(14)5-15(25(40-13)8-1-11(31)18(33)12(32)2-8)42-27-24(39)22(37)20(35)17(7-29)44-27/h1-5,16-17,19-24,26-29,34-39H,6-7H2,(H3-,30,31,32,33)/t16-,17-,19-,20-,21+,22+,23-,24-,26-,27-/m1/	Not Found	NA	NA	NA	NA	NA	NA	NA	NA	NA	NA	NA	[O-]c1cc(O[C@@H]2O[C@H](CO)[C@@H](O)[C@H](O)[C@H]2O)c2cc(O[C@@H]3O[C@H](CO)[C@@H](O)[C@H](O)[C@H]3O)c(-c3cc(O)c(O)c(O)c3)[o+]c2c1	NA	NA	NA	NA	NA	NA	NA	NA	NA	NA	NA	NA	NA	NA	NA	NA
(3s)-citryl-coa	MAMBO	C27H36N7O22P3S	NA	NA	NA	cpd00442	IHVFHZGGMJDGGZ-OKWOQZSLSA-H	InChI=1S/C27H42N7O22P3S/c1-26(2,20(40)23(41)30-4-3-14(35)29-5-6-60-16(38)8-27(44,25(42)43)7-15(36)37)10-53-59(50,51)56-58(48,49)52-9-13-19(55-57(45,46)47)18(39)24(54-13)34-12-33-17-21(28)31-11-32-22(17)34/h11-13,18-20,24,39-40,44H,3-10H2,1-2H3,(H,29,35)(H	Completed	Organic compounds	Lipids and lipid-like molecules	Fatty Acyls	Fatty acyl thioesters	Acyl CoAs	3-hydroxyacyl CoAs	NA	NA	NA	NA	NA	CC(C)(COP(=O)([O-])OP(=O)([O-])OC[C@H]1O[C@@H](n2cnc3c(N)ncnc32)[C@H](O)[C@@H]1OP(=O)([O-])[O-])[C@@H](O)C(=O)NCCC(=O)NCCSC(=O)CC(O)(CC(=O)[O-])C(=O)[O-]	NA	NA	NA	NA	NA	NA	NA	NA	NA	NA	NA	NA	NA	NA	NA	NA
3-oxoadipyl-coa	AGORA	C27H37N7O20P3S	15490	HMDB0060378	C02232	NA	VKKKAAPGXHWXOO-BIEWRJSYSA-N	InChI=1S/C27H42N7O20P3S/c1-27(2,22(41)25(42)30-6-5-16(36)29-7-8-58-18(39)9-14(35)3-4-17(37)38)11-51-57(48,49)54-56(46,47)50-10-15-21(53-55(43,44)45)20(40)26(52-15)34-13-33-19-23(28)31-12-32-24(19)34/h12-13,15,20-22,26,40-41H,3-11H2,1-2H3,(H,29,36)(H,30,42	Completed	Organic compounds	Lipids and lipid-like molecules	Fatty Acyls	Fatty acyl thioesters	Acyl CoAs	3-oxo-acyl CoAs	NA	NA	NA	NA	NA	NA	9543153	NA	NA	NA	NA	7822126	NA	oxadpcoa	NA	NA	MNXM1264	NA	NA	NA	NA	NA
(3s)-3-hydroxyadipyl-coa	AGORA	C27H39N7O20P3S	NA	HMDB0012475	C14145	NA	OTEACGAEDCIMBS-IDOHWZMPSA-N	InChI=1S/C27H44N7O20P3S/c1-27(2,22(41)25(42)30-6-5-16(36)29-7-8-58-18(39)9-14(35)3-4-17(37)38)11-51-57(48,49)54-56(46,47)50-10-15-21(53-55(43,44)45)20(40)26(52-15)34-13-33-19-23(28)31-12-32-24(19)34/h12-15,20-22,26,35,40-41H,3-11H2,1-2H3,(H,29,36)(H,30,42	Completed	Organic compounds	Lipids and lipid-like molecules	Fatty Acyls	Fatty acyl thioesters	Acyl CoAs	3-hydroxyacyl CoAs	NA	NA	NA	NA	NA	NA	53481427	NA	NA	NA	FDB029085	NA	NA	3hadpcoa	NA	NA	MNXM2784	NA	NA	NA	NA	NA
ferrichrome	AGORA	C27H42FeN9O12	NA	NA	NA	NA	NA	NA	NA	NA	NA	NA	NA	NA	NA	NA	NA	NA	NA	NA	NA	27424	NA	NA	NA	NA	NA	NA	fecrm	NA	NA	MNXM2825	NA	NA	NA	NA	NA
cholestenone	MAMBO	C27H44O	NA	NA	NA	cpd00463	NYOXRYYXRWJDKP-GYKMGIIDSA-N	InChI=1S/C27H44O/c1-18(2)7-6-8-19(3)23-11-12-24-22-10-9-20-17-21(28)13-15-26(20,4)25(22)14-16-27(23,24)5/h17-19,22-25H,6-16H2,1-5H3/t19-,22+,23-,24+,25+,26+,27-/m1/s1	Completed	Organic compounds	Lipids and lipid-like molecules	Steroids and steroid derivatives	Cholestane steroids	Cholesterols and derivatives	NA	NA	NA	NA	NA	NA	CC(C)CCC[C@@H](C)[C@H]1CC[C@H]2[C@@H]3CCC4=CC(=O)CC[C@]4(C)[C@H]3CC[C@@]21C	NA	NA	NA	NA	NA	NA	NA	NA	NA	NA	NA	NA	NA	NA	NA	NA
7alpha,12alpha-dihydroxycholest-4-en-3-one	MAMBO	C27H44O3	NA	NA	NA	cpd03239	UQPYXHJTHPHOMM-NIBOIBLTSA-N	InChI=1S/C27H44O3/c1-16(2)7-6-8-17(3)20-9-10-21-25-22(15-24(30)27(20,21)5)26(4)12-11-19(28)13-18(26)14-23(25)29/h13,16-17,20-25,29-30H,6-12,14-15H2,1-5H3/t17-,20-,21+,22+,23-,24+,25+,26+,27-/m1/s1	Completed	Organic compounds	Lipids and lipid-like molecules	Steroids and steroid derivatives	Cholestane steroids	Cholesterols and derivatives	NA	NA	NA	NA	NA	NA	CC(C)CCC[C@@H](C)[C@H]1CC[C@H]2[C@H]3[C@H](C[C@H](O)[C@@]21C)[C@@]1(C)CCC(=O)C=C1C[C@H]3O	NA	NA	NA	NA	NA	NA	NA	NA	NA	NA	NA	NA	NA	NA	NA	NA
coprostan-3-one	MAMBO	C27H46O	NA	NA	NA	cpd01983	PESKGJQREUXSRR-JDIFZLMISA-N	InChI=1S/C27H46O/c1-18(2)7-6-8-19(3)23-11-12-24-22-10-9-20-17-21(28)13-15-26(20,4)25(22)14-16-27(23,24)5/h18-20,22-25H,6-17H2,1-5H3/t19-,20-,22+,23-,24+,25+,26+,27-/m1/s1	Completed	Organic compounds	Lipids and lipid-like molecules	Steroids and steroid derivatives	Cholestane steroids	Cholesterols and derivatives	NA	NA	NA	NA	NA	NA	CC(C)CCC[C@@H](C)[C@H]1CC[C@H]2[C@@H]3CC[C@@H]4CC(=O)CC[C@]4(C)[C@H]3CC[C@@]21C	NA	NA	NA	NA	NA	NA	NA	NA	NA	NA	NA	NA	NA	NA	NA	NA
l-oleandrosyl-oleandolide	MAMBO	C27H46O10	NA	NA	NA	cpd08789	WBLQSDZLJBWRPL-WQMXQYMNSA-N	InChI=1S/C27H46O10/c1-12-10-27(11-34-27)25(31)15(4)22(29)13(2)17(6)36-26(32)16(5)24(14(3)21(12)28)37-20-9-19(33-8)23(30)18(7)35-20/h12-24,28-30H,9-11H2,1-8H3/t12-,13-,14+,15+,16+,17+,18-,19-,20-,21-,22-,23-,24-,27+/m0/s1	Completed	Organic compounds	Phenylpropanoids and polyketides	Macrolides and analogues	NA	Macrolides and analogues	NA	NA	NA	NA	NA	NA	CO[C@H]1C[C@H](O[C@@H]2[C@@H](C)C(=O)O[C@H](C)[C@H](C)[C@H](O)[C@@H](C)C(=O)[C@]3(CO3)C[C@H](C)[C@H](O)[C@H]2C)O[C@@H](C)[C@@H]1O	NA	NA	NA	NA	NA	NA	NA	NA	NA	NA	NA	NA	NA	NA	NA	NA
2-methyl-6-phytylquinol	MAMBO	C27H46O2	NA	NA	NA	cpd14613	GTWCNYRFOZKWTL-UOFXASEASA-N	InChI=1S/C27H46O2/c1-20(2)10-7-11-21(3)12-8-13-22(4)14-9-15-23(5)16-17-25-19-26(28)18-24(6)27(25)29/h16,18-22,28-29H,7-15,17H2,1-6H3/b23-16+/t21-,22-/m1/s1	Completed	Organic compounds	Lipids and lipid-like molecules	Prenol lipids	Diterpenoids	Diterpenoids	NA	NA	NA	NA	NA	NA	C/C(=C\Cc1cc(O)cc(C)c1O)CCC[C@H](C)CCC[C@H](C)CCCC(C)C	NA	NA	NA	NA	NA	NA	NA	NA	NA	NA	NA	NA	NA	NA	NA	NA
e3-z9-palmitoleoyl-acp	AGORA	C27H47N2O8PRS	NA	NA	NA	NA	NA	NA	NA	NA	NA	NA	NA	NA	NA	NA	NA	NA	NA	NA	NA	NA	NA	NA	NA	NA	NA	NA	t3c9palmeACP	NA	NA	MNXM5961	NA	NA	NA	NA	NA
3-oxo-zpalm-9-eoyl-acp	AGORA	C27H47N2O9PRS	NA	NA	NA	NA	NA	NA	NA	NA	NA	NA	NA	NA	NA	NA	NA	NA	NA	NA	NA	NA	NA	NA	NA	NA	NA	NA	3ocpalm9eACP	NA	NA	MNXM6839	NA	NA	NA	NA	NA
tsst	MAMBO	C27H48N9O10S2	NA	NA	NA	cpd02026	LZMSXDHGHZKXJD-WPOPZESYSA-O	InChI=1S/C27H47N9O10S2/c28-16(26(43)44)4-6-20(37)35-18-14-47-48-15-19(36-21(38)7-5-17(29)27(45)46)25(42)34-13-23(40)32-11-3-9-30-8-1-2-10-31-22(39)12-33-24(18)41/h16-19,30H,1-15,28-29H2,(H,31,39)(H,32,40)(H,33,41)(H,34,42)(H,35,37)(H,36,38)(H,43,44)(H,45,	Completed	Organic compounds	Organic acids and derivatives	Carboxylic acids and derivatives	Amino acids, peptides, and analogues	Peptides	Oligopeptides	NA	NA	NA	NA	NA	[NH3+][C@@H](CCC(=O)NC1CSSC[C@H](NC(=O)CC[C@H]([NH3+])C(=O)[O-])C(=O)NCC(=O)NCCC[NH2+]CCCCNC(=O)CNC1=O)C(=O)[O-]	NA	NA	NA	NA	NA	NA	NA	NA	NA	NA	NA	NA	NA	NA	NA	NA
alpha-d-glucosylpoly(glycerol phosphate)	MAMBO	C27H48O31P3R	NA	NA	NA	cpd12563	NA	NA	NA	NA	NA	NA	NA	NA	NA	NA	NA	NA	NA	NA	*OCC(COP(=O)([O-])OCC(COP(=O)([O-])OCC(COP(=O)([O-])[O-])O[C@H]1O[C@H](CO)[C@@H](O)[C@H](O)[C@H]1O)O[C@H]1O[C@H](CO)[C@@H](O)[C@H](O)[C@H]1O)O[C@H]1O[C@H](CO)[C@@H](O)[C@H](O)[C@H]1O	NA	NA	NA	NA	NA	NA	NA	NA	NA	NA	NA	NA	NA	NA	NA	NA
14-methyl-epentadec-2-enoyl-acp	AGORA	C27H49N2O8PRS	NA	NA	NA	cpd11568	NA	NA	NA	NA	NA	NA	NA	NA	NA	NA	NA	NA	NA	NA	NA	NA	NA	NA	NA	NA	NA	NA	NA	NA	NA	NA	NA	NA	NA	NA	NA
14-methyl-3-oxo-pentadecanoyl-acp	AGORA	C27H49N2O9PRS	NA	NA	NA	NA	NA	NA	NA	NA	NA	NA	NA	NA	NA	NA	NA	NA	NA	NA	NA	NA	NA	NA	NA	NA	NA	NA	NA	NA	NA	NA	NA	NA	NA	NA	NA
(r)-3-hydroxy-zpalm-9-eoyl-acp	AGORA	C27H49N2O9PRS	NA	NA	NA	NA	NA	NA	NA	NA	NA	NA	NA	NA	NA	NA	NA	NA	NA	NA	NA	NA	NA	NA	NA	NA	NA	NA	3hcpalm9eACP	NA	NA	MNXM6556	NA	NA	NA	NA	NA
r-3-hydroxypalmitoyl-acyl-carrierprotein-	MAMBO	C27H49N2O9PRS	NA	NA	NA	cpd11481	NA	NA	NA	NA	NA	NA	NA	NA	NA	NA	NA	NA	NA	NA	*SC(=O)C[C@H](O)CCCCCCCCCCCCC	NA	NA	NA	NA	NA	NA	NA	NA	NA	NA	NA	NA	NA	NA	NA	NA
14-methyl-pentadecanoyl-acp	AGORA	C27H51N2O8PRS	NA	NA	NA	cpd11569	NA	NA	NA	NA	NA	NA	NA	NA	NA	NA	NA	NA	NA	NA	NA	NA	NA	NA	NA	NA	NA	NA	NA	NA	NA	NA	NA	NA	NA	NA	NA
14-methyl-3-hydroxy-pentadecanoyl-acp	AGORA	C27H51N2O9PRS	NA	NA	NA	NA	NA	NA	NA	NA	NA	NA	NA	NA	NA	NA	NA	NA	NA	NA	NA	NA	NA	NA	NA	NA	NA	NA	NA	NA	NA	NA	NA	NA	NA	NA	NA
1,2-didodecanoyl-sn-glycerol 3-phosphate	AGORA	C27H51O8P1	NA	NA	NA	NA	NA	NA	NA	NA	NA	NA	NA	NA	NA	NA	NA	NA	NA	NA	NA	NA	NA	NA	NA	NA	NA	NA	pa120	NA	NA	MNXM90509	NA	NA	NA	NA	NA
anthranilyl-coa	MAMBO	C28H37N8O17P3S	NA	NA	NA	cpd01518	XLURBJBQJZCJHJ-TYHXJLICSA-J	InChI=1S/C28H41N8O17P3S/c1-28(2,22(39)25(40)32-8-7-18(37)31-9-10-57-27(41)15-5-3-4-6-16(15)29)12-50-56(47,48)53-55(45,46)49-11-17-21(52-54(42,43)44)20(38)26(51-17)36-14-35-19-23(30)33-13-34-24(19)36/h3-6,13-14,17,20-22,26,38-39H,7-12,29H2,1-2H3,(H,31,37)(	Completed	Organic compounds	Lipids and lipid-like molecules	Fatty Acyls	Fatty acyl thioesters	Acyl CoAs	NA	NA	NA	NA	NA	NA	CC(C)(COP(=O)([O-])OP(=O)([O-])OC[C@H]1O[C@@H](n2cnc3c(N)ncnc32)[C@H](O)[C@@H]1OP(=O)([O-])[O-])[C@@H](O)C(=O)NCCC(=O)NCCSC(=O)c1ccccc1N	NA	NA	NA	NA	NA	NA	NA	NA	NA	NA	NA	NA	NA	NA	NA	NA
6-ketoxycyclohex-1-ene-1-carboxyl-coa	MAMBO	C28H38N7O18P3S	NA	NA	NA	cpd06713	QFOMSXVUILWRSA-TYHXJLICSA-J	InChI=1S/C28H42N7O18P3S/c1-28(2,22(39)25(40)31-8-7-18(37)30-9-10-57-27(41)15-5-3-4-6-16(15)36)12-50-56(47,48)53-55(45,46)49-11-17-21(52-54(42,43)44)20(38)26(51-17)35-14-34-19-23(29)32-13-33-24(19)35/h5,13-14,17,20-22,26,38-39H,3-4,6-12H2,1-2H3,(H,30,37)(H	Completed	Organic compounds	Lipids and lipid-like molecules	Fatty Acyls	Fatty acyl thioesters	Acyl CoAs	NA	NA	NA	NA	NA	NA	CC(C)(COP(=O)([O-])OP(=O)([O-])OC[C@H]1O[C@@H](n2cnc3c(N)ncnc32)[C@H](O)[C@@H]1OP(=O)([O-])[O-])[C@@H](O)C(=O)NCCC(=O)NCCSC(=O)C1=CCCCC1=O	NA	NA	NA	NA	NA	NA	NA	NA	NA	NA	NA	NA	NA	NA	NA	NA
udp-n-acetylmuramoyl-l-alanyl-d-glutamate	AGORA	C28H39N5O23P2	NA	NA	NA	NA	NA	NA	NA	NA	NA	NA	NA	NA	NA	NA	NA	NA	NA	NA	NA	NA	NA	NA	NA	NA	NA	NA	uamag	NA	NA	MNXM955	NA	NA	NA	NA	NA
6-carboxyhex-2-enoyl-coa	MAMBO	C28H39N7O19P3S	NA	NA	NA	cpd04111	JLSPXYVUFSDGNY-RGWPIYMPSA-I	InChI=1S/C28H44N7O19P3S/c1-28(2,23(41)26(42)31-9-8-17(36)30-10-11-58-19(39)7-5-3-4-6-18(37)38)13-51-57(48,49)54-56(46,47)50-12-16-22(53-55(43,44)45)21(40)27(52-16)35-15-34-20-24(29)32-14-33-25(20)35/h5,7,14-16,21-23,27,40-41H,3-4,6,8-13H2,1-2H3,(H,30,36)(	Completed	Organic compounds	Lipids and lipid-like molecules	Fatty Acyls	Fatty acyl thioesters	Enoyl CoAs	Medium-chain 2-enoyl CoAs	NA	NA	NA	NA	NA	CC(C)(COP(=O)([O-])OP(=O)([O-])OC[C@H]1O[C@@H](n2cnc3c(N)ncnc32)[C@H](O)[C@@H]1OP(=O)([O-])[O-])[C@@H](O)C(=O)NCCC(=O)NCCSC(=O)/C=C/CCCC(=O)[O-]	NA	NA	NA	NA	NA	NA	NA	NA	NA	NA	NA	NA	NA	NA	NA	NA
cyclohex-1-ene-1-carboxyl-coa	MAMBO	C28H40N7O17P3S	NA	NA	NA	cpd06703	YTTZSBMCHSFQSJ-TYHXJLICSA-J	InChI=1S/C28H44N7O17P3S/c1-28(2,22(38)25(39)31-9-8-18(36)30-10-11-56-27(40)16-6-4-3-5-7-16)13-49-55(46,47)52-54(44,45)48-12-17-21(51-53(41,42)43)20(37)26(50-17)35-15-34-19-23(29)32-14-33-24(19)35/h6,14-15,17,20-22,26,37-38H,3-5,7-13H2,1-2H3,(H,30,36)(H,31	Completed	Organic compounds	Lipids and lipid-like molecules	Fatty Acyls	Fatty acyl thioesters	Acyl CoAs	NA	NA	NA	NA	NA	NA	CC(C)(COP(=O)([O-])OP(=O)([O-])OC[C@H]1O[C@@H](n2cnc3c(N)ncnc32)[C@H](O)[C@@H]1OP(=O)([O-])[O-])[C@@H](O)C(=O)NCCC(=O)NCCSC(=O)C1=CCCCC1	NA	NA	NA	NA	NA	NA	NA	NA	NA	NA	NA	NA	NA	NA	NA	NA
2-oxocyclohexane-1-carbonyl-coa	MAMBO	C28H40N7O18P3S	NA	NA	NA	cpd06705	BGLNPJARTQOCKR-OXXAVVHVSA-J	undefined	Completed	Organic compounds	Lipids and lipid-like molecules	Fatty Acyls	Fatty acyl thioesters	Acyl CoAs	NA	NA	NA	NA	NA	NA	CC(C)(COP(=O)([O-])OP(=O)([O-])OC[C@H]1O[C@@H](n2cnc3c(N)ncnc32)[C@H](O)[C@@H]1OP(=O)([O-])[O-])[C@@H](O)C(=O)NCCC(=O)NCCSC(=O)C1CCCCC1=O	NA	NA	NA	NA	NA	NA	NA	NA	NA	NA	NA	NA	NA	NA	NA	NA
5-methyl-3-oxo-4-hexenoyl-coa	MAMBO	C28H40N7O18P3S	NA	NA	NA	cpd15175	ZFKZVSUJTDSJEY-SVHODSNWSA-J	InChI=1S/C28H44N7O18P3S/c1-15(2)9-16(36)10-19(38)57-8-7-30-18(37)5-6-31-26(41)23(40)28(3,4)12-50-56(47,48)53-55(45,46)49-11-17-22(52-54(42,43)44)21(39)27(51-17)35-14-34-20-24(29)32-13-33-25(20)35/h9,13-14,17,21-23,27,39-40H,5-8,10-12H2,1-4H3,(H,30,37)(H,3	Completed	Organic compounds	Lipids and lipid-like molecules	Fatty Acyls	Fatty acyl thioesters	Acyl CoAs	3-oxo-acyl CoAs	NA	NA	NA	NA	NA	CC(C)=CC(=O)CC(=O)SCCNC(=O)CCNC(=O)[C@H](O)C(C)(C)COP(=O)([O-])OP(=O)([O-])OC[C@H]1O[C@@H](n2cnc3c(N)ncnc32)[C@H](O)[C@@H]1OP(=O)([O-])[O-]	NA	NA	NA	NA	NA	NA	NA	NA	NA	NA	NA	NA	NA	NA	NA	NA
6-hydroxycyclohex-1-enecarbonyl-coa	MAMBO	C28H40N7O18P3S	NA	NA	NA	cpd04130	WBCJUEJWJADAGR-CRVKRRNDSA-J	InChI=1S/C28H44N7O18P3S/c1-28(2,22(39)25(40)31-8-7-18(37)30-9-10-57-27(41)15-5-3-4-6-16(15)36)12-50-56(47,48)53-55(45,46)49-11-17-21(52-54(42,43)44)20(38)26(51-17)35-14-34-19-23(29)32-13-33-24(19)35/h5,13-14,16-17,20-22,26,36,38-39H,3-4,6-12H2,1-2H3,(H,30	Completed	Organic compounds	Lipids and lipid-like molecules	Fatty Acyls	Fatty acyl thioesters	Acyl CoAs	NA	NA	NA	NA	NA	NA	CC(C)(COP(=O)([O-])OP(=O)([O-])OC[C@H]1O[C@@H](n2cnc3c(N)ncnc32)[C@H](O)[C@@H]1OP(=O)([O-])[O-])[C@@H](O)C(=O)NCCC(=O)NCCSC(=O)C1=CCCCC1O	NA	NA	NA	NA	NA	NA	NA	NA	NA	NA	NA	NA	NA	NA	NA	NA
6-oxo-2-hydroxycyclohexane-1-carboxyl-coa	MAMBO	C28H40N7O19P3S	NA	NA	NA	cpd06717	XUJOIUADEGVEIA-SOAMHPODSA-J	InChI=1S/C28H44N7O19P3S/c1-28(2,22(40)25(41)31-7-6-17(38)30-8-9-58-27(42)18-14(36)4-3-5-15(18)37)11-51-57(48,49)54-56(46,47)50-10-16-21(53-55(43,44)45)20(39)26(52-16)35-13-34-19-23(29)32-12-33-24(19)35/h12-14,16,18,20-22,26,36,39-40H,3-11H2,1-2H3,(H,30,38	Completed	Organic compounds	Lipids and lipid-like molecules	Fatty Acyls	Fatty acyl thioesters	Acyl CoAs	NA	NA	NA	NA	NA	NA	CC(C)(COP(=O)([O-])OP(=O)([O-])OC[C@H]1O[C@@H](n2cnc3c(N)ncnc32)[C@H](O)[C@@H]1OP(=O)([O-])[O-])[C@@H](O)C(=O)NCCC(=O)NCCSC(=O)C1C(=O)CCCC1O	NA	NA	NA	NA	NA	NA	NA	NA	NA	NA	NA	NA	NA	NA	NA	NA
pimeloyl-coa	AGORA	C28H41N7O19P3S	NA	NA	NA	NA	NA	NA	NA	NA	NA	NA	NA	NA	NA	NA	NA	NA	NA	NA	NA	NA	NA	NA	NA	NA	NA	NA	pmcoa	NA	NA	MNXM951	NA	NA	NA	NA	NA
3-hydroxypimelyl-coa	MAMBO	C28H41N7O20P3S	NA	NA	NA	cpd04103	VGEBXBQECGWCRH-JXUSAFQPSA-I	InChI=1S/C28H46N7O20P3S/c1-28(2,23(42)26(43)31-7-6-17(37)30-8-9-59-19(40)10-15(36)4-3-5-18(38)39)12-52-58(49,50)55-57(47,48)51-11-16-22(54-56(44,45)46)21(41)27(53-16)35-14-34-20-24(29)32-13-33-25(20)35/h13-16,21-23,27,36,41-42H,3-12H2,1-2H3,(H,30,37)(H,31	Completed	Organic compounds	Lipids and lipid-like molecules	Fatty Acyls	Fatty acyl thioesters	Acyl CoAs	3-hydroxyacyl CoAs	NA	NA	NA	NA	NA	CC(C)(COP(=O)([O-])OP(=O)([O-])OC[C@H]1O[C@@H](n2cnc3c(N)ncnc32)[C@H](O)[C@@H]1OP(=O)([O-])[O-])[C@@H](O)C(=O)NCCC(=O)NCCSC(=O)CC(O)CCCC(=O)[O-]	NA	NA	NA	NA	NA	NA	NA	NA	NA	NA	NA	NA	NA	NA	NA	NA
3-isopropylbut-3-enoyl-coa	MAMBO	C28H42N7O17P3S	NA	NA	NA	cpd08746	WVYOQRLDVNRMEW-SVHODSNWSA-J	NA	Completed	Organic compounds	Lipids and lipid-like molecules	Fatty Acyls	Fatty acyl thioesters	Acyl CoAs	2,3,4-saturated fatty acyl CoAs	NA	NA	NA	NA	NA	C=C(CC(=O)SCCNC(=O)CCNC(=O)[C@H](O)C(C)(C)COP(=O)([O-])OP(=O)([O-])OC[C@H]1O[C@@H](n2cnc3c(N)ncnc32)[C@H](O)[C@@H]1OP(=O)([O-])[O-])C(C)C	NA	NA	NA	NA	NA	NA	NA	NA	NA	NA	NA	NA	NA	NA	NA	NA
2-hydroxycyclohexane-1-carboxyl-coa	MAMBO	C28H42N7O18P3S	NA	NA	NA	cpd06704	OIFANTIHESWSAR-AZKLLKNGSA-J	InChI=1S/C28H46N7O18P3S/c1-28(2,22(39)25(40)31-8-7-18(37)30-9-10-57-27(41)15-5-3-4-6-16(15)36)12-50-56(47,48)53-55(45,46)49-11-17-21(52-54(42,43)44)20(38)26(51-17)35-14-34-19-23(29)32-13-33-24(19)35/h13-17,20-22,26,36,38-39H,3-12H2,1-2H3,(H,30,37)(H,31,40	Completed	Organic compounds	Lipids and lipid-like molecules	Fatty Acyls	Fatty acyl thioesters	Acyl CoAs	NA	NA	NA	NA	NA	NA	CC(C)(COP(=O)([O-])OP(=O)([O-])OC[C@H]1O[C@@H](n2cnc3c(N)ncnc32)[C@H](O)[C@@H]1OP(=O)([O-])[O-])[C@@H](O)C(=O)NCCC(=O)NCCSC(=O)C1CCCCC1O	NA	NA	NA	NA	NA	NA	NA	NA	NA	NA	NA	NA	NA	NA	NA	NA
3-hydroxy-5-methylhex-4-enoyl-coa	MAMBO	C28H42N7O18P3S	NA	NA	NA	cpd15173	OLZYNLSKRKFUJC-FPVIQYCMSA-J	InChI=1S/C28H46N7O18P3S/c1-15(2)9-16(36)10-19(38)57-8-7-30-18(37)5-6-31-26(41)23(40)28(3,4)12-50-56(47,48)53-55(45,46)49-11-17-22(52-54(42,43)44)21(39)27(51-17)35-14-34-20-24(29)32-13-33-25(20)35/h9,13-14,16-17,21-23,27,36,39-40H,5-8,10-12H2,1-4H3,(H,30,3	Completed	Organic compounds	Lipids and lipid-like molecules	Fatty Acyls	Fatty acyl thioesters	Acyl CoAs	3-hydroxyacyl CoAs	NA	NA	NA	NA	NA	CC(C)=CC(O)CC(=O)SCCNC(=O)CCNC(=O)[C@H](O)C(C)(C)COP(=O)([O-])OP(=O)([O-])OC[C@H]1O[C@@H](n2cnc3c(N)ncnc32)[C@H](O)[C@@H]1OP(=O)([O-])[O-]	NA	NA	NA	NA	NA	NA	NA	NA	NA	NA	NA	NA	NA	NA	NA	NA
2,6-dihydroxycyclohexane-1-carboxyl-coa	MAMBO	C28H42N7O19P3S	NA	NA	NA	cpd06716	IDVOAQDDLQQSLO-CXCAYBSSSA-J	NA	Completed	Organic compounds	Lipids and lipid-like molecules	Fatty Acyls	Fatty acyl thioesters	Acyl CoAs	NA	NA	NA	NA	NA	NA	CC(C)(COP(=O)([O-])OP(=O)([O-])OC[C@H]1O[C@@H](n2cnc3c(N)ncnc32)[C@H](O)[C@@H]1OP(=O)([O-])[O-])[C@@H](O)C(=O)NCCC(=O)NCCSC(=O)C1C(O)CCCC1O	NA	NA	NA	NA	NA	NA	NA	NA	NA	NA	NA	NA	NA	NA	NA	NA
alpha-n-acetylneuraminyl-2,8-alpha-n-acetylneuraminyl-2,3-beta-d- galactosyl-r	MAMBO	C28H43N2O22R	NA	NA	NA	cpd02972	NA	NA	NA	NA	NA	NA	NA	NA	NA	NA	NA	NA	NA	NA	*O[C@@H]1O[C@H](CO)[C@H](O)[C@H](O[C@]2(C(=O)[O-])C[C@H](O)[C@@H](NC(C)=O)[C@H]([C@H](O)[C@@H](CO)O[C@]3(C(=O)[O-])C[C@H](O)[C@@H](NC(C)=O)[C@H]([C@H](O)[C@H](O)CO)O3)O2)[C@H]1O	NA	NA	NA	NA	NA	NA	NA	NA	NA	NA	NA	NA	NA	NA	NA	NA
crotonobetainyl-coa	AGORA	C28H44N8O17P3S	NA	NA	NA	NA	NA	NA	NA	NA	NA	NA	NA	NA	NA	NA	NA	NA	NA	NA	NA	NA	NA	NA	NA	NA	NA	NA	ctbtcoa	NA	NA	MNXM2363	NA	NA	NA	NA	NA
gamma-butyrobetainyl-coa	AGORA	C28H46N8O17P3S	NA	NA	NA	NA	NA	NA	NA	NA	NA	NA	NA	NA	NA	NA	NA	NA	NA	NA	NA	NA	NA	NA	NA	NA	NA	NA	bbtcoa	NA	NA	MNXM5762	NA	NA	NA	NA	NA
l-carnitinyl-coa	AGORA	C28H46N8O18P3S	NA	NA	NA	NA	NA	NA	NA	NA	NA	NA	NA	NA	NA	NA	NA	NA	NA	NA	NA	NA	NA	NA	NA	NA	NA	NA	crncoa	NA	NA	MNXM1451	NA	NA	NA	NA	NA
fecosterol	MAMBO	C28H46O	NA	NA	NA	cpd02755	SLQKYSPHBZMASJ-QKPORZECSA-N	InChI=1S/C28H46O/c1-18(2)19(3)7-8-20(4)24-11-12-25-23-10-9-21-17-22(29)13-15-27(21,5)26(23)14-16-28(24,25)6/h18,20-22,24-25,29H,3,7-17H2,1-2,4-6H3/t20-,21+,22+,24-,25+,27+,28-/m1/s1	Completed	Organic compounds	Lipids and lipid-like molecules	Steroids and steroid derivatives	Ergostane steroids	Ergosterols and derivatives	NA	NA	NA	NA	NA	NA	C=C(CC[C@@H](C)[C@H]1CC[C@H]2C3=C(CC[C@@]21C)[C@@]1(C)CC[C@H](O)C[C@@H]1CC3)C(C)C	NA	NA	NA	NA	NA	NA	NA	NA	NA	NA	NA	NA	NA	NA	NA	NA
narbomycin	MAMBO	C28H48NO7	NA	NA	NA	cpd08795	OXFYAOOMMKGGAI-JLTOUBQASA-O	InChI=1S/C28H47NO7/c1-10-23-15(2)11-12-22(30)16(3)13-17(4)26(19(6)24(31)20(7)27(33)35-23)36-28-25(32)21(29(8)9)14-18(5)34-28/h11-12,15-21,23,25-26,28,32H,10,13-14H2,1-9H3/p+1/b12-11+/t15-,16-,17+,18-,19+,20-,21+,23-,25-,26+,28+/m1/s1	Completed	Organic compounds	Organic oxygen compounds	Organooxygen compounds	Carbohydrates and carbohydrate conjugates	Aminosaccharides	Aminoglycosides	NA	NA	NA	NA	NA	CC[C@H]1OC(=O)[C@H](C)C(=O)[C@H](C)[C@@H](O[C@@H]2O[C@H](C)C[C@H]([NH+](C)C)[C@H]2O)[C@@H](C)C[C@@H](C)C(=O)/C=C/[C@H]1C	NA	NA	NA	NA	NA	NA	NA	NA	NA	NA	NA	NA	NA	NA	NA	NA
2,3-dimethyl-5-phytylquinol	MAMBO	C28H48O2	NA	NA	NA	cpd14614	SUFZKUBNOVDJRR-WGEODTKDSA-N	InChI=1S/C28H48O2/c1-20(2)11-8-12-21(3)13-9-14-22(4)15-10-16-23(5)17-18-26-19-27(29)24(6)25(7)28(26)30/h17,19-22,29-30H,8-16,18H2,1-7H3/b23-17+/t21-,22-/m1/s1	Completed	Organic compounds	Lipids and lipid-like molecules	Prenol lipids	Diterpenoids	Diterpenoids	NA	NA	NA	NA	NA	NA	C/C(=C\Cc1cc(O)c(C)c(C)c1O)CCC[C@H](C)CCC[C@H](C)CCCC(C)C	NA	NA	NA	NA	NA	NA	NA	NA	NA	NA	NA	NA	NA	NA	NA	NA
14-methyl-ehexa-dec-2-enoyl-acp	AGORA	C28H51N2O8PRS	NA	NA	NA	cpd11518	NA	NA	NA	NA	NA	NA	NA	NA	NA	NA	NA	NA	NA	NA	NA	NA	NA	NA	NA	NA	NA	NA	NA	NA	NA	NA	NA	NA	NA	NA	NA
15-methyl-ehexa-dec-2-enoyl-acp	AGORA	C28H51N2O8PRS	NA	NA	NA	cpd11543	NA	NA	NA	NA	NA	NA	NA	NA	NA	NA	NA	NA	NA	NA	NA	NA	NA	NA	NA	NA	NA	NA	NA	NA	NA	NA	NA	NA	NA	NA	NA
14-methyl-3-oxo-hexa-decanoyl-acp	AGORA	C28H51N2O9PRS	NA	NA	NA	NA	NA	NA	NA	NA	NA	NA	NA	NA	NA	NA	NA	NA	NA	NA	NA	NA	NA	NA	NA	NA	NA	NA	NA	NA	NA	NA	NA	NA	NA	NA	NA
15-methyl-3-oxo-hexa-decanoyl-acp	AGORA	C28H51N2O9PRS	NA	NA	NA	NA	NA	NA	NA	NA	NA	NA	NA	NA	NA	NA	NA	NA	NA	NA	NA	NA	NA	NA	NA	NA	NA	NA	NA	NA	NA	NA	NA	NA	NA	NA	NA
14-methyl-hexa-decanoyl-acp	AGORA	C28H53N2O8PRS	NA	NA	NA	cpd11519	NA	NA	NA	NA	NA	NA	NA	NA	NA	NA	NA	NA	NA	NA	NA	NA	NA	NA	NA	NA	NA	NA	NA	NA	NA	NA	NA	NA	NA	NA	NA
15-methyl-hexa-decanoyl-acp	AGORA	C28H53N2O8PRS	NA	NA	NA	cpd11544	NA	NA	NA	NA	NA	NA	NA	NA	NA	NA	NA	NA	NA	NA	NA	NA	NA	NA	NA	NA	NA	NA	NA	NA	NA	NA	NA	NA	NA	NA	NA
14-methyl-3-hydroxy-hexa-decanoyl-acp	AGORA	C28H53N2O9PRS	NA	NA	NA	NA	NA	NA	NA	NA	NA	NA	NA	NA	NA	NA	NA	NA	NA	NA	NA	NA	NA	NA	NA	NA	NA	NA	NA	NA	NA	NA	NA	NA	NA	NA	NA
15-methyl-3-hydroxy-hexa-decanoyl-acp	AGORA	C28H53N2O9PRS	NA	NA	NA	NA	NA	NA	NA	NA	NA	NA	NA	NA	NA	NA	NA	NA	NA	NA	NA	NA	NA	NA	NA	NA	NA	NA	NA	NA	NA	NA	NA	NA	NA	NA	NA
13-beta-d-glucosyloxydocosanoate	MAMBO	C28H53O8	NA	NA	NA	cpd02534	MVSYTBQOJXSHFZ-SFOFOFCKSA-M	InChI=1S/C28H54O8/c1-2-3-4-5-9-12-15-18-22(35-28-27(34)26(33)25(32)23(21-29)36-28)19-16-13-10-7-6-8-11-14-17-20-24(30)31/h22-23,25-29,32-34H,2-21H2,1H3,(H,30,31)/p-1/t22?,23-,25-,26+,27-,28-/m1/s1	Completed	Organic compounds	Lipids and lipid-like molecules	Fatty Acyls	Fatty acids and conjugates	Very long-chain fatty acids	NA	NA	NA	NA	NA	NA	CCCCCCCCCC(CCCCCCCCCCCC(=O)[O-])O[C@@H]1O[C@H](CO)[C@@H](O)[C@H](O)[C@H]1O	NA	NA	NA	NA	NA	NA	NA	NA	NA	NA	NA	NA	NA	NA	NA	NA
reduced co f420	AGORA	C29H36N5O18P	NA	NA	NA	NA	NA	NA	NA	NA	NA	NA	NA	NA	NA	NA	NA	NA	NA	NA	NA	NA	NA	NA	NA	NA	NA	NA	NA	NA	NA	NA	NA	NA	NA	NA	NA
10-deacetylbaccatin iii	MAMBO	C29H36O10	NA	NA	NA	cpd08510	YWLXLRUDGLRYDR-ZHPRIASZSA-N	InChI=1S/C29H36O10/c1-14-17(31)12-29(36)24(38-25(35)16-9-7-6-8-10-16)22-27(5,23(34)21(33)20(14)26(29,3)4)18(32)11-19-28(22,13-37-19)39-15(2)30/h6-10,17-19,21-22,24,31-33,36H,11-13H2,1-5H3/t17-,18-,19+,21+,22-,24-,27+,28-,29+/m0/s1	Completed	Organic compounds	Lipids and lipid-like molecules	Prenol lipids	Diterpenoids	Taxanes and derivatives	NA	NA	NA	NA	NA	NA	CC(=O)O[C@@]12CO[C@@H]1C[C@H](O)[C@@]1(C)C(=O)[C@H](O)C3=C(C)[C@@H](O)C[C@@](O)([C@@H](OC(=O)c4ccccc4)[C@@H]12)C3(C)C	NA	NA	NA	NA	NA	NA	NA	NA	NA	NA	NA	NA	NA	NA	NA	NA
4-hydroxyphenylacetyl-coa	AGORA	C29H38N7O18P3S	NA	HMDB0003967	NA	NA	NA	NA	NA	NA	NA	NA	NA	NA	NA	NA	NA	NA	NA	NA	NA	NA	NA	NA	NA	NA	NA	NA	hphaccoa	NA	NA	MNXM37550	NA	NA	NA	NA	NA
n-methylanthraniloyl-coa	MAMBO	C29H39N8O17P3S	NA	NA	NA	cpd08876	DYCZFHXLKCLDQL-SXQYHYLKSA-J	InChI=1S/C29H43N8O17P3S/c1-29(2,23(40)26(41)33-9-8-19(38)32-10-11-58-28(42)16-6-4-5-7-17(16)31-3)13-51-57(48,49)54-56(46,47)50-12-18-22(53-55(43,44)45)21(39)27(52-18)37-15-36-20-24(30)34-14-35-25(20)37/h4-7,14-15,18,21-23,27,31,39-40H,8-13H2,1-3H3,(H,32,3	Completed	Organic compounds	Lipids and lipid-like molecules	Fatty Acyls	Fatty acyl thioesters	Acyl CoAs	NA	NA	NA	NA	NA	NA	CNc1ccccc1C(=O)SCCNC(=O)CCNC(=O)[C@H](O)C(C)(C)COP(=O)([O-])OP(=O)([O-])OC[C@H]1O[C@@H](n2cnc3c(N)ncnc32)[C@H](O)[C@@H]1OP(=O)([O-])[O-]	NA	NA	NA	NA	NA	NA	NA	NA	NA	NA	NA	NA	NA	NA	NA	NA
zdihydrodiol derivative of phenylacetyl-coa	AGORA	C29H40N7O20P3S	NA	NA	C19945	NA	NA	NA	NA	NA	NA	NA	NA	NA	NA	NA	NA	NA	NA	NA	NA	NA	NA	NA	NA	NA	NA	NA	NA	NA	NA	NA	NA	NA	NA	NA	NA
ef-2 n-(adp-d-ribosyl)diphthamide	MAMBO	C29H42N11O16P2R2	NA	NA	NA	cpd12522	NA	NA	NA	NA	NA	NA	NA	NA	NA	NA	NA	NA	NA	NA	*NC(=O)[C@H](Cc1cn([C@H]2O[C@H](COP(=O)([O-])OP(=O)([O-])OC[C@H]3O[C@@H](n4cnc5c(N)ncnc54)[C@H](O)[C@@H]3O)[C@@H](O)[C@H]2O)c(CC[C@@H](C(N)=O)[N+](C)(C)C)n1)NC(*)=O	NA	NA	NA	NA	NA	NA	NA	NA	NA	NA	NA	NA	NA	NA	NA	NA
(1-hydroxycyclohexan-1-yl)acetyl-coa	MAMBO	C29H44N7O18P3S	NA	NA	NA	cpd02648	PWNCFVRYBIYOCK-SVHODSNWSA-J	InChI=1S/C29H48N7O18P3S/c1-28(2,23(40)26(41)32-9-6-18(37)31-10-11-58-19(38)12-29(42)7-4-3-5-8-29)14-51-57(48,49)54-56(46,47)50-13-17-22(53-55(43,44)45)21(39)27(52-17)36-16-35-20-24(30)33-15-34-25(20)36/h15-17,21-23,27,39-40,42H,3-14H2,1-2H3,(H,31,37)(H,32	Completed	Organic compounds	Lipids and lipid-like molecules	Fatty Acyls	Fatty acyl thioesters	Acyl CoAs	NA	NA	NA	NA	NA	NA	CC(C)(COP(=O)([O-])OP(=O)([O-])OC[C@H]1O[C@@H](n2cnc3c(N)ncnc32)[C@H](O)[C@@H]1OP(=O)([O-])[O-])[C@@H](O)C(=O)NCCC(=O)NCCSC(=O)CC1(O)CCCCC1	NA	NA	NA	NA	NA	NA	NA	NA	NA	NA	NA	NA	NA	NA	NA	NA
udp-3-o-(3-hydroxytetradecanoyl)-d-glucosamine	AGORA	C29H50N3O18P2	NA	NA	NA	NA	NA	NA	NA	NA	NA	NA	NA	NA	NA	NA	NA	NA	NA	NA	NA	NA	NA	NA	NA	NA	NA	NA	u3hga	NA	NA	MNXM2036	NA	NA	NA	NA	NA
e3-z11-vacceoyl-acp	AGORA	C29H51N2O8PRS	NA	NA	NA	NA	NA	NA	NA	NA	NA	NA	NA	NA	NA	NA	NA	NA	NA	NA	NA	NA	NA	NA	NA	NA	NA	NA	t3c11vaceACP	NA	NA	MNXM5958	NA	NA	NA	NA	NA
3-oxo-zvacc-11-enoyl-acp	AGORA	C29H51N2O9PRS	NA	NA	NA	NA	NA	NA	NA	NA	NA	NA	NA	NA	NA	NA	NA	NA	NA	NA	NA	NA	NA	NA	NA	NA	NA	NA	3ocvac11eACP	NA	NA	MNXM6840	NA	NA	NA	NA	NA
(r)-3-hydroxy-zvacc-11-enoyl-acp	AGORA	C29H53N2O9PRS	NA	NA	NA	NA	NA	NA	NA	NA	NA	NA	NA	NA	NA	NA	NA	NA	NA	NA	NA	NA	NA	NA	NA	NA	NA	NA	3hcvac11eACP	NA	NA	MNXM6557	NA	NA	NA	NA	NA
phosphatidylethanolamine (didodecanoyl, n-c12:0)	AGORA	C29H58N1O8P1	NA	NA	NA	NA	NA	NA	NA	NA	NA	NA	NA	NA	NA	NA	NA	NA	NA	NA	NA	NA	NA	NA	NA	NA	NA	NA	pe120	NA	NA	MNXM2858	NA	NA	NA	NA	NA
2,2-dichlorooxirane	MAMBO	C2H2Cl2O	NA	NA	NA	cpd10554	DPVAHOUXGQHEOI-UHFFFAOYSA-N	InChI=1S/C2H2Cl2O/c3-2(4)1-5-2/h1H2	Completed	Organic compounds	Organoheterocyclic compounds	Epoxides	NA	Epoxides	NA	NA	NA	NA	NA	NA	ClC1(Cl)CO1	NA	NA	NA	NA	NA	NA	NA	NA	NA	NA	NA	NA	NA	NA	NA	NA
oxamate	AGORA	C2H2NO3	NA	NA	NA	NA	NA	NA	NA	NA	NA	NA	NA	NA	NA	NA	NA	NA	NA	NA	NA	NA	NA	NA	NA	NA	NA	NA	oxam	NA	NA	MNXM3329	NA	NA	NA	NA	NA
(s)-2-hydroxyacid	MAMBO	C2H2O3R	NA	NA	NA	cpd12147	NA	NA	NA	NA	NA	NA	NA	NA	NA	NA	NA	NA	NA	NA	*[C@H](O)C(=O)[O-]	NA	NA	NA	NA	NA	NA	NA	NA	NA	NA	NA	NA	NA	NA	NA	NA
sulfoacetate	AGORA	C2H2O5S	NA	NA	NA	cpd09878	NA	NA	NA	NA	NA	NA	NA	NA	NA	NA	NA	NA	NA	NA	NA	NA	NA	NA	NA	NA	NA	NA	sulfac	NA	NA	MNXM1949	NA	NA	NA	NA	NA
sulfoacetate	AGORA	C2H2O5S	NA	NA	NA	NA	NA	NA	NA	NA	NA	NA	NA	NA	NA	NA	NA	NA	NA	NA	NA	NA	NA	NA	NA	NA	NA	NA	sulfac	NA	NA	MNXM1949	NA	NA	NA	NA	NA
allophanate	AGORA	C2H3N2O3	NA	NA	C01010	NA	NA	NA	NA	NA	NA	NA	NA	NA	NA	NA	NA	NA	NA	NA	NA	NA	NA	NA	NA	NA	NA	NA	allphn	NA	NA	MNXM1122	NA	63482	NA	NA	NA
iminoglycine	AGORA	C2H3NO2	53647	NA	C15809	cpd14545	NA	InChI=1S/C2H3NO2/c3-1-2(4)5/h1,3H,(H,4,5)	undefined	NA	NA	NA	NA	NA	NA	NA	NA	NA	NA	NA	NA	47205134	NA	NA	NA	NA	NA	NA	NA	NA	NA	NA	NA	NA	NA	NA	NA
2,2-dialkylglycine	MAMBO	C2H3NO2R2	NA	NA	NA	cpd12149	NA	NA	NA	NA	NA	NA	NA	NA	NA	NA	NA	NA	NA	NA	*C(*)([NH3+])C(=O)[O-]	NA	NA	NA	NA	NA	NA	NA	NA	NA	NA	NA	NA	NA	NA	NA	NA
phosphonoacetaldehyde	AGORA	C2H3O4P	18124	NA	C03167	NA	NA	InChI=1S/C2H5O4P/c3-1-2-7(4,5)6/h1H,2H2,(H2,4,5,6)	undefined	NA	NA	NA	NA	NA	NA	NA	NA	NA	NA	NA	NA	6050	NA	NA	NA	NA	NA	NA	NA	NA	NA	NA	NA	63575	NA	NA	NA
sulfoacetaldehyde	AGORA	C2H3O4S	NA	NA	C00593	cpd00460	NA	NA	NA	NA	NA	NA	NA	NA	NA	NA	NA	NA	NA	NA	NA	NA	NA	NA	NA	NA	NA	NA	NA	NA	NA	NA	NA	63298	NA	NA	NA
fosfonet	MAMBO	C2H3O5P	NA	NA	NA	cpd03385	XUYJLQHKOGNDPB-UHFFFAOYSA-L	InChI=1S/C2H5O5P/c3-2(4)1-8(5,6)7/h1H2,(H,3,4)(H2,5,6,7)/p-2	Completed	Organic compounds	Organic acids and derivatives	Organic phosphonic acids and derivatives	Organic phosphonic acids	Organic phosphonic acids	NA	NA	NA	NA	NA	NA	O=C([O-])CP(=O)([O-])O	NA	NA	NA	NA	NA	NA	NA	NA	NA	NA	NA	NA	NA	NA	NA	NA
biuret	MAMBO	C2H5N3O2	NA	NA	NA	cpd03963	OHJMTUPIZMNBFR-UHFFFAOYSA-N	InChI=1S/C2H5N3O2/c3-1(6)5-2(4)7/h(H5,3,4,5,6,7)	Completed	Organic compounds	Organic acids and derivatives	Carboximidic acids and derivatives	Carboximidic acids	Isoureas	NA	NA	NA	NA	NA	NA	NC(=O)NC(N)=O	NA	NA	NA	NA	NA	NA	NA	NA	NA	NA	NA	NA	NA	NA	NA	NA
ethanesulfonate	AGORA	C2H5O3S	NA	NA	NA	cpd11579	NA	NA	NA	NA	NA	NA	NA	NA	NA	NA	NA	NA	NA	NA	NA	NA	NA	NA	NA	NA	NA	NA	ethso3	NA	NA	MNXM7343	NA	NA	NA	NA	NA
isethionate	AGORA	C2H5O4S	NA	HMDB0003903	NA	NA	NA	NA	NA	NA	NA	NA	NA	NA	NA	NA	NA	NA	NA	NA	NA	NA	NA	NA	NA	NA	NA	NA	isetac	NA	NA	MNXM1630	NA	NA	NA	NA	NA
isethionate	AGORA	C2H5O4S	NA	HMDB0003903	NA	cpd03048	NA	NA	NA	NA	NA	NA	NA	NA	NA	NA	NA	NA	NA	NA	NA	NA	NA	NA	NA	NA	NA	NA	isetac	NA	NA	MNXM1630	NA	NA	NA	NA	NA
n-(hydroxymethyl)urea	MAMBO	C2H6N2O2	NA	NA	NA	cpd03819	VGGLHLAESQEWCR-UHFFFAOYSA-N	InChI=1S/C2H6N2O2/c3-2(6)4-1-5/h5H,1H2,(H3,3,4,6)	Completed	Organic compounds	Organic acids and derivatives	Carboximidic acids and derivatives	Carboximidic acids	Isoureas	NA	NA	NA	NA	NA	NA	NC(=O)NCO	NA	NA	NA	NA	NA	NA	NA	NA	NA	NA	NA	NA	NA	NA	NA	NA
aminoacetaldehyde	AGORA	C2H6NO	NA	NA	NA	NA	NA	NA	NA	NA	NA	NA	NA	NA	NA	NA	NA	NA	NA	NA	NA	NA	NA	NA	NA	NA	NA	NA	aacald	NA	NA	MNXM2212	NA	NA	NA	NA	NA
1,2-ethanediol	AGORA	C2H6O2	NA	HMDB0037790	NA	cpd00992	NA	NA	NA	NA	NA	NA	NA	NA	NA	NA	NA	NA	NA	NA	NA	NA	NA	NA	NA	NA	NA	NA	NA	NA	NA	NA	NA	NA	NA	NA	NA
dimethyl sulfoxide	AGORA	C2H6OS	28262	HMDB0002151	C11143	NA	IAZDPXIOMUYVGZ-UHFFFAOYSA-N	InChI=1S/C2H6OS/c1-4(2)3/h1-2H3	Completed	Organic compounds	Organosulfur compounds	Sulfoxides	NA	Sulfoxides	NA	NA	NA	NA	NA	NA	NA	679	NA	NA	NA	FDB000764	659	NA	dmso	Dimethyl sulfoxide	DB01093	MNXM745	NA	3985	67-68-5	DTXSID2021735	NA
dimethyl sulfide	AGORA	C2H6S	17437	HMDB0002303	C00580	NA	QMMFVYPAHWMCMS-UHFFFAOYSA-N	InChI=1S/C2H6S/c1-3-2/h1-2H3	Completed	Organic compounds	Organosulfur compounds	Thioethers	Dialkylthioethers	Dialkylthioethers	NA	NA	NA	NA	NA	NA	NA	1068	NA	NA	NA	FDB003591	1039	REDUCED-DMSO	dms	Dimethylsulfide	DBMET00551	MNXM444	NA	6603	75-18-3	DTXSID9026398	NA
n-(aminomethyl)urea	MAMBO	C2H8N3O	NA	NA	NA	cpd03818	CKLDBLDTILPFHV-UHFFFAOYSA-O	undefined	Completed	Organic compounds	Organic acids and derivatives	Organic carbonic acids and derivatives	Ureas	Ureas	NA	NA	NA	NA	NA	NA	NC(=O)NC[NH3+]	NA	NA	NA	NA	NA	NA	NA	NA	NA	NA	NA	NA	NA	NA	NA	NA
cellulose, chain length 500 glc_d assumed, doi: 10.1002/anie.200460587	AGORA	C3000H5002O2501	NA	NA	G10481	NA	NA	NA	NA	NA	NA	NA	NA	NA	NA	NA	NA	NA	NA	NA	NA	53477911	NA	NA	NA	NA	NA	NA	NA	NA	NA	NA	NA	NA	NA	NA	NA
isotetradecanoyllipoteichoate (n=24), linked, n-acetyl-d-glucosamine	AGORA	C307H536N24O255P24	NA	NA	NA	NA	NA	NA	NA	NA	NA	NA	NA	NA	NA	NA	NA	NA	NA	NA	NA	NA	NA	NA	NA	NA	NA	NA	NA	NA	NA	NA	NA	NA	NA	NA	NA
myristoyllipoteichoate (n=24), linked, n-acetyl-d-glucosamine	AGORA	C307H536N24O255P24	NA	NA	NA	cpd15765	NA	NA	NA	NA	NA	NA	NA	NA	NA	NA	NA	NA	NA	NA	NA	NA	NA	NA	NA	NA	NA	NA	NA	NA	NA	NA	NA	NA	NA	NA	NA
anteisopentadecanoyllipoteichoate (n=24), linked, n-acetyl-d-glucosamine	AGORA	C309H540N24O255P24	NA	NA	NA	NA	NA	NA	NA	NA	NA	NA	NA	NA	NA	NA	NA	NA	NA	NA	NA	NA	NA	NA	NA	NA	NA	NA	NA	NA	NA	NA	NA	NA	NA	NA	NA
isopentadecanoyllipoteichoate (n=24), linked, n-acetyl-d-glucosamine	AGORA	C309H540N24O255P24	NA	NA	NA	NA	NA	NA	NA	NA	NA	NA	NA	NA	NA	NA	NA	NA	NA	NA	NA	NA	NA	NA	NA	NA	NA	NA	NA	NA	NA	NA	NA	NA	NA	NA	NA
cinnamoyl-coa	MAMBO	C30H38N7O17P3S	NA	NA	NA	cpd00422	JVNVHNHITFVWIX-KZKUDURGSA-J	InChI=1S/C30H42N7O17P3S/c1-30(2,25(41)28(42)33-11-10-20(38)32-12-13-58-21(39)9-8-18-6-4-3-5-7-18)15-51-57(48,49)54-56(46,47)50-14-19-24(53-55(43,44)45)23(40)29(52-19)37-17-36-22-26(31)34-16-35-27(22)37/h3-9,16-17,19,23-25,29,40-41H,10-15H2,1-2H3,(H,32,38)	Completed	Organic compounds	Lipids and lipid-like molecules	Fatty Acyls	Fatty acyl thioesters	Enoyl CoAs	2-enoyl CoAs	NA	NA	NA	NA	NA	CC(C)(COP(=O)([O-])OP(=O)([O-])OC[C@H]1O[C@@H](n2cnc3c(N)ncnc32)[C@H](O)[C@@H]1OP(=O)([O-])[O-])[C@@H](O)C(=O)NCCC(=O)NCCSC(=O)/C=C/c1ccccc1	NA	NA	NA	NA	NA	NA	NA	NA	NA	NA	NA	NA	NA	NA	NA	NA
caffeoyl-coa	MAMBO	C30H38N7O19P3S	NA	NA	NA	cpd00270	QHRGJMIMHCLHRG-ZSELIEHESA-J	InChI=1S/C30H42N7O19P3S/c1-30(2,25(43)28(44)33-8-7-20(40)32-9-10-60-21(41)6-4-16-3-5-17(38)18(39)11-16)13-53-59(50,51)56-58(48,49)52-12-19-24(55-57(45,46)47)23(42)29(54-19)37-15-36-22-26(31)34-14-35-27(22)37/h3-6,11,14-15,19,23-25,29,38-39,42-43H,7-10,12-	Completed	Organic compounds	Lipids and lipid-like molecules	Fatty Acyls	Fatty acyl thioesters	Enoyl CoAs	2-enoyl CoAs	NA	NA	NA	NA	NA	CC(C)(COP(=O)([O-])OP(=O)([O-])OC[C@H]1O[C@@H](n2cnc3c(N)ncnc32)[C@H](O)[C@@H]1OP(=O)([O-])[O-])[C@@H](O)C(=O)NCCC(=O)NCCSC(=O)/C=C/c1ccc(O)c(O)c1	NA	NA	NA	NA	NA	NA	NA	NA	NA	NA	NA	NA	NA	NA	NA	NA
(e)-cinnamoyl-coa	MAMBO	C30H39N7O17P3S	NA	NA	NA	cpd14972	NA	NA	NA	NA	NA	NA	NA	NA	NA	NA	NA	NA	NA	NA	NA	NA	NA	NA	NA	NA	NA	NA	NA	NA	NA	NA	NA	NA	NA	NA	NA
(r)-phenyllactyl-coa	MAMBO	C30H40N7O18P3S	NA	NA	NA	cpd14973	FKMUDVUPQINOSF-NHZRKUKBSA-J	InChI=1S/C30H44N7O18P3S/c1-30(2,24(41)27(42)33-9-8-20(39)32-10-11-59-29(43)18(38)12-17-6-4-3-5-7-17)14-52-58(49,50)55-57(47,48)51-13-19-23(54-56(44,45)46)22(40)28(53-19)37-16-36-21-25(31)34-15-35-26(21)37/h3-7,15-16,18-19,22-24,28,38,40-41H,8-14H2,1-2H3,(	Completed	Organic compounds	Lipids and lipid-like molecules	Fatty Acyls	Fatty acyl thioesters	Acyl CoAs	NA	NA	NA	NA	NA	NA	CC(C)(COP(=O)([O-])OP(=O)([O-])OC[C@H]1O[C@@H](n2cnc3c(N)ncnc32)[C@H](O)[C@@H]1OP(=O)([O-])[O-])[C@@H](O)C(=O)NCCC(=O)NCCSC(=O)[C@H](O)Cc1ccccc1	NA	NA	NA	NA	NA	NA	NA	NA	NA	NA	NA	NA	NA	NA	NA	NA
4,4'-diaponeurosporene	AGORA	C30H42	NA	NA	NA	cpd14866	NA	NA	NA	NA	NA	NA	NA	NA	NA	NA	NA	NA	NA	NA	NA	NA	NA	NA	NA	NA	NA	NA	NA	NA	NA	NA	NA	NA	NA	NA	NA
5,6,7,8-tetrahydromethanopterin	AGORA	C30H42N6O16P	17321	HMDB0060403	C01217	NA	SCBIBGUJSMHIAI-LHIIQLEZSA-N	InChI=1S/C30H45N6O16P/c1-12(21-13(2)33-26-22(34-21)27(44)36-30(31)35-26)32-15-5-3-14(4-6-15)9-16(37)23(41)17(38)10-49-29-25(43)24(42)19(51-29)11-50-53(47,48)52-18(28(45)46)7-8-20(39)40/h3-6,12-13,16-19,21,23-25,29,32,34,37-38,41-43H,7-11H2,1-2H3,(H,39,40)	Completed	Organic compounds	Organic oxygen compounds	Organooxygen compounds	Carbohydrates and carbohydrate conjugates	Monosaccharides	Pentoses	Pentose phosphates	NA	NA	NA	InChI=1S/C30H45N6O16P/c1-12(21-13(2)33-26-22(34-21)27(44)36-30(31)35-26)32-15-5-3-14(4-6-15)9-16(37)23(41)17(38)10-49-29-25(43)24(42)19(51-29)11-50-53(47,48)52-18(28(45)46)7-8-20(39)40/h3-6,12-13,16-19,21,23-25,29,32,34,37-38,41-43H,7-11H2,1-2H3,(H,39,40)	NA	5462234	NA	NA	NA	NA	4575335	NA	h4mpt	NA	NA	MNXM668	NA	NA	NA	NA	NA
7-methyl-3-oxo-6-octenoyl-coa	MAMBO	C30H44N7O18P3S	NA	NA	NA	cpd15170	LPMIXVANMSEERY-FUEUKBNZSA-J	InChI=1S/C30H48N7O18P3S/c1-17(2)6-5-7-18(38)12-21(40)59-11-10-32-20(39)8-9-33-28(43)25(42)30(3,4)14-52-58(49,50)55-57(47,48)51-13-19-24(54-56(44,45)46)23(41)29(53-19)37-16-36-22-26(31)34-15-35-27(22)37/h6,15-16,19,23-25,29,41-42H,5,7-14H2,1-4H3,(H,32,39)(	Completed	Organic compounds	Lipids and lipid-like molecules	Fatty Acyls	Fatty acyl thioesters	Acyl CoAs	3-oxo-acyl CoAs	NA	NA	NA	NA	NA	CC(C)=CCCC(=O)CC(=O)SCCNC(=O)CCNC(=O)[C@H](O)C(C)(C)COP(=O)([O-])OP(=O)([O-])OC[C@H]1O[C@@H](n2cnc3c(N)ncnc32)[C@H](O)[C@@H]1OP(=O)([O-])[O-]	NA	NA	NA	NA	NA	NA	NA	NA	NA	NA	NA	NA	NA	NA	NA	NA
demethylphylloquinone	AGORA	C30H44O2	NA	HMDB0004649	NA	cpd09410	NA	NA	NA	NA	NA	NA	NA	NA	NA	NA	NA	NA	NA	NA	NA	NA	NA	NA	NA	NA	NA	NA	NA	NA	NA	NA	NA	NA	NA	NA	NA
enoxolone	MAMBO	C30H45O4	NA	NA	NA	cpd01537	MPDGHEJMBKOTSU-WFJWTYAKSA-M	NA	Completed	Organic compounds	Lipids and lipid-like molecules	Prenol lipids	Triterpenoids	Triterpenoids	NA	NA	NA	NA	NA	NA	CC1(C)C2CC[C@]3(C)C(C(=O)C=C4C5C[C@@](C)(C(=O)[O-])CC[C@]5(C)CC[C@]43C)[C@@]2(C)CC[C@@H]1O	NA	NA	NA	NA	NA	NA	NA	NA	NA	NA	NA	NA	NA	NA	NA	NA
dehydrosqualene	AGORA	C30H48	NA	NA	NA	cpd14865	NA	NA	NA	NA	NA	NA	NA	NA	NA	NA	NA	NA	NA	NA	NA	NA	NA	NA	NA	NA	NA	NA	NA	NA	NA	NA	NA	NA	NA	NA	NA
all-ehexaprenyl diphosphate	AGORA	C30H49O7P2	NA	NA	NA	NA	NA	NA	NA	NA	NA	NA	NA	NA	NA	NA	NA	NA	NA	NA	NA	NA	NA	NA	NA	NA	NA	NA	hexdp	NA	NA	MNXM1067	NA	NA	NA	NA	NA
cycloartenol	MAMBO	C30H50O	NA	NA	NA	cpd01306	ONQRKEUAIJMULO-COENLIPYSA-N	InChI=1S/C30H50O/c1-20(2)9-8-10-21(3)22-13-15-28(7)24-12-11-23-26(4,5)25(31)14-16-29(23)19-30(24,29)18-17-27(22,28)6/h9,21-25,31H,8,10-19H2,1-7H3/t21-,22-,23+,24+,25+,27-,28+,29?,30?/m1/s1	Completed	Organic compounds	Lipids and lipid-like molecules	Steroids and steroid derivatives	Cycloartanols and derivatives	Cycloartanols and derivatives	NA	NA	NA	NA	NA	NA	CC(C)=CCC[C@@H](C)[C@H]1CC[C@@]2(C)[C@@H]3CC[C@H]4C(C)(C)[C@@H](O)CCC45CC35CC[C@]12C	NA	NA	NA	NA	NA	NA	NA	NA	NA	NA	NA	NA	NA	NA	NA	NA
cycloeucalenol	MAMBO	C30H50O	NA	NA	NA	cpd01451	HUNLTIZKNQDZEI-ZKZKKXEQSA-N	NA	Completed	Organic compounds	Lipids and lipid-like molecules	Steroids and steroid derivatives	Cycloartanols and derivatives	Cycloartanols and derivatives	NA	NA	NA	NA	NA	NA	C=C(CC[C@@H](C)[C@H]1CC[C@@]2(C)[C@@H]3CC[C@H]4[C@H](C)[C@@H](O)CCC45CC35CC[C@]12C)C(C)C	NA	NA	NA	NA	NA	NA	NA	NA	NA	NA	NA	NA	NA	NA	NA	NA
obtusifoliol	MAMBO	C30H50O	NA	NA	NA	cpd01334	MMNYKQIDRZNIKT-VSADUBDNSA-N	InChI=1S/C30H50O/c1-19(2)20(3)9-10-21(4)23-13-17-30(8)26-12-11-24-22(5)27(31)15-16-28(24,6)25(26)14-18-29(23,30)7/h19,21-24,27,31H,3,9-18H2,1-2,4-8H3/t21-,22+,23-,24+,27+,28+,29-,30+/m1/s1	Completed	Organic compounds	Lipids and lipid-like molecules	Steroids and steroid derivatives	Ergostane steroids	Ergosterols and derivatives	NA	NA	NA	NA	NA	NA	C=C(CC[C@@H](C)[C@H]1CC[C@@]2(C)C3=C(CC[C@]12C)[C@@]1(C)CC[C@H](O)[C@@H](C)[C@@H]1CC3)C(C)C	NA	NA	NA	NA	NA	NA	NA	NA	NA	NA	NA	NA	NA	NA	NA	NA
kestopentaose (4 fru, 1 glc inulin-type fructo-oligosaccharide)	AGORA	C30H52O26	NA	NA	NA	NA	NA	NA	NA	NA	NA	NA	NA	NA	NA	NA	NA	NA	NA	NA	NA	NA	NA	NA	NA	NA	NA	NA	NA	NA	NA	NA	NA	NA	NA	NA	NA
phosphatidylserine (didodecanoyl, n-c12:0)	AGORA	C30H57N1O10P1	NA	NA	NA	NA	NA	NA	NA	NA	NA	NA	NA	NA	NA	NA	NA	NA	NA	NA	NA	NA	NA	NA	NA	NA	NA	NA	ps120	NA	NA	MNXM7659	NA	NA	NA	NA	NA
phosphatidylglycerophosphate (didodecanoyl, n-c12:0)	AGORA	C30H57O13P2	NA	NA	NA	NA	NA	NA	NA	NA	NA	NA	NA	NA	NA	NA	NA	NA	NA	NA	NA	NA	NA	NA	NA	NA	NA	NA	pgp120	NA	NA	MNXM5266	NA	NA	NA	NA	NA
phosphatidylglycerol (didodecanoyl, n-c12:0)	AGORA	C30H58O10P1	NA	NA	NA	NA	NA	NA	NA	NA	NA	NA	NA	NA	NA	NA	NA	NA	NA	NA	NA	NA	NA	NA	NA	NA	NA	NA	pg120	NA	NA	MNXM1771	NA	NA	NA	NA	NA
isohexadecanoyllipoteichoate (n=24), linked, n-acetyl-d-glucosamine	AGORA	C311H544N24O255P24	NA	NA	NA	NA	NA	NA	NA	NA	NA	NA	NA	NA	NA	NA	NA	NA	NA	NA	NA	NA	NA	NA	NA	NA	NA	NA	NA	NA	NA	NA	NA	NA	NA	NA	NA
palmitoyllipoteichoate (n=24), linked, n-acetyl-d-glucosamine	AGORA	C311H544N24O255P24	NA	NA	NA	cpd15764	NA	NA	NA	NA	NA	NA	NA	NA	NA	NA	NA	NA	NA	NA	NA	NA	NA	NA	NA	NA	NA	NA	NA	NA	NA	NA	NA	NA	NA	NA	NA
anteisoheptadecanoyllipoteichoate (n=24), linked, n-acetyl-d-glucosamine	AGORA	C313H548N24O255P24	NA	NA	NA	NA	NA	NA	NA	NA	NA	NA	NA	NA	NA	NA	NA	NA	NA	NA	NA	NA	NA	NA	NA	NA	NA	NA	NA	NA	NA	NA	NA	NA	NA	NA	NA
isoheptadecanoyllipoteichoate (n=24), linked, n-acetyl-d-glucosamine	AGORA	C313H548N24O255P24	NA	NA	NA	NA	NA	NA	NA	NA	NA	NA	NA	NA	NA	NA	NA	NA	NA	NA	NA	NA	NA	NA	NA	NA	NA	NA	NA	NA	NA	NA	NA	NA	NA	NA	NA
stearoyllipoteichoate (n=24), linked, n-acetyl-d-glucosamine	AGORA	C315H552N24O255P24	NA	NA	NA	cpd15766	NA	NA	NA	NA	NA	NA	NA	NA	NA	NA	NA	NA	NA	NA	NA	NA	NA	NA	NA	NA	NA	NA	NA	NA	NA	NA	NA	NA	NA	NA	NA
wine rhamnogalacturonan ii, mw ~ 5-10 kda, 37% galur, 16% rmn, 3% fuc-l, 11% arab-l, 6% gal, 5% glcur, 4% 2omfuc, 3% 2omxyl, 6% ... <preview truncated at 128 characters>	AGORA	C317H445O273	NA	NA	G06506	NA	NA	NA	NA	NA	NA	NA	NA	NA	NA	NA	NA	NA	NA	NA	NA	NA	NA	NA	NA	NA	NA	NA	NA	NA	NA	NA	NA	NA	NA	NA	NA
feruloyl-coa	MAMBO	C31H40N7O19P3S	NA	NA	NA	cpd00321	GBXZVJQQDAJGSO-NBXNMEGSSA-J	InChI=1S/C31H44N7O19P3S/c1-31(2,26(43)29(44)34-9-8-21(40)33-10-11-61-22(41)7-5-17-4-6-18(39)19(12-17)52-3)14-54-60(50,51)57-59(48,49)53-13-20-25(56-58(45,46)47)24(42)30(55-20)38-16-37-23-27(32)35-15-36-28(23)38/h4-7,12,15-16,20,24-26,30,39,42-43H,8-11,13-	Completed	Organic compounds	Lipids and lipid-like molecules	Fatty Acyls	Fatty acyl thioesters	Enoyl CoAs	2-enoyl CoAs	NA	NA	NA	NA	NA	COc1cc(/C=C/C(=O)SCCNC(=O)CCNC(=O)[C@H](O)C(C)(C)COP(=O)([O-])OP(=O)([O-])OC[C@H]2O[C@@H](n3cnc4c(N)ncnc43)[C@H](O)[C@@H]2OP(=O)([O-])[O-])ccc1O	NA	NA	NA	NA	NA	NA	NA	NA	NA	NA	NA	NA	NA	NA	NA	NA
5,10-methenyltetrahydromethanopterin	AGORA	C31H41N6O16P	17975	NA	C04330	cpd02655	NA	InChI=1S/C31H43N6O16P/c1-13-22-14(2)36(12-37(22)23-27(33-13)34-31(32)35-28(23)45)16-5-3-15(4-6-16)9-17(38)24(42)18(39)10-50-30-26(44)25(43)20(52-30)11-51-54(48,49)53-19(29(46)47)7-8-21(40)41/h3-6,12-14,17-20,22,24-26,30,38-39,42-44H,7-11H2,1-2H3,(H6-,32,3	undefined	NA	NA	NA	NA	NA	NA	NA	NA	NA	NA	NA	NA	6982	NA	NA	NA	NA	NA	NA	NA	NA	NA	NA	NA	63292	NA	NA	NA
5,10-methenyl-5,6,7,8-tetrahydromethanopterin	AGORA	C31H41N6O16P	17975	NA	C04330	NA	NA	InChI=1S/C31H43N6O16P/c1-13-22-14(2)36(12-37(22)23-27(33-13)34-31(32)35-28(23)45)16-5-3-15(4-6-16)9-17(38)24(42)18(39)10-50-30-26(44)25(43)20(52-30)11-51-54(48,49)53-19(29(46)47)7-8-21(40)41/h3-6,12-14,17-20,22,24-26,30,38-39,42-44H,7-11H2,1-2H3,(H6-,32,3	undefined	NA	NA	NA	NA	NA	NA	NA	NA	NA	NA	NA	NA	6982	NA	NA	NA	NA	NA	NA	NA	NA	NA	NA	NA	63292	NA	NA	NA
5,10-methylenetetrahydromethanopterin	AGORA	C31H42N6O16P	NA	HMDB0060401	NA	cpd02679	NA	NA	NA	NA	NA	NA	NA	NA	NA	NA	NA	NA	NA	NA	NA	NA	NA	NA	NA	NA	NA	NA	NA	NA	NA	NA	NA	NA	NA	NA	NA
5-formyl-h4mpt	AGORA	C31H42N6O17P	58018	NA	C01274	cpd00936	NA	InChI=1S/C31H45N6O17P/c1-13(22-14(2)34-27-23(37(22)12-38)28(46)36-31(32)35-27)33-16-5-3-15(4-6-16)9-17(39)24(43)18(40)10-51-30-26(45)25(44)20(53-30)11-52-55(49,50)54-19(29(47)48)7-8-21(41)42/h3-6,12-14,17-20,22,24-26,30,33,39-40,43-45H,7-11H2,1-2H3,(H,41,	undefined	NA	NA	NA	NA	NA	NA	NA	NA	NA	NA	NA	NA	4493	NA	NA	NA	NA	NA	NA	NA	NA	NA	NA	NA	63296	NA	NA	NA
n(5)-formyl-5,6,7,8-tetrahydromethanopterin	AGORA	C31H42N6O17P	58018	NA	C01274	NA	NA	InChI=1S/C31H45N6O17P/c1-13(22-14(2)34-27-23(37(22)12-38)28(46)36-31(32)35-27)33-16-5-3-15(4-6-16)9-17(39)24(43)18(40)10-51-30-26(45)25(44)20(53-30)11-52-55(49,50)54-19(29(47)48)7-8-21(41)42/h3-6,12-14,17-20,22,24-26,30,33,39-40,43-45H,7-11H2,1-2H3,(H,41,	undefined	NA	NA	NA	NA	NA	NA	NA	NA	NA	NA	NA	NA	4493	NA	NA	NA	NA	NA	NA	NA	NA	NA	NA	NA	63296	NA	NA	NA
4-hydroxy-3-methoxyphenyl-beta-hydroxypropionyl-coa	MAMBO	C31H42N7O20P3S	NA	NA	NA	cpd04511	SDNPOBCYTJKZSD-XWQDBIPASA-J	InChI=1S/C31H46N7O20P3S/c1-31(2,26(44)29(45)34-7-6-21(41)33-8-9-62-22(42)11-18(40)16-4-5-17(39)19(10-16)53-3)13-55-61(51,52)58-60(49,50)54-12-20-25(57-59(46,47)48)24(43)30(56-20)38-15-37-23-27(32)35-14-36-28(23)38/h4-5,10,14-15,18,20,24-26,30,39-40,43-44H	Completed	Organic compounds	Lipids and lipid-like molecules	Fatty Acyls	Fatty acyl thioesters	Acyl CoAs	NA	NA	NA	NA	NA	NA	COc1cc(C(O)CC(=O)SCCNC(=O)CCNC(=O)[C@H](O)C(C)(C)COP(=O)([O-])OP(=O)([O-])OC[C@H]2O[C@@H](n3cnc4c(N)ncnc43)[C@H](O)[C@@H]2OP(=O)([O-])[O-])ccc1O	NA	NA	NA	NA	NA	NA	NA	NA	NA	NA	NA	NA	NA	NA	NA	NA
5-methyl-h4mpt	AGORA	C31H44N6O16P	58116	NA	C04488	cpd02737	NA	InChI=1S/C31H47N6O16P/c1-13(22-14(2)34-27-23(37(22)3)28(45)36-31(32)35-27)33-16-6-4-15(5-7-16)10-17(38)24(42)18(39)11-50-30-26(44)25(43)20(52-30)12-51-54(48,49)53-19(29(46)47)8-9-21(40)41/h4-7,13-14,17-20,22,24-26,30,33,38-39,42-44H,8-12H2,1-3H3,(H,40,41)	undefined	NA	NA	NA	NA	NA	NA	NA	NA	NA	NA	NA	NA	7107	NA	NA	NA	NA	NA	NA	NA	NA	NA	NA	NA	63901	NA	NA	NA
5-methyl-5,6,7,8-tetrahydromethanopterin	AGORA	C31H44N6O16P	58116	NA	C04488	NA	NA	InChI=1S/C31H47N6O16P/c1-13(22-14(2)34-27-23(37(22)3)28(45)36-31(32)35-27)33-16-6-4-15(5-7-16)10-17(38)24(42)18(39)11-50-30-26(44)25(43)20(52-30)12-51-54(48,49)53-19(29(46)47)8-9-21(40)41/h4-7,13-14,17-20,22,24-26,30,33,38-39,42-44H,8-12H2,1-3H3,(H,40,41)	undefined	NA	NA	NA	NA	NA	NA	NA	NA	NA	NA	NA	NA	7107	NA	NA	NA	NA	NA	NA	NA	NA	NA	NA	NA	63901	NA	NA	NA
4-isopropenyl-2-oxy-cyclohexanecarboxyl-coa	MAMBO	C31H44N7O18P3S	NA	NA	NA	cpd08732	RTPWRCREAVUAOI-KSYPWXJLSA-J	NA	Completed	Organic compounds	Lipids and lipid-like molecules	Fatty Acyls	Fatty acyl thioesters	Acyl CoAs	NA	NA	NA	NA	NA	NA	C=C(C)C1CCC(C(=O)SCCNC(=O)CCNC(=O)[C@H](O)C(C)(C)COP(=O)([O-])OP(=O)([O-])OC[C@H]2O[C@@H](n3cnc4c(N)ncnc43)[C@H](O)[C@@H]2OP(=O)([O-])[O-])C(=O)C1	NA	NA	NA	NA	NA	NA	NA	NA	NA	NA	NA	NA	NA	NA	NA	NA
3-isopropenylpimelyl-coa	MAMBO	C31H45N7O19P3S	NA	NA	NA	cpd08733	AAKIIQMDPGWYFD-IHEBCORQSA-I	NA	Completed	Organic compounds	Lipids and lipid-like molecules	Fatty Acyls	Fatty acyl thioesters	Acyl CoAs	2,3,4-saturated fatty acyl CoAs	NA	NA	NA	NA	NA	C=C(C)C(CCCC(=O)SCCNC(=O)CCNC(=O)[C@H](O)C(C)(C)COP(=O)([O-])OP(=O)([O-])OC[C@H]1O[C@@H](n2cnc3c(N)ncnc32)[C@H](O)[C@@H]1OP(=O)([O-])[O-])CC(=O)[O-]	NA	NA	NA	NA	NA	NA	NA	NA	NA	NA	NA	NA	NA	NA	NA	NA
coa-glutathione	MAMBO	C31H46N10O22P3S2	NA	NA	NA	cpd00682	JYKWMJBUIXNJOG-QEWSFFBISA-I	InChI=1S/C31H51N10O22P3S2/c1-31(2,24(47)28(49)35-6-5-18(42)34-7-8-67-68-11-16(27(48)36-9-20(44)45)40-19(43)4-3-15(32)30(50)51)12-60-66(57,58)63-65(55,56)59-10-17-23(62-64(52,53)54)22(46)29(61-17)41-14-39-21-25(33)37-13-38-26(21)41/h13-17,22-24,29,46-47H,3	Completed	Organic compounds	Lipids and lipid-like molecules	Alkyl-CoA disulfides	NA	Alkyl-CoA disulfides	NA	NA	NA	NA	NA	NA	CC(C)(COP(=O)([O-])OP(=O)([O-])OC[C@H]1O[C@@H](n2cnc3c(N)ncnc32)[C@H](O)[C@@H]1OP(=O)([O-])[O-])[C@@H](O)C(=O)NCCC(=O)NCCSSC[C@H](NC(=O)CC[C@H]([NH3+])C(=O)[O-])C(=O)NCC(=O)[O-]	NA	NA	NA	NA	NA	NA	NA	NA	NA	NA	NA	NA	NA	NA	NA	NA
geranoyl-coa	MAMBO	C31H46N7O17P3S	NA	NA	NA	cpd01317	FWLPCGPDGSQPGT-RWOXWOGGSA-J	NA	Completed	Organic compounds	Lipids and lipid-like molecules	Fatty Acyls	Fatty acyl thioesters	Acyl CoAs	NA	NA	NA	NA	NA	NA	CC(C)=CCC/C(C)=C\C(=O)SCCNC(=O)CCNC(=O)[C@H](O)C(C)(C)COP(=O)([O-])OP(=O)([O-])OC[C@H]1O[C@@H](n2cnc3c(N)ncnc32)[C@H](O)[C@@H]1OP(=O)([O-])[O-]	NA	NA	NA	NA	NA	NA	NA	NA	NA	NA	NA	NA	NA	NA	NA	NA
2-hydroxy-4-isopropenylcyclohexane-1-carboxyl-coa	MAMBO	C31H46N7O18P3S	NA	NA	NA	cpd08731	MHSFKYBKMYLOCI-IFBDJYIYSA-J	NA	Completed	Organic compounds	Lipids and lipid-like molecules	Fatty Acyls	Fatty acyl thioesters	Acyl CoAs	NA	NA	NA	NA	NA	NA	C=C(C)C1CCC(C(=O)SCCNC(=O)CCNC(=O)[C@H](O)C(C)(C)COP(=O)([O-])OP(=O)([O-])OC[C@H]2O[C@@H](n3cnc4c(N)ncnc43)[C@H](O)[C@@H]2OP(=O)([O-])[O-])C(O)C1	NA	NA	NA	NA	NA	NA	NA	NA	NA	NA	NA	NA	NA	NA	NA	NA
udp-3-o-(3-hydroxytetradecanoyl)-n-acetylglucosamine	AGORA	C31H51N3O19P2	NA	NA	NA	NA	NA	NA	NA	NA	NA	NA	NA	NA	NA	NA	NA	NA	NA	NA	NA	NA	NA	NA	NA	NA	NA	NA	u3aga	NA	NA	MNXM2157	NA	NA	NA	NA	NA
24-methylenecycloartanol	MAMBO	C31H52O	NA	NA	NA	cpd05727	BDHQMRXFDYJGII-XPNRYQHYSA-N	InChI=1S/C31H52O/c1-20(2)21(3)9-10-22(4)23-13-15-29(8)25-12-11-24-27(5,6)26(32)14-16-30(24)19-31(25,30)18-17-28(23,29)7/h20,22-26,32H,3,9-19H2,1-2,4-8H3/t22-,23-,24+,25+,26+,28-,29+,30?,31?/m1/s1	Completed	Organic compounds	Lipids and lipid-like molecules	Steroids and steroid derivatives	Cycloartanols and derivatives	Cycloartanols and derivatives	NA	NA	NA	NA	NA	NA	C=C(CC[C@@H](C)[C@H]1CC[C@@]2(C)[C@@H]3CC[C@H]4C(C)(C)[C@@H](O)CCC45CC35CC[C@]12C)C(C)C	NA	NA	NA	NA	NA	NA	NA	NA	NA	NA	NA	NA	NA	NA	NA	NA
1,2-ditetradec-7-enoyl-sn-glycerol 3-phosphate	AGORA	C31H55O8P1	NA	NA	NA	NA	NA	NA	NA	NA	NA	NA	NA	NA	NA	NA	NA	NA	NA	NA	NA	NA	NA	NA	NA	NA	NA	NA	pa141	NA	NA	MNXM90512	NA	NA	NA	NA	NA
laccer	MAMBO	C31H56NO13R	NA	NA	NA	cpd00947	NA	NA	NA	NA	NA	NA	NA	NA	NA	NA	NA	NA	NA	NA	*C(=O)N[C@@H](CO[C@@H]1O[C@H](CO)[C@@H](O[C@@H]2O[C@H](CO)[C@H](O)[C@H](O)[C@H]2O)[C@H](O)[C@H]1O)[C@H](O)/C=C/CCCCCCCCCCCCC	NA	NA	NA	NA	NA	NA	NA	NA	NA	NA	NA	NA	NA	NA	NA	NA
1,2-diacyl-sn-glycerol (ditetradec-7-enoyl, n-c14:1)	AGORA	C31H56O5	NA	NA	NA	NA	NA	NA	NA	NA	NA	NA	NA	NA	NA	NA	NA	NA	NA	NA	NA	NA	NA	NA	NA	NA	NA	NA	12dgr141	NA	NA	MNXM4940	NA	NA	NA	NA	NA
1,2-diisotetradecanoyl-sn-glycerol 3-phosphate (12-methyl-tridecanoyl, iso-c14)	AGORA	C31H59O8P	NA	NA	NA	NA	NA	NA	NA	NA	NA	NA	NA	NA	NA	NA	NA	NA	NA	NA	NA	NA	NA	NA	NA	NA	NA	NA	NA	NA	NA	NA	NA	NA	NA	NA	NA
1,2-ditetradecanoyl-sn-glycerol 3-phosphate	AGORA	C31H59O8P1	NA	NA	NA	NA	NA	NA	NA	NA	NA	NA	NA	NA	NA	NA	NA	NA	NA	NA	NA	NA	NA	NA	NA	NA	NA	NA	pa140	NA	NA	MNXM51017	NA	NA	NA	NA	NA
1,2-diisotetradecanoyl-sn-glycerol	AGORA	C31H60O5	NA	NA	NA	cpd15703	NA	NA	NA	NA	NA	NA	NA	NA	NA	NA	NA	NA	NA	NA	NA	NA	NA	NA	NA	NA	NA	NA	NA	NA	NA	NA	NA	NA	NA	NA	NA
1,2-diacyl-sn-glycerol (ditetradecanoyl, n-c14:0)	AGORA	C31H60O5	NA	NA	NA	NA	NA	NA	NA	NA	NA	NA	NA	NA	NA	NA	NA	NA	NA	NA	NA	NA	NA	NA	NA	NA	NA	NA	12dgr140	NA	NA	MNXM146479	NA	NA	NA	NA	NA
1,2-diisotetradecanoyl-sn-glycerol 3-phosphate	AGORA	C31H60O8P	NA	NA	NA	cpd15679	NA	NA	NA	NA	NA	NA	NA	NA	NA	NA	NA	NA	NA	NA	NA	NA	NA	NA	NA	NA	NA	NA	NA	NA	NA	NA	NA	NA	NA	NA	NA
1,4-dihydroxy-2-naphthoyl-coa	MAMBO	C32H38N7O19P3S	NA	NA	NA	cpd11217	PYTINLGPKDJURZ-HSJNEKGZSA-J	InChI=1S/C32H42N7O19P3S/c1-32(2,26(44)29(45)35-8-7-21(41)34-9-10-62-31(46)18-11-19(40)16-5-3-4-6-17(16)23(18)42)13-55-61(52,53)58-60(50,51)54-12-20-25(57-59(47,48)49)24(43)30(56-20)39-15-38-22-27(33)36-14-37-28(22)39/h3-6,11,14-15,20,24-26,30,40,42-44H,7-	Completed	Organic compounds	Lipids and lipid-like molecules	Fatty Acyls	Fatty acyl thioesters	Acyl CoAs	NA	NA	NA	NA	NA	NA	CC(C)(COP(=O)([O-])OP(=O)([O-])OC[C@H]1O[C@@H](n2cnc3c(N)ncnc32)[C@H](O)[C@@H]1OP(=O)([O-])[O-])[C@@H](O)C(=O)NCCC(=O)NCCSC(=O)c1cc(O)c2ccccc2c1O	NA	NA	NA	NA	NA	NA	NA	NA	NA	NA	NA	NA	NA	NA	NA	NA
e-phenylitaconyl-coa	MAMBO	C32H39N7O19P3S	NA	NA	NA	cpd06710	CIZCKPNGZPENDV-UMUUVTGISA-I	InChI=1S/C32H44N7O19P3S/c1-32(2,26(44)29(45)35-9-8-21(40)34-10-11-62-31(46)19(13-22(41)42)12-18-6-4-3-5-7-18)15-55-61(52,53)58-60(50,51)54-14-20-25(57-59(47,48)49)24(43)30(56-20)39-17-38-23-27(33)36-16-37-28(23)39/h3-7,12,16-17,20,24-26,30,43-44H,8-11,13-	Completed	Organic compounds	Lipids and lipid-like molecules	Fatty Acyls	Fatty acyl thioesters	Acyl CoAs	NA	NA	NA	NA	NA	NA	CC(C)(COP(=O)([O-])OP(=O)([O-])OC[C@H]1O[C@@H](n2cnc3c(N)ncnc32)[C@H](O)[C@@H]1OP(=O)([O-])[O-])[C@@H](O)C(=O)NCCC(=O)NCCSC(=O)/C(=C\c1ccccc1)CC(=O)[O-]	NA	NA	NA	NA	NA	NA	NA	NA	NA	NA	NA	NA	NA	NA	NA	NA
benzoylsuccinyl-coa	MAMBO	C32H39N7O20P3S	NA	NA	NA	cpd06712	SGNPJINSCKFITG-IHEBCORQSA-I	InChI=1S/C32H44N7O20P3S/c1-32(2,26(45)29(46)35-9-8-20(40)34-10-11-63-31(47)18(12-21(41)42)23(43)17-6-4-3-5-7-17)14-56-62(53,54)59-61(51,52)55-13-19-25(58-60(48,49)50)24(44)30(57-19)39-16-38-22-27(33)36-15-37-28(22)39/h3-7,15-16,18-19,24-26,30,44-45H,8-14H	Completed	Organic compounds	Lipids and lipid-like molecules	Fatty Acyls	Fatty acyl thioesters	Acyl CoAs	3-oxo-acyl CoAs	NA	NA	NA	NA	NA	CC(C)(COP(=O)([O-])OP(=O)([O-])OC[C@H]1O[C@@H](n2cnc3c(N)ncnc32)[C@H](O)[C@@H]1OP(=O)([O-])[O-])[C@@H](O)C(=O)NCCC(=O)NCCSC(=O)C(CC(=O)[O-])C(=O)c1ccccc1	NA	NA	NA	NA	NA	NA	NA	NA	NA	NA	NA	NA	NA	NA	NA	NA
o-succinylbenzoyl-coa	AGORA	C32H39N7O20P3S	NA	NA	NA	NA	NA	NA	NA	NA	NA	NA	NA	NA	NA	NA	NA	NA	NA	NA	NA	NA	NA	NA	NA	NA	NA	NA	sbzcoa	NA	NA	MNXM1132	NA	NA	NA	NA	NA
(hydroxymethylphenyl)succinyl-coa	MAMBO	C32H41N7O20P3S	NA	NA	NA	cpd06711	DVSQFPLMOLPRDU-ACXVELPGSA-I	InChI=1S/C32H46N7O20P3S/c1-32(2,26(45)29(46)35-9-8-20(40)34-10-11-63-31(47)18(12-21(41)42)23(43)17-6-4-3-5-7-17)14-56-62(53,54)59-61(51,52)55-13-19-25(58-60(48,49)50)24(44)30(57-19)39-16-38-22-27(33)36-15-37-28(22)39/h3-7,15-16,18-19,23-26,30,43-45H,8-14H	Completed	Organic compounds	Lipids and lipid-like molecules	Fatty Acyls	Fatty acyl thioesters	Acyl CoAs	NA	NA	NA	NA	NA	NA	CC(C)(COP(=O)([O-])OP(=O)([O-])OC[C@H]1O[C@@H](n2cnc3c(N)ncnc32)[C@H](O)[C@@H]1OP(=O)([O-])[O-])[C@@H](O)C(=O)NCCC(=O)NCCSC(=O)C(CC(=O)[O-])[C@H](O)c1ccccc1	NA	NA	NA	NA	NA	NA	NA	NA	NA	NA	NA	NA	NA	NA	NA	NA
isohexenyl-glutaconyl-coa	MAMBO	C32H45N7O19P3S	NA	NA	NA	cpd00948	BVEJAKPMABGOEE-XMLXCZKLSA-I	InChI=1S/C32H50N7O19P3S/c1-18(2)6-5-7-19(12-22(41)42)13-23(43)62-11-10-34-21(40)8-9-35-30(46)27(45)32(3,4)15-55-61(52,53)58-60(50,51)54-14-20-26(57-59(47,48)49)25(44)31(56-20)39-17-38-24-28(33)36-16-37-29(24)39/h6,13,16-17,20,25-27,31,44-45H,5,7-12,14-15H	Completed	Organic compounds	Lipids and lipid-like molecules	Fatty Acyls	Fatty acyl thioesters	Acyl CoAs	NA	NA	NA	NA	NA	NA	CC(C)=CCC/C(=C/C(=O)SCCNC(=O)CCNC(=O)[C@H](O)C(C)(C)COP(=O)([O-])OP(=O)([O-])OC[C@H]1O[C@@H](n2cnc3c(N)ncnc32)[C@H](O)[C@@H]1OP(=O)([O-])[O-])CC(=O)[O-]	NA	NA	NA	NA	NA	NA	NA	NA	NA	NA	NA	NA	NA	NA	NA	NA
3-hydroxy-3-(4-methylpent-3-en-1-yl)glutaryl-coa	MAMBO	C32H47N7O20P3S	NA	NA	NA	cpd02849	ATTJZXQHBIJXLV-AWVQIHIZSA-I	InChI=1S/C32H52N7O20P3S/c1-18(2)6-5-8-32(47,12-21(41)42)13-22(43)63-11-10-34-20(40)7-9-35-29(46)26(45)31(3,4)15-56-62(53,54)59-61(51,52)55-14-19-25(58-60(48,49)50)24(44)30(57-19)39-17-38-23-27(33)36-16-37-28(23)39/h6,16-17,19,24-26,30,44-45,47H,5,7-15H2,1	Completed	Organic compounds	Lipids and lipid-like molecules	Fatty Acyls	Fatty acyl thioesters	Acyl CoAs	3-hydroxyacyl CoAs	3-hydroxy-3-alkylglutaryl CoAs	NA	NA	NA	NA	CC(C)=CCCC(O)(CC(=O)[O-])CC(=O)SCCNC(=O)CCNC(=O)[C@H](O)C(C)(C)COP(=O)([O-])OP(=O)([O-])OC[C@H]1O[C@@H](n2cnc3c(N)ncnc32)[C@H](O)[C@@H]1OP(=O)([O-])[O-]	NA	NA	NA	NA	NA	NA	NA	NA	NA	NA	NA	NA	NA	NA	NA	NA
pyropheophorbide a	MAMBO	C33H33N4O3	NA	NA	NA	cpd18047	IEGUQQKIFBYXLG-CDIXLCFRSA-M	InChI=1S/C33H34N4O3/c1-7-19-15(3)23-12-25-17(5)21(9-10-30(39)40)32(36-25)22-11-29(38)31-18(6)26(37-33(22)31)14-28-20(8-2)16(4)24(35-28)13-27(19)34-23/h7,12-14,17,21,34,37H,1,8-11H2,2-6H3,(H,39,40)/p-1/b23-12-,24-13-,25-12-,26-14-,27-13-,28-14-,32-22-/t17-	Completed	Organic compounds	Organoheterocyclic compounds	Tetrapyrroles and derivatives	Chlorins	Chlorins	NA	NA	NA	NA	NA	NA	C=Cc1c(C)c2cc3nc(c4c5[nH]c(cc6nc(cc1[nH]2)C(C)=C6CC)c(C)c5C(=O)C4)[C@@H](CCC(=O)[O-])[C@@H]3C	NA	NA	NA	NA	NA	NA	NA	NA	NA	NA	NA	NA	NA	NA	NA	NA
pelargonidin 3-rutinoside-5-glucopyranoside	MAMBO	C33H40O19	NA	NA	NA	cpd09276	YTMOEUVNNYCFEO-WHZYSMHESA-N	undefined	Completed	Organic compounds	Phenylpropanoids and polyketides	Flavonoids	Flavonoid glycosides	Flavonoid O-glycosides	Anthocyanins	Anthocyanidin-5-O-glycosides	NA	NA	NA	NA	C[C@@H]1OC(OC[C@@H]2OC(Oc3cc4c(OC5O[C@H](CO)[C@@H](O)[C@H](O)[C@H]5O)cc([O-])cc4[o+]c3-c3ccc(O)cc3)[C@@H](O)[C@H](O)[C@H]2O)[C@H](O)[C@H](O)[C@H]1O	NA	NA	NA	NA	NA	NA	NA	NA	NA	NA	NA	NA	NA	NA	NA	NA
cyanidin 3-o-rutinoside 5-o-beta-d-glucoside	MAMBO	C33H40O20	NA	NA	NA	cpd09277	DFJZNAHUOVEDQB-HWKLKBEVSA-N	InChI=1S/C33H40O20/c1-10-21(38)24(41)27(44)31(48-10)47-9-20-23(40)26(43)29(46)33(53-20)51-18-7-13-16(49-30(18)11-2-3-14(36)15(37)4-11)5-12(35)6-17(13)50-32-28(45)25(42)22(39)19(8-34)52-32/h2-7,10,19-29,31-34,38-46H,8-9H2,1H3,(H2-,35,36,37)/t10-,19+,20+,21	Completed	Organic compounds	Phenylpropanoids and polyketides	Flavonoids	Flavonoid glycosides	Flavonoid O-glycosides	Anthocyanins	Anthocyanidin-5-O-glycosides	NA	NA	NA	NA	C[C@@H]1O[C@@H](OC[C@H]2O[C@@H](Oc3cc4c(O[C@@H]5O[C@H](CO)[C@@H](O)[C@H](O)[C@H]5O)cc([O-])cc4[o+]c3-c3ccc(O)c(O)c3)[C@H](O)[C@@H](O)[C@@H]2O)[C@H](O)[C@H](O)[C@H]1O	NA	NA	NA	NA	NA	NA	NA	NA	NA	NA	NA	NA	NA	NA	NA	NA
avermectin b1b aglycone	MAMBO	C33H46O8	NA	NA	NA	cpd08760	IVLVHFFFOVKPKM-XMGCMGKSSA-N	InChI=1S/C33H46O8/c1-18(2)29-21(5)12-13-32(41-29)16-25-15-24(40-32)11-10-20(4)27(34)19(3)8-7-9-23-17-38-30-28(35)22(6)14-26(31(36)39-25)33(23,30)37/h7-10,12-14,18-19,21,24-30,34-35,37H,11,15-17H2,1-6H3/b8-7+,20-10+,23-9+/t19-,21-,24+,25-,26-,27-,28+,29+,3	Completed	Organic compounds	Phenylpropanoids and polyketides	Macrolides and analogues	NA	Macrolides and analogues	NA	NA	NA	NA	NA	NA	CC1=C[C@H]2C(=O)O[C@H]3C[C@@H](C/C=C(\C)[C@@H](O)[C@@H](C)/C=C/C=C4\CO[C@H]([C@@H]1O)[C@@]42O)O[C@@]1(C=C[C@H](C)[C@@H](C(C)C)O1)C3	NA	NA	NA	NA	NA	NA	NA	NA	NA	NA	NA	NA	NA	NA	NA	NA
avermectin b2b aglycone	MAMBO	C33H48O9	NA	NA	NA	cpd08752	CZMBJLNTFCNLGQ-QJEXIZKGSA-N	InChI=1S/C33H48O9/c1-17(2)29-21(6)26(34)15-32(42-29)14-24-13-23(41-32)11-10-19(4)27(35)18(3)8-7-9-22-16-39-30-28(36)20(5)12-25(31(37)40-24)33(22,30)38/h7-10,12,17-18,21,23-30,34-36,38H,11,13-16H2,1-6H3/b8-7+,19-10+,22-9+/t18-,21-,23+,24-,25-,26-,27-,28+,2	Completed	Organic compounds	Phenylpropanoids and polyketides	Macrolides and analogues	Milbemycins	Milbemycins	NA	NA	NA	NA	NA	NA	CC1=C[C@H]2C(=O)O[C@H]3C[C@@H](C/C=C(\C)[C@@H](O)[C@@H](C)/C=C/C=C4\CO[C@H]([C@@H]1O)[C@@]42O)O[C@]1(C3)C[C@H](O)[C@H](C)[C@@H](C(C)C)O1	NA	NA	NA	NA	NA	NA	NA	NA	NA	NA	NA	NA	NA	NA	NA	NA
phosphatidylethanolamine (ditetradec-7-enoyl, n-c14:1)	AGORA	C33H62N1O8P1	NA	NA	NA	NA	NA	NA	NA	NA	NA	NA	NA	NA	NA	NA	NA	NA	NA	NA	NA	NA	NA	NA	NA	NA	NA	NA	pe141	NA	NA	MNXM3693	NA	NA	NA	NA	NA
1,2-dianteisopentadecanoyl-sn-glycerol 3-phosphate (12-methyl-tetradecanoyl, anteiso-c15)	AGORA	C33H63O8P	NA	NA	NA	NA	NA	NA	NA	NA	NA	NA	NA	NA	NA	NA	NA	NA	NA	NA	NA	NA	NA	NA	NA	NA	NA	NA	NA	NA	NA	NA	NA	NA	NA	NA	NA
1,2-diisopentadecanoyl-sn-glycerol 3-phosphate (13-methyl-tetradecanoyl, iso-c15)	AGORA	C33H63O8P	NA	NA	NA	NA	NA	NA	NA	NA	NA	NA	NA	NA	NA	NA	NA	NA	NA	NA	NA	NA	NA	NA	NA	NA	NA	NA	NA	NA	NA	NA	NA	NA	NA	NA	NA
1,2-dianteisopentadecanoyl-sn-glycerol	AGORA	C33H64O5	NA	NA	NA	cpd15705	NA	NA	NA	NA	NA	NA	NA	NA	NA	NA	NA	NA	NA	NA	NA	NA	NA	NA	NA	NA	NA	NA	NA	NA	NA	NA	NA	NA	NA	NA	NA
1,2-diisopentadecanoyl-sn-glycerol	AGORA	C33H64O5	NA	NA	NA	cpd15704	NA	NA	NA	NA	NA	NA	NA	NA	NA	NA	NA	NA	NA	NA	NA	NA	NA	NA	NA	NA	NA	NA	NA	NA	NA	NA	NA	NA	NA	NA	NA
1,2-dianteisopentadecanoyl-sn-glycerol 3-phosphate	AGORA	C33H64O8P	NA	NA	NA	cpd15681	NA	NA	NA	NA	NA	NA	NA	NA	NA	NA	NA	NA	NA	NA	NA	NA	NA	NA	NA	NA	NA	NA	NA	NA	NA	NA	NA	NA	NA	NA	NA
1,2-diisopentadecanoyl-sn-glycerol 3-phosphate	AGORA	C33H64O8P	NA	NA	NA	cpd15680	NA	NA	NA	NA	NA	NA	NA	NA	NA	NA	NA	NA	NA	NA	NA	NA	NA	NA	NA	NA	NA	NA	NA	NA	NA	NA	NA	NA	NA	NA	NA
phosphatidylethanolamine (ditetradecanoyl, n-c14:0)	AGORA	C33H66N1O8P1	NA	NA	NA	NA	NA	NA	NA	NA	NA	NA	NA	NA	NA	NA	NA	NA	NA	NA	NA	NA	NA	NA	NA	NA	NA	NA	pe140	NA	NA	MNXM2859	NA	NA	NA	NA	NA
diisotetradecanoylphosphatidylethanolamine	AGORA	C33H66NO8P	NA	NA	NA	cpd15697	NA	NA	NA	NA	NA	NA	NA	NA	NA	NA	NA	NA	NA	NA	NA	NA	NA	NA	NA	NA	NA	NA	NA	NA	NA	NA	NA	NA	NA	NA	NA
phosphatidylethanolamine (12-methyl-tridecanoyl, iso-c14)	AGORA	C33H66NO8P	NA	NA	NA	NA	NA	NA	NA	NA	NA	NA	NA	NA	NA	NA	NA	NA	NA	NA	NA	NA	NA	NA	NA	NA	NA	NA	NA	NA	NA	NA	NA	NA	NA	NA	NA
prenol-45n teichoate-alanine substituted	AGORA	C341H611N47O287P47	NA	NA	NA	cpd15663	NA	NA	NA	NA	NA	NA	NA	NA	NA	NA	NA	NA	NA	NA	NA	NA	NA	NA	NA	NA	NA	NA	NA	NA	NA	NA	NA	NA	NA	NA	NA
mg-protoporphyrin ix (imeo21, iaf692)	AGORA	C34H31N4O4Mg	NA	NA	NA	NA	NA	NA	NA	NA	NA	NA	NA	NA	NA	NA	NA	NA	NA	NA	NA	NA	NA	NA	NA	NA	NA	NA	mppp9	NA	NA	MNXM2254	NA	NA	NA	NA	NA
methanofuran	AGORA	C34H40N4O15	NA	NA	NA	cpd00643	NA	NA	NA	NA	NA	NA	NA	NA	NA	NA	NA	NA	NA	NA	NA	NA	NA	NA	NA	NA	NA	NA	NA	NA	NA	NA	NA	NA	NA	NA	NA
avermectin a1b aglycone	MAMBO	C34H48O8	NA	NA	NA	cpd08761	CMVQGLOOVJQBJX-JZSZVTLOSA-N	InChI=1S/C34H48O8/c1-19(2)29-22(5)13-14-33(42-29)17-26-16-25(41-33)12-11-21(4)28(35)20(3)9-8-10-24-18-39-31-30(38-7)23(6)15-27(32(36)40-26)34(24,31)37/h8-11,13-15,19-20,22,25-31,35,37H,12,16-18H2,1-7H3/b9-8+,21-11+,24-10+/t20-,22-,25+,26-,27-,28-,29+,30+,	Completed	Organic compounds	Phenylpropanoids and polyketides	Macrolides and analogues	NA	Macrolides and analogues	NA	NA	NA	NA	NA	NA	CO[C@@H]1C(C)=C[C@H]2C(=O)O[C@H]3C[C@@H](C/C=C(\C)[C@@H](O)[C@@H](C)/C=C/C=C4\CO[C@H]1[C@@]42O)O[C@@]1(C=C[C@H](C)[C@@H](C(C)C)O1)C3	NA	NA	NA	NA	NA	NA	NA	NA	NA	NA	NA	NA	NA	NA	NA	NA
avermectin b1a aglycone	MAMBO	C34H48O8	NA	NA	NA	cpd08776	XLEUIYGDSWMLCR-NIDSZCIBSA-N	InChI=1S/C34H48O8/c1-7-19(2)30-22(5)13-14-33(42-30)17-26-16-25(41-33)12-11-21(4)28(35)20(3)9-8-10-24-18-39-31-29(36)23(6)15-27(32(37)40-26)34(24,31)38/h8-11,13-15,19-20,22,25-31,35-36,38H,7,12,16-18H2,1-6H3/b9-8+,21-11+,24-10+/t19?,20-,22-,25+,26-,27-,28-	Completed	Organic compounds	Phenylpropanoids and polyketides	Macrolides and analogues	NA	Macrolides and analogues	NA	NA	NA	NA	NA	NA	CCC(C)[C@H]1O[C@]2(C=C[C@@H]1C)C[C@@H]1C[C@@H](C/C=C(\C)[C@@H](O)[C@@H](C)/C=C/C=C3\CO[C@@H]4[C@H](O)C(C)=C[C@@H](C(=O)O1)[C@]34O)O2	NA	NA	NA	NA	NA	NA	NA	NA	NA	NA	NA	NA	NA	NA	NA	NA
avermectin a2b aglycone	MAMBO	C34H50O9	NA	NA	NA	cpd08753	COVVXXPWZYVADP-JVRRXQMPSA-N	InChI=1S/C34H50O9/c1-18(2)29-22(6)27(35)16-33(43-29)15-25-14-24(42-33)12-11-20(4)28(36)19(3)9-8-10-23-17-40-31-30(39-7)21(5)13-26(32(37)41-25)34(23,31)38/h8-11,13,18-19,22,24-31,35-36,38H,12,14-17H2,1-7H3/b9-8+,20-11+,23-10+/t19-,22-,24+,25-,26-,27-,28-,2	Completed	Organic compounds	Phenylpropanoids and polyketides	Macrolides and analogues	Milbemycins	Milbemycins	NA	NA	NA	NA	NA	NA	CO[C@@H]1C(C)=C[C@H]2C(=O)O[C@H]3C[C@@H](C/C=C(\C)[C@@H](O)[C@@H](C)/C=C/C=C4\CO[C@H]1[C@@]42O)O[C@]1(C3)C[C@H](O)[C@H](C)[C@@H](C(C)C)O1	NA	NA	NA	NA	NA	NA	NA	NA	NA	NA	NA	NA	NA	NA	NA	NA
avermectin b2a aglycone	MAMBO	C34H50O9	NA	NA	NA	cpd08768	OHOQCCGOWLRCOH-BWHVHRGVSA-N	InChI=1S/C34H50O9/c1-7-18(2)30-22(6)27(35)16-33(43-30)15-25-14-24(42-33)12-11-20(4)28(36)19(3)9-8-10-23-17-40-31-29(37)21(5)13-26(32(38)41-25)34(23,31)39/h8-11,13,18-19,22,24-31,35-37,39H,7,12,14-17H2,1-6H3/b9-8+,20-11+,23-10+/t18?,19-,22-,24+,25-,26-,27-	Completed	Organic compounds	Phenylpropanoids and polyketides	Macrolides and analogues	Milbemycins	Milbemycins	NA	NA	NA	NA	NA	NA	CCC(C)[C@H]1O[C@@]2(C[C@@H]3C[C@@H](C/C=C(\C)[C@@H](O)[C@@H](C)/C=C/C=C4\CO[C@@H]5[C@H](O)C(C)=C[C@@H](C(=O)O3)[C@]45O)O2)C[C@H](O)[C@@H]1C	NA	NA	NA	NA	NA	NA	NA	NA	NA	NA	NA	NA	NA	NA	NA	NA
udp-n-acetylmuramoyl-l-alanyl-d-glutamyl-l-lysine	MAMBO	C34H52N7O24P2	NA	NA	NA	cpd02861	RLNOPSGEZLGFAH-OCMBHFTRSA-K	NA	Completed	Organic compounds	Organic acids and derivatives	Carboxylic acids and derivatives	Amino acids, peptides, and analogues	Peptides	Oligopeptides	NA	NA	NA	NA	NA	CC(=O)N[C@H]1[C@@H](OP(=O)([O-])OP(=O)([O-])OC[C@H]2O[C@@H](n3ccc(=O)[nH]c3=O)[C@H](O)[C@@H]2O)O[C@H](CO)[C@@H](O)[C@@H]1OC(C)C(=O)N[C@@H](C)C(=O)N[C@H](CCC(=O)[O-])C(=O)N[C@@H](CCCC[NH3+])C(=O)[O-]	NA	NA	NA	NA	NA	NA	NA	NA	NA	NA	NA	NA	NA	NA	NA	NA
phosphatidylserine (ditetradec-7-enoyl, n-c14:1)	AGORA	C34H61N1O10P1	NA	NA	NA	NA	NA	NA	NA	NA	NA	NA	NA	NA	NA	NA	NA	NA	NA	NA	NA	NA	NA	NA	NA	NA	NA	NA	ps141	NA	NA	MNXM7664	NA	NA	NA	NA	NA
phosphatidylglycerophosphate (ditetradec-7-enoyl, n-c14:1)	AGORA	C34H61O13P2	NA	NA	NA	NA	NA	NA	NA	NA	NA	NA	NA	NA	NA	NA	NA	NA	NA	NA	NA	NA	NA	NA	NA	NA	NA	NA	pgp141	NA	NA	MNXM5271	NA	NA	NA	NA	NA
phosphatidylglycerol (ditetradec-7-enoyl, n-c14:1)	AGORA	C34H62O10P1	NA	NA	NA	NA	NA	NA	NA	NA	NA	NA	NA	NA	NA	NA	NA	NA	NA	NA	NA	NA	NA	NA	NA	NA	NA	NA	pg141	NA	NA	MNXM2029	NA	NA	NA	NA	NA
diisotetradecanoylphosphatidylserine	AGORA	C34H64NO10P	NA	NA	NA	cpd15691	NA	NA	NA	NA	NA	NA	NA	NA	NA	NA	NA	NA	NA	NA	NA	NA	NA	NA	NA	NA	NA	NA	NA	NA	NA	NA	NA	NA	NA	NA	NA
2,3-bis(3-hydroxytetradecanoyl)-beta-d-glucosaminyl 1-phosphate	AGORA	C34H64NO12P	NA	NA	NA	NA	NA	NA	NA	NA	NA	NA	NA	NA	NA	NA	NA	NA	NA	NA	NA	NA	NA	NA	NA	NA	NA	NA	lipidX	NA	NA	MNXM1839	NA	NA	NA	NA	NA
phosphatidylserine (ditetradecanoyl, n-c14:0)	AGORA	C34H65N1O10P1	NA	NA	NA	NA	NA	NA	NA	NA	NA	NA	NA	NA	NA	NA	NA	NA	NA	NA	NA	NA	NA	NA	NA	NA	NA	NA	ps140	NA	NA	MNXM7665	NA	NA	NA	NA	NA
phosphatidylserine (12-methyl-tridecanoyl, iso-c14)	AGORA	C34H65NO10P	NA	NA	NA	NA	NA	NA	NA	NA	NA	NA	NA	NA	NA	NA	NA	NA	NA	NA	NA	NA	NA	NA	NA	NA	NA	NA	NA	NA	NA	NA	NA	NA	NA	NA	NA
phosphatidylglycerophosphate (ditetradecanoyl, n-c14:0)	AGORA	C34H65O13P2	NA	NA	NA	NA	NA	NA	NA	NA	NA	NA	NA	NA	NA	NA	NA	NA	NA	NA	NA	NA	NA	NA	NA	NA	NA	NA	pgp140	NA	NA	MNXM5272	NA	NA	NA	NA	NA
phosphatidylglycerophosphate (12-methyltridecanoyl, iso-c14)	AGORA	C34H65O13P2	NA	NA	NA	NA	NA	NA	NA	NA	NA	NA	NA	NA	NA	NA	NA	NA	NA	NA	NA	NA	NA	NA	NA	NA	NA	NA	NA	NA	NA	NA	NA	NA	NA	NA	NA
diisotetradecanoylphosphatidylglycerol	AGORA	C34H66O10P	NA	NA	NA	cpd15724	NA	NA	NA	NA	NA	NA	NA	NA	NA	NA	NA	NA	NA	NA	NA	NA	NA	NA	NA	NA	NA	NA	NA	NA	NA	NA	NA	NA	NA	NA	NA
phosphatidylglycerol (12-methyltridecanoyl, iso-c14)	AGORA	C34H66O10P	NA	NA	NA	NA	NA	NA	NA	NA	NA	NA	NA	NA	NA	NA	NA	NA	NA	NA	NA	NA	NA	NA	NA	NA	NA	NA	NA	NA	NA	NA	NA	NA	NA	NA	NA
phosphatidylglycerol (ditetradecanoyl, n-c14:0)	AGORA	C34H66O10P1	NA	NA	NA	NA	NA	NA	NA	NA	NA	NA	NA	NA	NA	NA	NA	NA	NA	NA	NA	NA	NA	NA	NA	NA	NA	NA	pg140	NA	NA	MNXM51019	NA	NA	NA	NA	NA
diisotetradecanoylphosphatidylglycerophosphate	AGORA	C34H66O13P2	NA	NA	NA	cpd15718	NA	NA	NA	NA	NA	NA	NA	NA	NA	NA	NA	NA	NA	NA	NA	NA	NA	NA	NA	NA	NA	NA	NA	NA	NA	NA	NA	NA	NA	NA	NA
divinylprotochlorophyllide	AGORA	C35H29MgN4O5	NA	NA	NA	cpd08631	NA	NA	NA	NA	NA	NA	NA	NA	NA	NA	NA	NA	NA	NA	NA	NA	NA	NA	NA	NA	NA	NA	NA	NA	NA	NA	NA	NA	NA	NA	NA
protochlorophyllide	AGORA	C35H30MgN4O5	NA	HMDB0031148	NA	NA	NA	NA	NA	NA	NA	NA	NA	NA	NA	NA	NA	NA	NA	NA	NA	NA	NA	NA	NA	NA	NA	NA	NA	NA	NA	NA	NA	NA	NA	NA	NA
divinyl chlorophyllide a	MAMBO	C35H31MgN4O5	NA	NA	NA	cpd08632	IQLDSMIBDORHSF-NYABAGMLSA-K	NA	Completed	Organic compounds	Organoheterocyclic compounds	Tetrapyrroles and derivatives	Chlorins	Chlorins	NA	NA	NA	NA	NA	NA	C=CC1=C(C)C2=N/C1=C\c1c(C)c3c4n1[Mg]n1/c(c(C)c(C=C)/c1=C/2)=C\C1=N/C(=C\4[C@@H](C(=O)OC)C3=O)[C@@H](CCC(=O)[O-])[C@@H]1C	NA	NA	NA	NA	NA	NA	NA	NA	NA	NA	NA	NA	NA	NA	NA	NA
13(1)-oxo-mg-protoporphyrin ix 13-monomethyl ester	AGORA	C35H31MgN4O5	NA	NA	NA	cpd08630	NA	NA	NA	NA	NA	NA	NA	NA	NA	NA	NA	NA	NA	NA	NA	NA	NA	NA	NA	NA	NA	NA	NA	NA	NA	NA	NA	NA	NA	NA	NA
chlorophyllide	AGORA	C35H33MgN4O5	NA	HMDB0031147	NA	cpd01449	NA	NA	NA	NA	NA	NA	NA	NA	NA	NA	NA	NA	NA	NA	NA	NA	NA	NA	NA	NA	NA	NA	NA	NA	NA	NA	NA	NA	NA	NA	NA
mg-protoporphyrin ix 13-monomethyl ester	AGORA	C35H34MgN4O4	NA	NA	NA	cpd02762	NA	NA	NA	NA	NA	NA	NA	NA	NA	NA	NA	NA	NA	NA	NA	NA	NA	NA	NA	NA	NA	NA	NA	NA	NA	NA	NA	NA	NA	NA	NA
13(1)-hydroxy-mg-protoporphyrin ix 13-monomethyl ester	AGORA	C35H34MgN4O5	NA	NA	NA	cpd08629	NA	NA	NA	NA	NA	NA	NA	NA	NA	NA	NA	NA	NA	NA	NA	NA	NA	NA	NA	NA	NA	NA	NA	NA	NA	NA	NA	NA	NA	NA	NA
pheophorbide a	MAMBO	C35H35N4O5	NA	NA	NA	cpd18004	NSFSLUUZQIAOOX-NEUGORDISA-M	NA	Completed	Organic compounds	Organoheterocyclic compounds	Tetrapyrroles and derivatives	Chlorins	Chlorins	NA	NA	NA	NA	NA	NA	C=Cc1c(C)c2cc3nc(c4c5[nH]c(cc6nc(cc1[nH]2)C(C)=C6CC)c(C)c5C(=O)C4C(=O)OC)[C@@H](CCC(=O)[O-])[C@@H]3C	NA	NA	NA	NA	NA	NA	NA	NA	NA	NA	NA	NA	NA	NA	NA	NA
formylmethanofuran	AGORA	C35H39N4O16	NA	NA	NA	NA	NA	NA	NA	NA	NA	NA	NA	NA	NA	NA	NA	NA	NA	NA	NA	NA	NA	NA	NA	NA	NA	NA	NA	NA	NA	NA	NA	NA	NA	NA	NA
3-oxo-opc4-coa	MAMBO	C35H50N7O19P3S	NA	NA	NA	cpd15054	QGJLCXXJEFRWHP-JQUKJZMASA-J	InChI=1S/C35H54N7O19P3S/c1-4-5-6-7-22-20(8-9-23(22)44)14-21(43)15-26(46)65-13-12-37-25(45)10-11-38-33(49)30(48)35(2,3)17-58-64(55,56)61-63(53,54)57-16-24-29(60-62(50,51)52)28(47)34(59-24)42-19-41-27-31(36)39-18-40-32(27)42/h5-6,18-20,22,24,28-30,34,47-48H	Completed	Organic compounds	Lipids and lipid-like molecules	Fatty Acyls	Fatty acyl thioesters	Acyl CoAs	3-oxo-acyl CoAs	NA	NA	NA	NA	NA	CC/C=C\C[C@@H]1C(=O)CC[C@@H]1CC(=O)CC(=O)SCCNC(=O)CCNC(=O)[C@H](O)C(C)(C)COP(=O)([O-])OP(=O)([O-])OC[C@H]1O[C@@H](n2cnc3c(N)ncnc32)[C@H](O)[C@@H]1OP(=O)([O-])[O-]	NA	NA	NA	NA	NA	NA	NA	NA	NA	NA	NA	NA	NA	NA	NA	NA
avermectin a1a aglycone	MAMBO	C35H50O8	NA	NA	NA	cpd08777	FZZBQPABSWVSND-UBDJLKLUSA-N	InChI=1S/C35H50O8/c1-8-20(2)30-23(5)14-15-34(43-30)18-27-17-26(42-34)13-12-22(4)29(36)21(3)10-9-11-25-19-40-32-31(39-7)24(6)16-28(33(37)41-27)35(25,32)38/h9-12,14-16,20-21,23,26-32,36,38H,8,13,17-19H2,1-7H3/b10-9+,22-12+,25-11+/t20?,21-,23-,26+,27-,28-,29	Completed	Organic compounds	Phenylpropanoids and polyketides	Macrolides and analogues	NA	Macrolides and analogues	NA	NA	NA	NA	NA	NA	CCC(C)[C@H]1O[C@]2(C=C[C@@H]1C)C[C@@H]1C[C@@H](C/C=C(\C)[C@@H](O)[C@@H](C)/C=C/C=C3\CO[C@@H]4[C@H](OC)C(C)=C[C@@H](C(=O)O1)[C@]34O)O2	NA	NA	NA	NA	NA	NA	NA	NA	NA	NA	NA	NA	NA	NA	NA	NA
udp-n-acetylmuramoyl-l-alanyl-d-gamma-glutamyl-meso-2,6-diaminopimelate	AGORA	C35H51N7O26P2	NA	NA	NA	NA	NA	NA	NA	NA	NA	NA	NA	NA	NA	NA	NA	NA	NA	NA	NA	NA	NA	NA	NA	NA	NA	NA	ugmd	NA	NA	MNXM162592	NA	NA	NA	NA	NA
3-hydroxy-opc4-coa	MAMBO	C35H52N7O19P3S	NA	NA	NA	cpd15053	YUFHOTSRMDFGNS-JLOQOMCUSA-J	NA	Completed	Organic compounds	Lipids and lipid-like molecules	Fatty Acyls	Fatty acyl thioesters	Acyl CoAs	3-hydroxyacyl CoAs	NA	NA	NA	NA	NA	CC/C=C\C[C@@H]1C(=O)CC[C@@H]1CC(O)CC(=O)SCCNC(=O)CCNC(=O)[C@H](O)C(C)(C)COP(=O)([O-])OP(=O)([O-])OC[C@H]1O[C@@H](n2cnc3c(N)ncnc32)[C@H](O)[C@@H]1OP(=O)([O-])[O-]	NA	NA	NA	NA	NA	NA	NA	NA	NA	NA	NA	NA	NA	NA	NA	NA
avermectin a2a aglycone	MAMBO	C35H52O9	NA	NA	NA	cpd08769	LYBOOCMZYUURMK-IYDKXMBSSA-N	InChI=1S/C35H52O9/c1-8-19(2)30-23(6)28(36)17-34(44-30)16-26-15-25(43-34)13-12-21(4)29(37)20(3)10-9-11-24-18-41-32-31(40-7)22(5)14-27(33(38)42-26)35(24,32)39/h9-12,14,19-20,23,25-32,36-37,39H,8,13,15-18H2,1-7H3/b10-9+,21-12+,24-11+/t19?,20-,23-,25+,26-,27-	Completed	Organic compounds	Phenylpropanoids and polyketides	Macrolides and analogues	Milbemycins	Milbemycins	NA	NA	NA	NA	NA	NA	CCC(C)[C@H]1O[C@@]2(C[C@@H]3C[C@@H](C/C=C(\C)[C@@H](O)[C@@H](C)/C=C/C=C4\CO[C@@H]5[C@H](OC)C(C)=C[C@@H](C(=O)O3)[C@]45O)O2)C[C@H](O)[C@@H]1C	NA	NA	NA	NA	NA	NA	NA	NA	NA	NA	NA	NA	NA	NA	NA	NA
etetradec-2-enoyl-coa	AGORA	C35H56N7O17P3S	NA	NA	NA	NA	NA	NA	NA	NA	NA	NA	NA	NA	NA	NA	NA	NA	NA	NA	NA	NA	NA	NA	NA	NA	NA	NA	td2coa	NA	NA	MNXM654	NA	NA	NA	NA	NA
all-eheptaprenyl diphosphate	AGORA	C35H57O7P2	NA	NA	NA	NA	NA	NA	NA	NA	NA	NA	NA	NA	NA	NA	NA	NA	NA	NA	NA	NA	NA	NA	NA	NA	NA	NA	hepdp	NA	NA	MNXM1722	NA	NA	NA	NA	NA
fa1coa,iso-c14:0 coa isotetradecanoyl-coa	AGORA	C35H58N7O17P3S	NA	NA	NA	NA	NA	NA	NA	NA	NA	NA	NA	NA	NA	NA	NA	NA	NA	NA	NA	NA	NA	NA	NA	NA	NA	NA	NA	NA	NA	NA	NA	NA	NA	NA	NA
fa1coa	AGORA	C35H59N7O17P3S	NA	NA	NA	cpd11435	NA	NA	NA	NA	NA	NA	NA	NA	NA	NA	NA	NA	NA	NA	NA	NA	NA	NA	NA	NA	NA	NA	NA	NA	NA	NA	NA	NA	NA	NA	NA
1,2-dihexadec-9-enoyl-sn-glycerol 3-phosphate	AGORA	C35H63O8P1	NA	NA	NA	NA	NA	NA	NA	NA	NA	NA	NA	NA	NA	NA	NA	NA	NA	NA	NA	NA	NA	NA	NA	NA	NA	NA	pa161	NA	NA	MNXM90510	NA	NA	NA	NA	NA
1,2-diacyl-sn-glycerol (dihexadec-9-enoyl, n-c16:1)	AGORA	C35H64O5	NA	NA	NA	NA	NA	NA	NA	NA	NA	NA	NA	NA	NA	NA	NA	NA	NA	NA	NA	NA	NA	NA	NA	NA	NA	NA	12dgr161	NA	NA	MNXM3774	NA	NA	NA	NA	NA
1,2-diisohexadecanoyl-sn-glycerol 3-phosphate (14-methyl-pentadecanoyl, iso-c16)	AGORA	C35H67O8P	NA	NA	NA	NA	NA	NA	NA	NA	NA	NA	NA	NA	NA	NA	NA	NA	NA	NA	NA	NA	NA	NA	NA	NA	NA	NA	NA	NA	NA	NA	NA	NA	NA	NA	NA
1,2-dihexadecanoyl-sn-glycerol 3-phosphate	AGORA	C35H67O8P1	NA	NA	NA	NA	NA	NA	NA	NA	NA	NA	NA	NA	NA	NA	NA	NA	NA	NA	NA	NA	NA	NA	NA	NA	NA	NA	pa160	NA	NA	MNXM17312	NA	NA	NA	NA	NA
1,2-diisohexadecanoyl-sn-glycerol	AGORA	C35H68O5	NA	NA	NA	cpd15706	NA	NA	NA	NA	NA	NA	NA	NA	NA	NA	NA	NA	NA	NA	NA	NA	NA	NA	NA	NA	NA	NA	NA	NA	NA	NA	NA	NA	NA	NA	NA
1,2-diacyl-sn-glycerol (dihexadecanoyl, n-c16:0)	AGORA	C35H68O5	NA	NA	NA	NA	NA	NA	NA	NA	NA	NA	NA	NA	NA	NA	NA	NA	NA	NA	NA	NA	NA	NA	NA	NA	NA	NA	12dgr160	NA	NA	MNXM3132	NA	NA	NA	NA	NA
1,2-diisohexadecanoyl-sn-glycerol 3-phosphate	AGORA	C35H68O8P	NA	NA	NA	cpd15682	NA	NA	NA	NA	NA	NA	NA	NA	NA	NA	NA	NA	NA	NA	NA	NA	NA	NA	NA	NA	NA	NA	NA	NA	NA	NA	NA	NA	NA	NA	NA
dianteisopentadecanoylphosphatidylethanolamine	AGORA	C35H70NO8P	NA	NA	NA	cpd15699	NA	NA	NA	NA	NA	NA	NA	NA	NA	NA	NA	NA	NA	NA	NA	NA	NA	NA	NA	NA	NA	NA	NA	NA	NA	NA	NA	NA	NA	NA	NA
diisopentadecanoylphosphatidylethanolamine	AGORA	C35H70NO8P	NA	NA	NA	cpd15698	NA	NA	NA	NA	NA	NA	NA	NA	NA	NA	NA	NA	NA	NA	NA	NA	NA	NA	NA	NA	NA	NA	NA	NA	NA	NA	NA	NA	NA	NA	NA
phosphatidylethanolamine (12-methyl-tetradecanoyl, anteiso-c15)	AGORA	C35H70NO8P	NA	NA	NA	NA	NA	NA	NA	NA	NA	NA	NA	NA	NA	NA	NA	NA	NA	NA	NA	NA	NA	NA	NA	NA	NA	NA	NA	NA	NA	NA	NA	NA	NA	NA	NA
phosphatidylethanolamine (13-methyl-tetradecanoyl, iso-c15)	AGORA	C35H70NO8P	NA	NA	NA	NA	NA	NA	NA	NA	NA	NA	NA	NA	NA	NA	NA	NA	NA	NA	NA	NA	NA	NA	NA	NA	NA	NA	NA	NA	NA	NA	NA	NA	NA	NA	NA
pelargonidin 3-o-beta-d-glucoside 5-o-(6-coumaroyl-beta-d-glucoside)	MAMBO	C36H36O17	NA	NA	NA	cpd15065	GBDTYZCMNRLPES-AQAMAIGXSA-N	NA	Completed	Organic compounds	Phenylpropanoids and polyketides	Flavonoids	Flavonoid glycosides	Flavonoid O-glycosides	Flavonoid 5-O-p-coumaroyl glycosides	Anthocyanidin 5-O-p-coumaroyl glycosides	Anthocyanidin 5-O-6-p-coumaroyl glycosides	NA	NA	NA	O=C(/C=C/c1ccc(O)cc1)OC[C@H]1O[C@@H](Oc2cc([O-])cc3[o+]c(-c4ccc(O)cc4)c(O[C@@H]4O[C@H](CO)[C@@H](O)[C@H](O)[C@H]4O)cc23)[C@H](O)[C@@H](O)[C@@H]1O	NA	NA	NA	NA	NA	NA	NA	NA	NA	NA	NA	NA	NA	NA	NA	NA
pelargonidin 3-glucoside 5-caffeoylglucoside	MAMBO	C36H36O18	NA	NA	NA	cpd15087	XVAALFVCJHPAIQ-AQAMAIGXSA-N	NA	Completed	Organic compounds	Phenylpropanoids and polyketides	Flavonoids	Flavonoid glycosides	Flavonoid O-glycosides	Flavonoid 5-O-p-coumaroyl glycosides	Anthocyanidin 5-O-p-coumaroyl glycosides	Anthocyanidin 5-O-6-p-coumaroyl glycosides	NA	NA	NA	O=C(/C=C/c1ccc(O)c(O)c1)OC[C@H]1O[C@@H](Oc2cc([O-])cc3[o+]c(-c4ccc(O)cc4)c(O[C@@H]4O[C@H](CO)[C@@H](O)[C@H](O)[C@H]4O)cc23)[C@H](O)[C@@H](O)[C@@H]1O	NA	NA	NA	NA	NA	NA	NA	NA	NA	NA	NA	NA	NA	NA	NA	NA
cyanidin 3-o-beta-d-glucoside 5-o-(6-coumaroyl-beta-d-glucoside)	MAMBO	C36H36O18	NA	NA	NA	cpd15066	NHTJKRAGLGHCLR-AQAMAIGXSA-N	NA	Not Found	NA	NA	NA	NA	NA	NA	NA	NA	NA	NA	NA	O=C(/C=C/c1ccc(O)cc1)OC[C@H]1O[C@@H](Oc2cc([O-])cc3[o+]c(-c4ccc(O)c(O)c4)c(O[C@@H]4O[C@H](CO)[C@@H](O)[C@H](O)[C@H]4O)cc23)[C@H](O)[C@@H](O)[C@@H]1O	NA	NA	NA	NA	NA	NA	NA	NA	NA	NA	NA	NA	NA	NA	NA	NA
cyanidin 3-glucoside 5-caffeoylglucoside	MAMBO	C36H36O19	NA	NA	NA	cpd15088	DBWNTBWELCRVQD-AQAMAIGXSA-N	NA	Completed	Organic compounds	Phenylpropanoids and polyketides	Flavonoids	Flavonoid glycosides	Flavonoid O-glycosides	Flavonoid 5-O-p-coumaroyl glycosides	Anthocyanidin 5-O-p-coumaroyl glycosides	Anthocyanidin 5-O-6-p-coumaroyl glycosides	NA	NA	NA	O=C(/C=C/c1ccc(O)c(O)c1)OC[C@H]1O[C@@H](Oc2cc([O-])cc3[o+]c(-c4ccc(O)c(O)c4)c(O[C@@H]4O[C@H](CO)[C@@H](O)[C@H](O)[C@H]4O)cc23)[C@H](O)[C@@H](O)[C@@H]1O	NA	NA	NA	NA	NA	NA	NA	NA	NA	NA	NA	NA	NA	NA	NA	NA
delphinidin 3-o-beta-d-glucoside 5-o-(6-coumaroyl-beta-d-glucoside)	MAMBO	C36H36O19	NA	NA	NA	cpd15067	QBLJGCXJENARAY-QHVGLBQHSA-N	NA	Completed	Organic compounds	Phenylpropanoids and polyketides	Flavonoids	Flavonoid glycosides	Flavonoid O-glycosides	Flavonoid 5-O-p-coumaroyl glycosides	Anthocyanidin 5-O-p-coumaroyl glycosides	Anthocyanidin 5-O-6-p-coumaroyl glycosides	NA	NA	NA	O=C(/C=C/c1ccc(O)cc1)OC[C@H]1O[C@@H](Oc2cc([O-])cc3[o+]c(-c4cc(O)c(O)c(O)c4)c(O[C@@H]4O[C@H](CO)[C@@H](O)[C@H](O)[C@H]4O)cc23)[C@H](O)[C@@H](O)[C@@H]1O	NA	NA	NA	NA	NA	NA	NA	NA	NA	NA	NA	NA	NA	NA	NA	NA
delphinidin 3-glucoside 5-caffoyl-glucoside	MAMBO	C36H36O20	NA	NA	NA	cpd15029	IKPXCKVGTSPZDV-QHVGLBQHSA-N	NA	Completed	Organic compounds	Phenylpropanoids and polyketides	Flavonoids	Flavonoid glycosides	Flavonoid O-glycosides	Flavonoid 5-O-p-coumaroyl glycosides	Anthocyanidin 5-O-p-coumaroyl glycosides	Anthocyanidin 5-O-6-p-coumaroyl glycosides	NA	NA	NA	O=C(/C=C/c1ccc(O)c(O)c1)OC[C@H]1O[C@@H](Oc2cc([O-])cc3[o+]c(-c4cc(O)c(O)c(O)c4)c(O[C@@H]4O[C@H](CO)[C@@H](O)[C@H](O)[C@H]4O)cc23)[C@H](O)[C@@H](O)[C@@H]1O	NA	NA	NA	NA	NA	NA	NA	NA	NA	NA	NA	NA	NA	NA	NA	NA
naphthyl-2-methylene-succinyl-coa	MAMBO	C36H41N7O19P3S	NA	NA	NA	cpd09820	GZNYDKAZGJZRED-UJLOWQRRSA-I	NA	Completed	Organic compounds	Lipids and lipid-like molecules	Fatty Acyls	Fatty acyl thioesters	Acyl CoAs	NA	NA	NA	NA	NA	NA	CC(C)(COP(=O)([O-])OP(=O)([O-])OC[C@H]1O[C@@H](n2cnc3c(N)ncnc32)[C@H](O)[C@@H]1OP(=O)([O-])[O-])[C@@H](O)C(=O)NCCC(=O)NCCSC(=O)/C(=C/c1ccc2ccccc2c1)CC(=O)[O-]	NA	NA	NA	NA	NA	NA	NA	NA	NA	NA	NA	NA	NA	NA	NA	NA
naphthyl-2-methyl-succinyl-coa	AGORA	C36H43N7O19P3S	NA	NA	C14116	cpd09819	NA	NA	NA	NA	NA	NA	NA	NA	NA	NA	NA	NA	NA	NA	NA	NA	NA	NA	NA	NA	NA	NA	NA	NA	NA	NA	NA	NA	NA	NA	NA
naphthyl-2-hydroxymethyl-succinyl coa	MAMBO	C36H43N7O20P3S	NA	NA	NA	cpd09821	RMOYWSYICKVNGV-JRBQSZAISA-I	NA	Completed	Organic compounds	Lipids and lipid-like molecules	Fatty Acyls	Fatty acyl thioesters	Acyl CoAs	NA	NA	NA	NA	NA	NA	CC(C)(COP(=O)([O-])OP(=O)([O-])OC[C@H]1O[C@@H](n2cnc3c(N)ncnc32)[C@H](O)[C@@H]1OP(=O)([O-])[O-])C(O)C(=O)NCCC(=O)NCCSC(=O)C(CC(=O)[O-])C(O)c1ccc2ccccc2c1	NA	NA	NA	NA	NA	NA	NA	NA	NA	NA	NA	NA	NA	NA	NA	NA
2-hexaprenyl-6-hydroxyphenol	MAMBO	C36H54O2	NA	NA	NA	cpd03438	LXZAKEGPNJYZBT-LSRIWWPWSA-N	InChI=1S/C36H54O2/c1-28(2)14-8-15-29(3)16-9-17-30(4)18-10-19-31(5)20-11-21-32(6)22-12-23-33(7)26-27-34-24-13-25-35(37)36(34)38/h13-14,16,18,20,22,24-26,37-38H,8-12,15,17,19,21,23,27H2,1-7H3/b29-16+,30-18+,31-20+,32-22+,33-26+	Completed	Organic compounds	Lipids and lipid-like molecules	Prenol lipids	Polyprenylphenols	Polyprenylbenzene-1,2-diols	NA	NA	NA	NA	NA	NA	CC(C)=CCC/C(C)=C/CC/C(C)=C/CC/C(C)=C/CC/C(C)=C/CC/C(C)=C/Cc1cccc(O)c1O	NA	NA	NA	NA	NA	NA	NA	NA	NA	NA	NA	NA	NA	NA	NA	NA
fa4coa,anteiso-c15:0 coa anteisopentadecanoyl-coa	AGORA	C36H60N7O17P3S	NA	NA	NA	NA	NA	NA	NA	NA	NA	NA	NA	NA	NA	NA	NA	NA	NA	NA	NA	NA	NA	NA	NA	NA	NA	NA	NA	NA	NA	NA	NA	NA	NA	NA	NA
fa3coa,iso-c15:0 coa isopentadecanoyl-coa	AGORA	C36H60N7O17P3S	NA	NA	NA	NA	NA	NA	NA	NA	NA	NA	NA	NA	NA	NA	NA	NA	NA	NA	NA	NA	NA	NA	NA	NA	NA	NA	NA	NA	NA	NA	NA	NA	NA	NA	NA
fa3coa	AGORA	C36H61N7O17P3S	NA	NA	NA	cpd11437	NA	NA	NA	NA	NA	NA	NA	NA	NA	NA	NA	NA	NA	NA	NA	NA	NA	NA	NA	NA	NA	NA	NA	NA	NA	NA	NA	NA	NA	NA	NA
fa4coa	AGORA	C36H61N7O17P3S	NA	NA	NA	cpd11439	NA	NA	NA	NA	NA	NA	NA	NA	NA	NA	NA	NA	NA	NA	NA	NA	NA	NA	NA	NA	NA	NA	NA	NA	NA	NA	NA	NA	NA	NA	NA
cdp-1,2-didodecanoylglycerol	AGORA	C36H63N3O15P2	NA	NA	NA	NA	NA	NA	NA	NA	NA	NA	NA	NA	NA	NA	NA	NA	NA	NA	NA	NA	NA	NA	NA	NA	NA	NA	cdpdddecg	NA	NA	MNXM4507	NA	NA	NA	NA	NA
erythromycin d	MAMBO	C36H66NO12	NA	NA	NA	cpd04037	CLQUUOKNEOQBSW-KEGKUKQHSA-O	InChI=1S/C36H65NO12/c1-13-25-19(4)28(39)20(5)27(38)17(2)15-36(10,44)32(49-34-29(40)24(37(11)12)14-18(3)45-34)21(6)30(22(7)33(42)47-25)48-26-16-35(9,43)31(41)23(8)46-26/h17-26,28-32,34,39-41,43-44H,13-16H2,1-12H3/p+1/t17-,18-,19+,20+,21+,22-,23+,24+,25-,26	Completed	Organic compounds	Organic oxygen compounds	Organooxygen compounds	Carbohydrates and carbohydrate conjugates	Aminosaccharides	Aminoglycosides	NA	NA	NA	NA	NA	CC[C@H]1OC(=O)[C@H](C)[C@@H](O[C@H]2C[C@@](C)(O)[C@@H](O)[C@H](C)O2)[C@H](C)[C@@H](O[C@@H]2O[C@H](C)C[C@H]([NH+](C)C)[C@H]2O)[C@](C)(O)C[C@@H](C)C(=O)[C@H](C)[C@@H](O)[C@H]1C	NA	NA	NA	NA	NA	NA	NA	NA	NA	NA	NA	NA	NA	NA	NA	NA
erythromycin c	MAMBO	C36H66NO13	NA	NA	NA	cpd04020	MWFRKHPRXPSWNT-QNPWSHAKSA-O	InChI=1S/C36H65NO13/c1-13-24-36(10,45)29(40)19(4)26(38)17(2)15-35(9,44)31(50-33-27(39)23(37(11)12)14-18(3)46-33)20(5)28(21(6)32(42)48-24)49-25-16-34(8,43)30(41)22(7)47-25/h17-25,27-31,33,39-41,43-45H,13-16H2,1-12H3/p+1/t17-,18-,19+,20+,21-,22+,23+,24-,25+	Completed	Organic compounds	Organic oxygen compounds	Organooxygen compounds	Carbohydrates and carbohydrate conjugates	Aminosaccharides	Aminoglycosides	NA	NA	NA	NA	NA	CC[C@H]1OC(=O)[C@H](C)[C@@H](O[C@H]2C[C@@](C)(O)[C@@H](O)[C@H](C)O2)[C@H](C)[C@@H](O[C@@H]2O[C@H](C)C[C@H]([NH+](C)C)[C@H]2O)[C@](C)(O)C[C@@H](C)C(=O)[C@H](C)[C@@H](O)[C@]1(C)O	NA	NA	NA	NA	NA	NA	NA	NA	NA	NA	NA	NA	NA	NA	NA	NA
dianteisopentadecanoylphosphatidylserine	AGORA	C36H68NO10P	NA	NA	NA	cpd15693	NA	NA	NA	NA	NA	NA	NA	NA	NA	NA	NA	NA	NA	NA	NA	NA	NA	NA	NA	NA	NA	NA	NA	NA	NA	NA	NA	NA	NA	NA	NA
diisopentadecanoylphosphatidylserine	AGORA	C36H68NO10P	NA	NA	NA	cpd15692	NA	NA	NA	NA	NA	NA	NA	NA	NA	NA	NA	NA	NA	NA	NA	NA	NA	NA	NA	NA	NA	NA	NA	NA	NA	NA	NA	NA	NA	NA	NA
phosphatidylserine (12-methyl-tetradecanoyl, anteiso-c15)	AGORA	C36H69NO10P	NA	NA	NA	NA	NA	NA	NA	NA	NA	NA	NA	NA	NA	NA	NA	NA	NA	NA	NA	NA	NA	NA	NA	NA	NA	NA	NA	NA	NA	NA	NA	NA	NA	NA	NA
phosphatidylserine (13-methyl-tetradecanoyl, iso-c15)	AGORA	C36H69NO10P	NA	NA	NA	NA	NA	NA	NA	NA	NA	NA	NA	NA	NA	NA	NA	NA	NA	NA	NA	NA	NA	NA	NA	NA	NA	NA	NA	NA	NA	NA	NA	NA	NA	NA	NA
phosphatidylglycerophosphate (12-methyl-tetradecanoyl, anteiso-c15)	AGORA	C36H69O13P2	NA	NA	NA	NA	NA	NA	NA	NA	NA	NA	NA	NA	NA	NA	NA	NA	NA	NA	NA	NA	NA	NA	NA	NA	NA	NA	NA	NA	NA	NA	NA	NA	NA	NA	NA
phosphatidylglycerophosphate (13-methyltetradecanoyl, iso-c15)	AGORA	C36H69O13P2	NA	NA	NA	NA	NA	NA	NA	NA	NA	NA	NA	NA	NA	NA	NA	NA	NA	NA	NA	NA	NA	NA	NA	NA	NA	NA	NA	NA	NA	NA	NA	NA	NA	NA	NA
dianteisopentadecanoylphosphatidylglycerol	AGORA	C36H70O10P	NA	NA	NA	cpd15726	NA	NA	NA	NA	NA	NA	NA	NA	NA	NA	NA	NA	NA	NA	NA	NA	NA	NA	NA	NA	NA	NA	NA	NA	NA	NA	NA	NA	NA	NA	NA
diisopentadecanoylphosphatidylglycerol	AGORA	C36H70O10P	NA	NA	NA	cpd15725	NA	NA	NA	NA	NA	NA	NA	NA	NA	NA	NA	NA	NA	NA	NA	NA	NA	NA	NA	NA	NA	NA	NA	NA	NA	NA	NA	NA	NA	NA	NA
phosphatidylglycerol (12-methyl-tetradecanoyl, anteiso-c15)	AGORA	C36H70O10P	NA	NA	NA	NA	NA	NA	NA	NA	NA	NA	NA	NA	NA	NA	NA	NA	NA	NA	NA	NA	NA	NA	NA	NA	NA	NA	NA	NA	NA	NA	NA	NA	NA	NA	NA
phosphatidylglycerol (13-methyltetradecanoyl, iso-c15)	AGORA	C36H70O10P	NA	NA	NA	NA	NA	NA	NA	NA	NA	NA	NA	NA	NA	NA	NA	NA	NA	NA	NA	NA	NA	NA	NA	NA	NA	NA	NA	NA	NA	NA	NA	NA	NA	NA	NA
dianteisopentadecanoylphosphatidylglycerophosphate	AGORA	C36H70O13P2	NA	NA	NA	cpd15720	NA	NA	NA	NA	NA	NA	NA	NA	NA	NA	NA	NA	NA	NA	NA	NA	NA	NA	NA	NA	NA	NA	NA	NA	NA	NA	NA	NA	NA	NA	NA
diisopentadecanoylphosphatidylglycerophosphate	AGORA	C36H70O13P2	NA	NA	NA	cpd15719	NA	NA	NA	NA	NA	NA	NA	NA	NA	NA	NA	NA	NA	NA	NA	NA	NA	NA	NA	NA	NA	NA	NA	NA	NA	NA	NA	NA	NA	NA	NA
methanophenazine	AGORA	C37H50N2O	NA	NA	NA	cpd08701	NA	NA	NA	NA	NA	NA	NA	NA	NA	NA	NA	NA	NA	NA	NA	NA	NA	NA	NA	NA	NA	NA	NA	NA	NA	NA	NA	NA	NA	NA	NA
dihydromethanophenazine	AGORA	C37H52N2O	NA	NA	NA	NA	NA	NA	NA	NA	NA	NA	NA	NA	NA	NA	NA	NA	NA	NA	NA	NA	NA	NA	NA	NA	NA	NA	NA	NA	NA	NA	NA	NA	NA	NA	NA
3-oxo-opc6-coa	MAMBO	C37H54N7O19P3S	NA	NA	NA	cpd15050	ADGIRVMSHGGGHU-AZVXSVFWSA-J	InChI=1S/C37H58N7O19P3S/c1-4-5-6-10-24-22(11-12-25(24)46)8-7-9-23(45)17-28(48)67-16-15-39-27(47)13-14-40-35(51)32(50)37(2,3)19-60-66(57,58)63-65(55,56)59-18-26-31(62-64(52,53)54)30(49)36(61-26)44-21-43-29-33(38)41-20-42-34(29)44/h5-6,20-22,24,26,30-32,36,	Completed	Organic compounds	Lipids and lipid-like molecules	Fatty Acyls	Fatty acyl thioesters	Acyl CoAs	3-oxo-acyl CoAs	NA	NA	NA	NA	NA	CC/C=C\C[C@@H]1C(=O)CC[C@@H]1CCCC(=O)CC(=O)SCCNC(=O)CCNC(=O)[C@H](O)C(C)(C)COP(=O)([O-])OP(=O)([O-])OC[C@H]1O[C@@H](n2cnc3c(N)ncnc32)[C@H](O)[C@@H]1OP(=O)([O-])[O-]	NA	NA	NA	NA	NA	NA	NA	NA	NA	NA	NA	NA	NA	NA	NA	NA
3-hydroxy-opc6-coa	MAMBO	C37H56N7O19P3S	NA	NA	NA	cpd15049	OMDQVIUYDJAWHX-GCCFKKQCSA-J	NA	Completed	Organic compounds	Lipids and lipid-like molecules	Fatty Acyls	Fatty acyl thioesters	Acyl CoAs	3-hydroxyacyl CoAs	NA	NA	NA	NA	NA	CC/C=C\C[C@@H]1C(=O)CC[C@@H]1CCCC(O)CC(=O)SCCNC(=O)CCNC(=O)[C@H](O)C(C)(C)COP(=O)([O-])OP(=O)([O-])OC[C@H]1O[C@@H](n2cnc3c(N)ncnc32)[C@H](O)[C@@H]1OP(=O)([O-])[O-]	NA	NA	NA	NA	NA	NA	NA	NA	NA	NA	NA	NA	NA	NA	NA	NA
fa6coa,iso-c16:0 coa isohexadecanoyl-coa	AGORA	C37H62N7O17P3S	NA	NA	NA	NA	NA	NA	NA	NA	NA	NA	NA	NA	NA	NA	NA	NA	NA	NA	NA	NA	NA	NA	NA	NA	NA	NA	NA	NA	NA	NA	NA	NA	NA	NA	NA
fa6coa	AGORA	C37H63N7O17P3S	NA	NA	NA	cpd11441	NA	NA	NA	NA	NA	NA	NA	NA	NA	NA	NA	NA	NA	NA	NA	NA	NA	NA	NA	NA	NA	NA	NA	NA	NA	NA	NA	NA	NA	NA	NA
erythromycin b	MAMBO	C37H68NO12	NA	NA	NA	cpd04056	IDRYSCOQVVUBIJ-PPGFLMPOSA-O	InChI=1S/C37H67NO12/c1-14-26-20(4)29(40)21(5)28(39)18(2)16-36(9,44)33(50-35-30(41)25(38(11)12)15-19(3)46-35)22(6)31(23(7)34(43)48-26)49-27-17-37(10,45-13)32(42)24(8)47-27/h18-27,29-33,35,40-42,44H,14-17H2,1-13H3/p+1/t18-,19-,20+,21+,22+,23-,24+,25+,26-,27	Completed	Organic compounds	Organic oxygen compounds	Organooxygen compounds	Carbohydrates and carbohydrate conjugates	Aminosaccharides	Aminoglycosides	NA	NA	NA	NA	NA	CC[C@H]1OC(=O)[C@H](C)[C@@H](O[C@H]2C[C@@](C)(OC)[C@@H](O)[C@H](C)O2)[C@H](C)[C@@H](O[C@@H]2O[C@H](C)C[C@H]([NH+](C)C)[C@H]2O)[C@](C)(O)C[C@@H](C)C(=O)[C@H](C)[C@@H](O)[C@H]1C	NA	NA	NA	NA	NA	NA	NA	NA	NA	NA	NA	NA	NA	NA	NA	NA
abomacetin	MAMBO	C37H68NO13	NA	NA	NA	cpd01313	ULGZDMOVFRHVEP-RWJQBGPGSA-O	InChI=1S/C37H67NO13/c1-14-25-37(10,45)30(41)20(4)27(39)18(2)16-35(8,44)32(51-34-28(40)24(38(11)12)15-19(3)47-34)21(5)29(22(6)33(43)49-25)50-26-17-36(9,46-13)31(42)23(7)48-26/h18-26,28-32,34,40-42,44-45H,14-17H2,1-13H3/p+1/t18-,19-,20+,21+,22-,23+,24+,25-,	Completed	Organic compounds	Organic oxygen compounds	Organooxygen compounds	Carbohydrates and carbohydrate conjugates	Aminosaccharides	Aminoglycosides	NA	NA	NA	NA	NA	CC[C@H]1OC(=O)[C@H](C)[C@@H](O[C@H]2C[C@@](C)(OC)[C@@H](O)[C@H](C)O2)[C@H](C)[C@@H](O[C@@H]2O[C@H](C)C[C@H]([NH+](C)C)[C@H]2O)[C@](C)(O)C[C@@H](C)C(=O)[C@H](C)[C@@H](O)[C@]1(C)O	NA	NA	NA	NA	NA	NA	NA	NA	NA	NA	NA	NA	NA	NA	NA	NA
phosphatidylethanolamine (dihexadec-9enoyl, n-c16:1)	AGORA	C37H70N1O8P1	NA	NA	NA	NA	NA	NA	NA	NA	NA	NA	NA	NA	NA	NA	NA	NA	NA	NA	NA	NA	NA	NA	NA	NA	NA	NA	pe161	NA	NA	MNXM71458	NA	NA	NA	NA	NA
monoglucosyl-1,2 diisotetradecanoylglycerol	AGORA	C37H70O10	NA	NA	NA	NA	NA	NA	NA	NA	NA	NA	NA	NA	NA	NA	NA	NA	NA	NA	NA	NA	NA	NA	NA	NA	NA	NA	NA	NA	NA	NA	NA	NA	NA	NA	NA
monoglucosyl-1,2 dimyristoylglycerol	AGORA	C37H70O10	NA	NA	NA	NA	NA	NA	NA	NA	NA	NA	NA	NA	NA	NA	NA	NA	NA	NA	NA	NA	NA	NA	NA	NA	NA	NA	NA	NA	NA	NA	NA	NA	NA	NA	NA
1,2-dianteisoheptadecanoyl-sn-glycerol 3-phosphate (14-methyl-hexadecanoyl, anteiso-c17)	AGORA	C37H71O8P	NA	NA	NA	NA	NA	NA	NA	NA	NA	NA	NA	NA	NA	NA	NA	NA	NA	NA	NA	NA	NA	NA	NA	NA	NA	NA	NA	NA	NA	NA	NA	NA	NA	NA	NA
1,2-diisoheptadecanoyl-sn-glycerol 3-phosphate (15-methyl-hexadecanoyl, iso-c17)	AGORA	C37H71O8P	NA	NA	NA	NA	NA	NA	NA	NA	NA	NA	NA	NA	NA	NA	NA	NA	NA	NA	NA	NA	NA	NA	NA	NA	NA	NA	NA	NA	NA	NA	NA	NA	NA	NA	NA
1,2-dianteisoheptadecanoyl-sn-glycerol	AGORA	C37H72O5	NA	NA	NA	cpd15702	NA	NA	NA	NA	NA	NA	NA	NA	NA	NA	NA	NA	NA	NA	NA	NA	NA	NA	NA	NA	NA	NA	NA	NA	NA	NA	NA	NA	NA	NA	NA
1,2-diisoheptadecanoyl-sn-glycerol	AGORA	C37H72O5	NA	NA	NA	cpd15701	NA	NA	NA	NA	NA	NA	NA	NA	NA	NA	NA	NA	NA	NA	NA	NA	NA	NA	NA	NA	NA	NA	NA	NA	NA	NA	NA	NA	NA	NA	NA
1,2-dianteisoheptadecanoyl-sn-glycerol 3-phosphate	AGORA	C37H72O8P	NA	NA	NA	cpd15678	NA	NA	NA	NA	NA	NA	NA	NA	NA	NA	NA	NA	NA	NA	NA	NA	NA	NA	NA	NA	NA	NA	NA	NA	NA	NA	NA	NA	NA	NA	NA
1,2-diisoheptadecanoyl-sn-glycerol 3-phosphate	AGORA	C37H72O8P	NA	NA	NA	cpd15677	NA	NA	NA	NA	NA	NA	NA	NA	NA	NA	NA	NA	NA	NA	NA	NA	NA	NA	NA	NA	NA	NA	NA	NA	NA	NA	NA	NA	NA	NA	NA
phosphatidylethanolamine (dihexadecanoyl, n-c16:0)	AGORA	C37H74N1O8P1	NA	NA	NA	NA	NA	NA	NA	NA	NA	NA	NA	NA	NA	NA	NA	NA	NA	NA	NA	NA	NA	NA	NA	NA	NA	NA	pe160	NA	NA	MNXM32178	NA	NA	NA	NA	NA
diisohexadecanoylphosphatidylethanolamine	AGORA	C37H74NO8P	NA	NA	NA	cpd15700	NA	NA	NA	NA	NA	NA	NA	NA	NA	NA	NA	NA	NA	NA	NA	NA	NA	NA	NA	NA	NA	NA	NA	NA	NA	NA	NA	NA	NA	NA	NA
phosphatidylethanolamine (14-methyl-pentadecanoyl, iso-c16)	AGORA	C37H74NO8P	NA	NA	NA	NA	NA	NA	NA	NA	NA	NA	NA	NA	NA	NA	NA	NA	NA	NA	NA	NA	NA	NA	NA	NA	NA	NA	NA	NA	NA	NA	NA	NA	NA	NA	NA
larch arabinogalactan, gal/ara 6:1, small amount of glcur, mw ~ 116000	AGORA	C3862H6376O3218	NA	NA	C00569	NA	NA	NA	NA	NA	NA	NA	NA	NA	NA	NA	NA	NA	NA	NA	NA	NA	NA	NA	NA	NA	NA	NA	NA	NA	NA	NA	NA	NA	NA	NA	NA
2-hexaprenyl-3-methyl-6-methoxy-1,4-benzoquinone	MAMBO	C38H56O3	NA	NA	NA	cpd03441	RLVSEUWSBSQQOE-NSUIJKAQSA-N	InChI=1S/C38H56O3/c1-28(2)15-10-16-29(3)17-11-18-30(4)19-12-20-31(5)21-13-22-32(6)23-14-24-33(7)25-26-35-34(8)36(39)27-37(41-9)38(35)40/h15,17,19,21,23,25,27H,10-14,16,18,20,22,24,26H2,1-9H3/b29-17+,30-19+,31-21+,32-23+,33-25+	Completed	Organic compounds	Lipids and lipid-like molecules	Prenol lipids	Quinone and hydroquinone lipids	Prenylquinones	Polyprenylbenzoquinones	NA	NA	NA	NA	NA	COC1=CC(=O)C(C)=C(C/C=C(\C)CC/C=C(\C)CC/C=C(\C)CC/C=C(\C)CC/C=C(\C)CCC=C(C)C)C1=O	NA	NA	NA	NA	NA	NA	NA	NA	NA	NA	NA	NA	NA	NA	NA	NA
fa12coa,anteiso-c17:0 coa anteisoheptadecanoyl-coa	AGORA	C38H64N7O17P3S	NA	NA	NA	NA	NA	NA	NA	NA	NA	NA	NA	NA	NA	NA	NA	NA	NA	NA	NA	NA	NA	NA	NA	NA	NA	NA	NA	NA	NA	NA	NA	NA	NA	NA	NA
fa11coa, iso-c17:0 coa isoheptadecanoyl-coa	AGORA	C38H64N7O17P3S	NA	NA	NA	cpd11431	NA	NA	NA	NA	NA	NA	NA	NA	NA	NA	NA	NA	NA	NA	NA	NA	NA	NA	NA	NA	NA	NA	NA	NA	NA	NA	NA	NA	NA	NA	NA
fa12coa	AGORA	C38H65N7O17P3S	NA	NA	NA	cpd11434	NA	NA	NA	NA	NA	NA	NA	NA	NA	NA	NA	NA	NA	NA	NA	NA	NA	NA	NA	NA	NA	NA	NA	NA	NA	NA	NA	NA	NA	NA	NA
phosphatidylserine (dihexadec-9-enoyl, n-c16:1)	AGORA	C38H69N1O10P1	NA	NA	NA	NA	NA	NA	NA	NA	NA	NA	NA	NA	NA	NA	NA	NA	NA	NA	NA	NA	NA	NA	NA	NA	NA	NA	ps161	NA	NA	MNXM7660	NA	NA	NA	NA	NA
phosphatidylglycerophosphate (dihexadec-9-enoyl, n-c16:1)	AGORA	C38H69O13P2	NA	NA	NA	NA	NA	NA	NA	NA	NA	NA	NA	NA	NA	NA	NA	NA	NA	NA	NA	NA	NA	NA	NA	NA	NA	NA	pgp161	NA	NA	MNXM75103	NA	NA	NA	NA	NA
phosphatidylglycerol (dihexadec-9-enoyl, n-c16:1)	AGORA	C38H70O10P1	NA	NA	NA	NA	NA	NA	NA	NA	NA	NA	NA	NA	NA	NA	NA	NA	NA	NA	NA	NA	NA	NA	NA	NA	NA	NA	pg161	NA	NA	MNXM75101	NA	NA	NA	NA	NA
diisohexadecanoylphosphatidylserine	AGORA	C38H72NO10P	NA	NA	NA	cpd15694	NA	NA	NA	NA	NA	NA	NA	NA	NA	NA	NA	NA	NA	NA	NA	NA	NA	NA	NA	NA	NA	NA	NA	NA	NA	NA	NA	NA	NA	NA	NA
phosphatidylserine (dihexadecanoyl, n-c16:0)	AGORA	C38H73N1O10P1	NA	NA	NA	NA	NA	NA	NA	NA	NA	NA	NA	NA	NA	NA	NA	NA	NA	NA	NA	NA	NA	NA	NA	NA	NA	NA	ps160	NA	NA	MNXM32181	NA	NA	NA	NA	NA
phosphatidylserine (14-methyl-pentadecanoyl, iso-c16)	AGORA	C38H73NO10P	NA	NA	NA	NA	NA	NA	NA	NA	NA	NA	NA	NA	NA	NA	NA	NA	NA	NA	NA	NA	NA	NA	NA	NA	NA	NA	NA	NA	NA	NA	NA	NA	NA	NA	NA
phosphatidylglycerophosphate (dihexadecanoyl, n-c16:0)	AGORA	C38H73O13P2	NA	NA	NA	NA	NA	NA	NA	NA	NA	NA	NA	NA	NA	NA	NA	NA	NA	NA	NA	NA	NA	NA	NA	NA	NA	NA	pgp160	NA	NA	MNXM32180	NA	NA	NA	NA	NA
phosphatidylglycerophosphate (14-methylpentadecanoyl, iso-c16)	AGORA	C38H73O13P2	NA	NA	NA	NA	NA	NA	NA	NA	NA	NA	NA	NA	NA	NA	NA	NA	NA	NA	NA	NA	NA	NA	NA	NA	NA	NA	NA	NA	NA	NA	NA	NA	NA	NA	NA
diisohexadecanoylphosphatidylglycerol	AGORA	C38H74O10P	NA	NA	NA	cpd15727	NA	NA	NA	NA	NA	NA	NA	NA	NA	NA	NA	NA	NA	NA	NA	NA	NA	NA	NA	NA	NA	NA	NA	NA	NA	NA	NA	NA	NA	NA	NA
phosphatidylglycerol (14-methylpentadecanoyl, iso-c16)	AGORA	C38H74O10P	NA	NA	NA	NA	NA	NA	NA	NA	NA	NA	NA	NA	NA	NA	NA	NA	NA	NA	NA	NA	NA	NA	NA	NA	NA	NA	NA	NA	NA	NA	NA	NA	NA	NA	NA
phosphatidylglycerol (dihexadecanoyl, n-c16:0)	AGORA	C38H74O10P1	NA	NA	NA	NA	NA	NA	NA	NA	NA	NA	NA	NA	NA	NA	NA	NA	NA	NA	NA	NA	NA	NA	NA	NA	NA	NA	pg160	NA	NA	MNXM32179	NA	NA	NA	NA	NA
diisohexadecanoylphosphatidylglycerophosphate	AGORA	C38H74O13P2	NA	NA	NA	cpd15721	NA	NA	NA	NA	NA	NA	NA	NA	NA	NA	NA	NA	NA	NA	NA	NA	NA	NA	NA	NA	NA	NA	NA	NA	NA	NA	NA	NA	NA	NA	NA
3-oxo-opc8-coa	MAMBO	C39H58N7O19P3S	NA	NA	NA	cpd15046	YYCCMACTOAJGGW-OZVHGMPNSA-J	InChI=1S/C39H62N7O19P3S/c1-4-5-7-12-26-24(13-14-27(26)48)10-8-6-9-11-25(47)19-30(50)69-18-17-41-29(49)15-16-42-37(53)34(52)39(2,3)21-62-68(59,60)65-67(57,58)61-20-28-33(64-66(54,55)56)32(51)38(63-28)46-23-45-31-35(40)43-22-44-36(31)46/h5,7,22-24,26,28,32-	Completed	Organic compounds	Lipids and lipid-like molecules	Fatty Acyls	Fatty acyl thioesters	Acyl CoAs	3-oxo-acyl CoAs	NA	NA	NA	NA	NA	CC/C=C\C[C@@H]1C(=O)CC[C@@H]1CCCCCC(=O)CC(=O)SCCNC(=O)CCNC(=O)[C@H](O)C(C)(C)COP(=O)([O-])OP(=O)([O-])OC[C@H]1O[C@@H](n2cnc3c(N)ncnc32)[C@H](O)[C@@H]1OP(=O)([O-])[O-]	NA	NA	NA	NA	NA	NA	NA	NA	NA	NA	NA	NA	NA	NA	NA	NA
3-hydroxy-opc8-coa	MAMBO	C39H60N7O19P3S	NA	NA	NA	cpd15045	PDDHCVXPABQISO-VKZQHDIOSA-J	NA	Completed	Organic compounds	Lipids and lipid-like molecules	Fatty Acyls	Fatty acyl thioesters	Acyl CoAs	3-hydroxyacyl CoAs	NA	NA	NA	NA	NA	CC/C=C\C[C@@H]1C(=O)CC[C@@H]1CCCCCC(O)CC(=O)SCCNC(=O)CCNC(=O)[C@H](O)C(C)(C)COP(=O)([O-])OP(=O)([O-])OC[C@H]1O[C@@H](n2cnc3c(N)ncnc32)[C@H](O)[C@@H]1OP(=O)([O-])[O-]	NA	NA	NA	NA	NA	NA	NA	NA	NA	NA	NA	NA	NA	NA	NA	NA
1,2-dioctadec-11-enoyl-sn-glycerol 3-phosphate	AGORA	C39H71O8P1	NA	NA	NA	NA	NA	NA	NA	NA	NA	NA	NA	NA	NA	NA	NA	NA	NA	NA	NA	NA	NA	NA	NA	NA	NA	NA	pa181	NA	NA	MNXM90511	NA	NA	NA	NA	NA
1,2-diacyl-sn-glycerol (dioctadec-11-enoyl, n-c18:1)	AGORA	C39H72O5	NA	NA	NA	NA	NA	NA	NA	NA	NA	NA	NA	NA	NA	NA	NA	NA	NA	NA	NA	NA	NA	NA	NA	NA	NA	NA	12dgr181	NA	NA	MNXM3775	NA	NA	NA	NA	NA
monoglucosyl-1,2 dianteisopentadecanoylglycerol	AGORA	C39H74O10	NA	NA	NA	NA	NA	NA	NA	NA	NA	NA	NA	NA	NA	NA	NA	NA	NA	NA	NA	NA	NA	NA	NA	NA	NA	NA	NA	NA	NA	NA	NA	NA	NA	NA	NA
monoglucosyl-1,2 diisopentadecanoylglycerol	AGORA	C39H74O10	NA	NA	NA	NA	NA	NA	NA	NA	NA	NA	NA	NA	NA	NA	NA	NA	NA	NA	NA	NA	NA	NA	NA	NA	NA	NA	NA	NA	NA	NA	NA	NA	NA	NA	NA
1,2-dioctadecanoyl-sn-glycerol 3-phosphate	AGORA	C39H75O8P1	NA	NA	NA	NA	NA	NA	NA	NA	NA	NA	NA	NA	NA	NA	NA	NA	NA	NA	NA	NA	NA	NA	NA	NA	NA	NA	pa180	NA	NA	MNXM51279	NA	NA	NA	NA	NA
1,2-diacyl-sn-glycerol (dioctadecanoyl, n-c18:0)	AGORA	C39H76O5	NA	NA	NA	NA	NA	NA	NA	NA	NA	NA	NA	NA	NA	NA	NA	NA	NA	NA	NA	NA	NA	NA	NA	NA	NA	NA	12dgr180	NA	NA	MNXM4217	NA	NA	NA	NA	NA
dianteisoheptadecanoylphosphatidylethanolamine	AGORA	C39H78NO8P	NA	NA	NA	cpd15696	NA	NA	NA	NA	NA	NA	NA	NA	NA	NA	NA	NA	NA	NA	NA	NA	NA	NA	NA	NA	NA	NA	NA	NA	NA	NA	NA	NA	NA	NA	NA
diisoheptadecanoylphosphatidylethanolamine	AGORA	C39H78NO8P	NA	NA	NA	cpd15695	NA	NA	NA	NA	NA	NA	NA	NA	NA	NA	NA	NA	NA	NA	NA	NA	NA	NA	NA	NA	NA	NA	NA	NA	NA	NA	NA	NA	NA	NA	NA
phosphatidylethanolamine (14-methyl-hexadecanoyl, anteiso-c17)	AGORA	C39H78NO8P	NA	NA	NA	NA	NA	NA	NA	NA	NA	NA	NA	NA	NA	NA	NA	NA	NA	NA	NA	NA	NA	NA	NA	NA	NA	NA	NA	NA	NA	NA	NA	NA	NA	NA	NA
phosphatidylethanolamine (15-methyl-hexadecanoyl, iso-c17)	AGORA	C39H78NO8P	NA	NA	NA	NA	NA	NA	NA	NA	NA	NA	NA	NA	NA	NA	NA	NA	NA	NA	NA	NA	NA	NA	NA	NA	NA	NA	NA	NA	NA	NA	NA	NA	NA	NA	NA
1-aminopropan-2-ol	AGORA	C3H10NO	291706	HMDB0012136	C05771	NA	HXKKHQJGJAFBHI-UHFFFAOYSA-N	InChI=1S/C3H9NO/c1-3(5)2-4/h3,5H,2,4H2,1H3	Completed	Organic compounds	Organic nitrogen compounds	Organonitrogen compounds	Amines	Alkanolamines	1,2-aminoalcohols	NA	NA	NA	NA	NA	NA	4	NA	NA	NA	FDB008936	3	NA	appl	NA	NA	MNXM1029	NA	NA	78-96-6	DTXSID9021764	NA
z3-chloroacrylate	MAMBO	C3H2ClO2	NA	NA	NA	cpd04019	MHMUCYJKZUZMNJ-UPHRSURJSA-M	undefined	Completed	Organic compounds	Organic acids and derivatives	Carboxylic acids and derivatives	Acrylic acids and derivatives	Acrylic acids and derivatives	NA	NA	NA	NA	NA	NA	O=C([O-])/C=C\Cl	NA	NA	NA	NA	NA	NA	NA	NA	NA	NA	NA	NA	NA	NA	NA	NA
e3-chloroacrylate	MAMBO	C3H2ClO2	NA	NA	NA	cpd04018	MHMUCYJKZUZMNJ-OWOJBTEDSA-M	InChI=1S/C3H3ClO2/c4-2-1-3(5)6/h1-2H,(H,5,6)/p-1/b2-1+	Completed	Organic compounds	Organic acids and derivatives	Carboxylic acids and derivatives	Acrylic acids and derivatives	Acrylic acids and derivatives	NA	NA	NA	NA	NA	NA	O=C([O-])/C=C/Cl	NA	NA	NA	NA	NA	NA	NA	NA	NA	NA	NA	NA	NA	NA	NA	NA
n-acyl-l-amino acid	MAMBO	C3H2NO3R2	NA	NA	NA	cpd12199	NA	NA	NA	NA	NA	NA	NA	NA	NA	NA	NA	NA	NA	NA	*C(=O)N[C@@H](*)C(=O)[O-]	NA	NA	NA	NA	NA	NA	NA	NA	NA	NA	NA	NA	NA	NA	NA	NA
dicarboxylate	MAMBO	C3H2O4	NA	NA	NA	cpd12000	NA	NA	NA	NA	NA	NA	NA	NA	NA	NA	NA	NA	NA	NA	NA	NA	NA	NA	NA	NA	NA	NA	NA	NA	NA	NA	NA	NA	NA	NA	NA
2-chloro-4-hydroxy-6-amino-1,3,5-triazine	MAMBO	C3H3ClN4O	NA	NA	NA	cpd05640	GHCVXTFBVDVFGE-UHFFFAOYSA-N	InChI=1S/C3H3ClN4O/c4-1-6-2(5)8-3(9)7-1/h(H3,5,6,7,8,9)	Completed	Organic compounds	Organoheterocyclic compounds	Triazines	Triazinones	Triazinones	NA	NA	NA	NA	NA	NA	Nc1nc(O)nc(Cl)n1	NA	NA	NA	NA	NA	NA	NA	NA	NA	NA	NA	NA	NA	NA	NA	NA
3-chloroallyl aldehyde	MAMBO	C3H3ClO	NA	NA	NA	cpd04017	ZSOPPQGHWJVKJB-OWOJBTEDSA-N	InChI=1S/C3H3ClO/c4-2-1-3-5/h1-3H/b2-1+	Completed	Organic compounds	Organic oxygen compounds	Organooxygen compounds	Carbonyl compounds	Alpha,beta-unsaturated carbonyl compounds	Alpha,beta-unsaturated aldehydes	Enals	NA	NA	NA	NA	O=C/C=C/Cl	NA	NA	NA	NA	NA	NA	NA	NA	NA	NA	NA	NA	NA	NA	NA	NA
z3-chloroallyl aldehyde	MAMBO	C3H3ClO	NA	NA	NA	cpd15064	ZSOPPQGHWJVKJB-UPHRSURJSA-N	InChI=1S/C3H3ClO/c4-2-1-3-5/h1-3H/b2-1-	Completed	Organic compounds	Organic oxygen compounds	Organooxygen compounds	Carbonyl compounds	Alpha,beta-unsaturated carbonyl compounds	Alpha,beta-unsaturated aldehydes	Enals	NA	NA	NA	NA	O=C/C=C\Cl	NA	NA	NA	NA	NA	NA	NA	NA	NA	NA	NA	NA	NA	NA	NA	NA
oxalureate	AGORA	C3H3N2O4	NA	NA	NA	NA	NA	NA	NA	NA	NA	NA	NA	NA	NA	NA	NA	NA	NA	NA	NA	NA	NA	NA	NA	NA	NA	NA	oxur	NA	NA	MNXM1088	NA	NA	NA	NA	NA
(2r)-phosphosulfolactate	AGORA	C3H3O9PS	32896	NA	C11536	cpd08366	NA	InChI=1S/C3H7O9PS/c4-3(5)2(1-14(9,10)11)12-13(6,7)8/h2H,1H2,(H,4,5)(H2,6,7,8)(H,9,10,11)/t2-/m0/s1	undefined	NA	NA	NA	NA	NA	NA	NA	NA	NA	NA	NA	NA	13703	NA	NA	NA	NA	NA	NA	NA	NA	NA	NA	NA	NA	NA	NA	NA
(2r)-o-phospho-3-sulfolactate	AGORA	C3H3O9PS	32896	NA	C11536	NA	NA	InChI=1S/C3H7O9PS/c4-3(5)2(1-14(9,10)11)12-13(6,7)8/h2H,1H2,(H,4,5)(H2,6,7,8)(H,9,10,11)/t2-/m0/s1	undefined	NA	NA	NA	NA	NA	NA	NA	NA	NA	NA	NA	NA	13703	NA	NA	NA	NA	NA	NA	NA	NA	NA	NA	NA	NA	NA	NA	NA
ammelide	MAMBO	C3H4N4O2	NA	NA	NA	cpd05639	YSKUZVBSHIWEFK-UHFFFAOYSA-N	InChI=1S/C3H4N4O2/c4-1-5-2(8)7-3(9)6-1/h(H4,4,5,6,7,8,9)	Completed	Organic compounds	Organoheterocyclic compounds	Triazines	Triazinones	Triazinones	NA	NA	NA	NA	NA	NA	Nc1nc(O)nc(O)n1	NA	NA	NA	NA	NA	NA	NA	NA	NA	NA	NA	NA	NA	NA	NA	NA
monoamide of a dicarboxylate	MAMBO	C3H4NO3	NA	NA	NA	cpd12470	NA	NA	NA	NA	NA	NA	NA	NA	NA	NA	NA	NA	NA	NA	NA	NA	NA	NA	NA	NA	NA	NA	NA	NA	NA	NA	NA	NA	NA	NA	NA
2-arylpropionate	MAMBO	C3H4O2R	NA	NA	NA	cpd03824	NA	NA	NA	NA	NA	NA	NA	NA	NA	NA	NA	NA	NA	NA	*C(C)C(=O)[O-]	NA	NA	NA	NA	NA	NA	NA	NA	NA	NA	NA	NA	NA	NA	NA	NA
3-sulfolactate	MAMBO	C3H4O6S	NA	NA	NA	cpd14790	CQQGIWJSICOUON-UHFFFAOYSA-L	InChI=1S/C3H6O6S/c4-2(3(5)6)1-10(7,8)9/h2,4H,1H2,(H,5,6)(H,7,8,9)/p-2	Completed	Organic compounds	Organic acids and derivatives	Hydroxy acids and derivatives	Alpha hydroxy acids and derivatives	Alpha hydroxy acids and derivatives	NA	NA	NA	NA	NA	NA	O=C([O-])C(O)CS(=O)(=O)[O-]	NA	NA	NA	NA	NA	NA	NA	NA	NA	NA	NA	NA	NA	NA	NA	NA
z3-chloro-2-propene-1-ol	MAMBO	C3H5ClO	NA	NA	NA	cpd04016	HJGHXDNIPAWLLE-UPHRSURJSA-N	InChI=1S/C3H5ClO/c4-2-1-3-5/h1-2,5H,3H2/b2-1-	Completed	Organic compounds	Organohalogen compounds	Vinyl halides	Vinyl chlorides	Vinyl chlorides	NA	NA	NA	NA	NA	NA	OC/C=C\Cl	NA	NA	NA	NA	NA	NA	NA	NA	NA	NA	NA	NA	NA	NA	NA	NA
e3-chloro-2-propene-1-ol	MAMBO	C3H5ClO	NA	NA	NA	cpd04015	HJGHXDNIPAWLLE-OWOJBTEDSA-N	InChI=1S/C3H5ClO/c4-2-1-3-5/h1-2,5H,3H2/b2-1+	Completed	Organic compounds	Organohalogen compounds	Vinyl halides	Vinyl chlorides	Vinyl chlorides	NA	NA	NA	NA	NA	NA	OC/C=C/Cl	NA	NA	NA	NA	NA	NA	NA	NA	NA	NA	NA	NA	NA	NA	NA	NA
acrylamide	AGORA	C3H5NO	NA	HMDB0004296	NA	NA	NA	NA	NA	NA	NA	NA	NA	NA	NA	NA	NA	NA	NA	NA	NA	NA	NA	NA	NA	NA	NA	NA	aa	NA	NA	MNXM3208	NA	NA	NA	NA	NA
propanoyl phosphate	AGORA	C3H5O5P	NA	NA	NA	NA	NA	NA	NA	NA	NA	NA	NA	NA	NA	NA	NA	NA	NA	NA	NA	NA	NA	NA	NA	NA	NA	NA	ppap	NA	NA	MNXM1499	NA	NA	NA	NA	NA
formiminoglycine	MAMBO	C3H6N2O2	NA	NA	NA	cpd01762	LLKCTZRWBHOKFF-UHFFFAOYSA-N	InChI=1S/C3H6N2O2/c4-2-5-1-3(6)7/h2H,1H2,(H2,4,5)(H,6,7)	Completed	Organic compounds	Organic acids and derivatives	Carboxylic acids and derivatives	Amino acids, peptides, and analogues	Amino acids and derivatives	Alpha amino acids and derivatives	NA	NA	NA	NA	NA	[NH2+]=CNCC(=O)[O-]	NA	NA	NA	NA	NA	NA	NA	NA	NA	NA	NA	NA	NA	NA	NA	NA
n-(carboxyaminomethyl)urea	MAMBO	C3H6N3O3	NA	NA	NA	cpd03817	HEQOQFYJHRGZCD-UHFFFAOYSA-M	undefined	Completed	Organic compounds	Organic acids and derivatives	Organic carbonic acids and derivatives	Ureas	Ureas	NA	NA	NA	NA	NA	NA	NC(=O)NCNC(=O)[O-]	NA	NA	NA	NA	NA	NA	NA	NA	NA	NA	NA	NA	NA	NA	NA	NA
s-alkyl-l-cysteine s-oxide	MAMBO	C3H6NO3RS	NA	NA	NA	cpd12379	NA	NA	NA	NA	NA	NA	NA	NA	NA	NA	NA	NA	NA	NA	*S(=O)C[C@H]([NH3+])C(=O)[O-]	NA	NA	NA	NA	NA	NA	NA	NA	NA	NA	NA	NA	NA	NA	NA	NA
d-o-phosphoserine	AGORA	C3H6NO6P	37713	NA	C02532	NA	NA	InChI=1S/C3H8NO6P/c4-2(3(5)6)1-10-11(7,8)9/h2H,1,4H2,(H,5,6)(H2,7,8,9)/t2-/m1/s1	undefined	NA	NA	NA	NA	NA	NA	NA	NA	NA	NA	NA	NA	5539	NA	NA	NA	NA	NA	NA	pser__D	NA	NA	MNXM4752	NA	NA	NA	NA	NA
l-serine o-sulfate	MAMBO	C3H6NO6S	NA	NA	NA	cpd01750	LFZGUGJDVUUGLK-REOHCLBHSA-M	InChI=1S/C3H7NO6S/c4-2(3(5)6)1-10-11(7,8)9/h2H,1,4H2,(H,5,6)(H,7,8,9)/p-1/t2-/m0/s1	Completed	Organic compounds	Organic acids and derivatives	Carboxylic acids and derivatives	Amino acids, peptides, and analogues	Amino acids and derivatives	Alpha amino acids and derivatives	Alpha amino acids	L-alpha-amino acids	NA	NA	NA	[NH3+][C@@H](COS(=O)(=O)[O-])C(=O)[O-]	NA	NA	NA	NA	NA	NA	NA	NA	NA	NA	NA	NA	NA	NA	NA	NA
glycocyamine	MAMBO	C3H7N3O2	NA	NA	NA	cpd00451	BPMFZUMJYQTVII-UHFFFAOYSA-N	InChI=1S/C3H7N3O2/c4-3(5)6-1-2(7)8/h1H2,(H,7,8)(H4,4,5,6)	Completed	Organic compounds	Organic acids and derivatives	Carboxylic acids and derivatives	Amino acids, peptides, and analogues	Amino acids and derivatives	Alpha amino acids and derivatives	NA	NA	NA	NA	NA	NC(=[NH2+])NCC(=O)[O-]	NA	NA	NA	NA	NA	NA	NA	NA	NA	NA	NA	NA	NA	NA	NA	NA
ureidoglycine	AGORA	C3H7N3O3	16282	NA	C02091	cpd01419	NA	InChI=1S/C3H7N3O3/c4-1(2(7)8)6-3(5)9/h1H,4H2,(H,7,8)(H3,5,6,9)	undefined	NA	NA	NA	NA	NA	NA	NA	NA	NA	NA	NA	NA	5176	NA	NA	NA	NA	NA	NA	NA	NA	NA	NA	NA	63387	NA	NA	NA
dmf	MAMBO	C3H7NO	NA	NA	NA	cpd02005	ZMXDDKWLCZADIW-UHFFFAOYSA-N	InChI=1S/C3H7NO/c1-4(2)3-5/h3H,1-2H3	Completed	Organic compounds	Organic acids and derivatives	Carboxylic acids and derivatives	Carboxylic acid derivatives	Carboxylic acid amides	Tertiary carboxylic acid amides	NA	NA	NA	NA	NA	CN(C)C=O	NA	NA	NA	NA	NA	NA	NA	NA	NA	NA	NA	NA	NA	NA	NA	NA
3-amino-2-oxopropyl phosphate	AGORA	C3H7NO5P	1449	NA	NA	cpd08449	NA	InChI=1S/C3H8NO5P/c4-1-3(5)2-9-10(6,7)8/h1-2,4H2,(H2,6,7,8)	undefined	NA	NA	NA	NA	NA	NA	NA	NA	NA	NA	NA	NA	NA	NA	NA	NA	NA	NA	NA	NA	NA	NA	NA	NA	NA	NA	NA	NA
1-alkyl-sn-glycerol	MAMBO	C3H7O3R	NA	NA	NA	cpd12184	NA	NA	NA	NA	NA	NA	NA	NA	NA	NA	NA	NA	NA	NA	*OC[C@@H](O)CO	NA	NA	NA	NA	NA	NA	NA	NA	NA	NA	NA	NA	NA	NA	NA	NA
methyl co m	AGORA	C3H7O3S2	17827	NA	C03920	NA	NA	InChI=1S/C3H8O3S2/c1-7-2-3-8(4,5)6/h2-3H2,1H3,(H,4,5,6)	undefined	NA	NA	NA	NA	NA	NA	NA	NA	NA	NA	NA	NA	6649	NA	NA	NA	NA	NA	NA	mcom	NA	NA	MNXM671	NA	63902	NA	NA	NA
cyclopropylamine	MAMBO	C3H8N	NA	NA	NA	cpd09849	HTJDQJBWANPRPF-UHFFFAOYSA-O	undefined	Completed	Organic compounds	Organic nitrogen compounds	Organonitrogen compounds	Amines	Primary amines	Monoalkylamines	NA	NA	NA	NA	NA	[NH3+]C1CC1	NA	NA	NA	NA	NA	NA	NA	NA	NA	NA	NA	NA	NA	NA	NA	NA
methylenediurea	MAMBO	C3H8N4O2	NA	NA	NA	cpd03816	KQVLODRFGIKJHZ-UHFFFAOYSA-N	InChI=1S/C3H8N4O2/c4-2(8)6-1-7-3(5)9/h1H2,(H3,4,6,8)(H3,5,7,9)	Completed	Organic compounds	Organic acids and derivatives	Organic carbonic acids and derivatives	Ureas	Ureas	NA	NA	NA	NA	NA	NA	NC(=O)NCNC(N)=O	NA	NA	NA	NA	NA	NA	NA	NA	NA	NA	NA	NA	NA	NA	NA	NA
optal	MAMBO	C3H8O	NA	NA	NA	cpd03559	BDERNNFJNOPAEC-UHFFFAOYSA-N	InChI=1S/C3H8O/c1-2-3-4/h4H,2-3H2,1H3	Completed	Organic compounds	Organic oxygen compounds	Organooxygen compounds	Alcohols and polyols	Primary alcohols	NA	NA	NA	NA	NA	NA	CCCO	NA	NA	NA	NA	NA	NA	NA	NA	NA	NA	NA	NA	NA	NA	NA	NA
taurocyamine	MAMBO	C3H9N3O3S	NA	NA	NA	cpd01345	JKLRIMRKZBSSED-UHFFFAOYSA-N	InChI=1S/C3H9N3O3S/c4-3(5)6-1-2-10(7,8)9/h1-2H2,(H4,4,5,6)(H,7,8,9)	Completed	Organic compounds	Organic acids and derivatives	Organic sulfonic acids and derivatives	Organosulfonic acids and derivatives	Organosulfonic acids	NA	NA	NA	NA	NA	NA	NC(=[NH2+])NCCS(=O)(=O)[O-]	NA	NA	NA	NA	NA	NA	NA	NA	NA	NA	NA	NA	NA	NA	NA	NA
d-1-aminopropan-2-ol o-phosphate	AGORA	C3H9NO4P	NA	NA	C04122	NA	NA	NA	NA	NA	NA	NA	NA	NA	NA	NA	NA	NA	NA	NA	NA	NA	NA	NA	NA	NA	NA	NA	applp	NA	NA	MNXM1697	NA	63967	NA	NA	NA
alpha-carotene	MAMBO	C40H56	NA	NA	NA	cpd03218	ANVAOWXLWRTKGA-NTXLUARGSA-N	InChI=1S/C40H56/c1-31(19-13-21-33(3)25-27-37-35(5)23-15-29-39(37,7)8)17-11-12-18-32(2)20-14-22-34(4)26-28-38-36(6)24-16-30-40(38,9)10/h11-14,17-23,25-28,37H,15-16,24,29-30H2,1-10H3/b12-11+,19-13+,20-14+,27-25+,28-26+,31-17+,32-18+,33-21+,34-22+/t37-/m0/s1	Completed	Organic compounds	Lipids and lipid-like molecules	Prenol lipids	Tetraterpenoids	Carotenoids	Carotenes	NA	NA	NA	NA	NA	CC1=CCCC(C)(C)[C@H]1/C=C/C(C)=C/C=C/C(C)=C/C=C/C=C(C)/C=C/C=C(C)/C=C/C1=C(C)CCCC1(C)C	NA	NA	NA	NA	NA	NA	NA	NA	NA	NA	NA	NA	NA	NA	NA	NA
delta-carotene	MAMBO	C40H56	NA	NA	NA	cpd05493	WGIYGODPCLMGQH-GOXCNPTKSA-N	InChI=1S/C40H56/c1-32(2)18-13-21-35(5)24-15-26-36(6)25-14-22-33(3)19-11-12-20-34(4)23-16-27-37(7)29-30-39-38(8)28-17-31-40(39,9)10/h11-12,14-16,18-20,22-30,39H,13,17,21,31H2,1-10H3/b12-11+,22-14+,23-16+,26-15+,30-29+,33-19+,34-20+,35-24+,36-25+,37-27+/t39	Completed	Organic compounds	Lipids and lipid-like molecules	Prenol lipids	Tetraterpenoids	Carotenoids	Carotenes	NA	NA	NA	NA	NA	CC(C)=CCC/C(C)=C/C=C/C(C)=C/C=C/C(C)=C/C=C/C=C(C)/C=C/C=C(C)/C=C/[C@H]1C(C)=CCCC1(C)C	NA	NA	NA	NA	NA	NA	NA	NA	NA	NA	NA	NA	NA	NA	NA	NA
gamma-carotene	MAMBO	C40H56	NA	NA	NA	cpd03220	HRQKOYFGHJYEFS-BXOLYSJBSA-N	InChI=1S/C40H56/c1-32(2)18-13-21-35(5)24-15-26-36(6)25-14-22-33(3)19-11-12-20-34(4)23-16-27-37(7)29-30-39-38(8)28-17-31-40(39,9)10/h11-12,14-16,18-20,22-27,29-30H,13,17,21,28,31H2,1-10H3/b12-11+,22-14+,23-16+,26-15+,30-29+,33-19+,34-20+,35-24+,36-25+,37-2	Completed	Organic compounds	Lipids and lipid-like molecules	Prenol lipids	Tetraterpenoids	Carotenoids	Carotenes	NA	NA	NA	NA	NA	CC(C)=CCC/C(C)=C/C=C/C(C)=C/C=C/C(C)=C/C=C/C=C(C)/C=C/C=C(C)/C=C/C1=C(C)CCCC1(C)C	NA	NA	NA	NA	NA	NA	NA	NA	NA	NA	NA	NA	NA	NA	NA	NA
lycopene	MAMBO	C40H56	NA	NA	NA	cpd03217	OAIJSZIZWZSQBC-GYZMGTAESA-N	InChI=1S/C40H56/c1-33(2)19-13-23-37(7)27-17-31-39(9)29-15-25-35(5)21-11-12-22-36(6)26-16-30-40(10)32-18-28-38(8)24-14-20-34(3)4/h11-12,15-22,25-32H,13-14,23-24H2,1-10H3/b12-11+,25-15+,26-16+,31-17+,32-18+,35-21+,36-22+,37-27+,38-28+,39-29+,40-30+	Completed	Organic compounds	Lipids and lipid-like molecules	Prenol lipids	Tetraterpenoids	Carotenoids	Carotenes	NA	NA	NA	NA	NA	CC(C)=CCC/C(C)=C/C=C/C(C)=C/C=C/C(C)=C/C=C/C=C(C)/C=C/C=C(C)/C=C/C=C(\C)CCC=C(C)C	NA	NA	NA	NA	NA	NA	NA	NA	NA	NA	NA	NA	NA	NA	NA	NA
3,4-dehydrorhodopin	MAMBO	C40H56O	NA	NA	NA	cpd14605	YNXUITAACINYQG-VWQKURAKSA-N	InChI=1S/C40H56O/c1-33(2)19-13-22-36(5)25-16-28-37(6)26-14-23-34(3)20-11-12-21-35(4)24-15-27-38(7)29-17-30-39(8)31-18-32-40(9,10)41/h11-12,14-21,23-31,41H,13,22,32H2,1-10H3/b12-11+,23-14+,24-15+,28-16+,29-17+,31-18+,34-20+,35-21+,36-25+,37-26+,38-27+,39-3	Completed	Organic compounds	Lipids and lipid-like molecules	Prenol lipids	Tetraterpenoids	Carotenoids	Xanthophylls	NA	NA	NA	NA	NA	CC(C)=CCC/C(C)=C/C=C/C(C)=C/C=C/C(C)=C/C=C/C=C(C)/C=C/C=C(C)/C=C/C=C(C)/C=C/CC(C)(C)O	NA	NA	NA	NA	NA	NA	NA	NA	NA	NA	NA	NA	NA	NA	NA	NA
9'-zneoxanthin	MAMBO	C40H56O4	NA	NA	NA	cpd09433	PGYAYSRVSAJXTE-NXBQOJNHSA-N	InChI=1S/C40H56O4/c1-29(17-13-19-31(3)21-22-35-36(5,6)25-33(41)27-38(35,9)43)15-11-12-16-30(2)18-14-20-32(4)23-24-40-37(7,8)26-34(42)28-39(40,10)44-40/h11-21,23-24,33-34,41-43H,25-28H2,1-10H3/b12-11+,17-13+,18-14+,24-23+,29-15+,30-16+,31-19+,32-20-	Completed	Organic compounds	Lipids and lipid-like molecules	Prenol lipids	Tetraterpenoids	Carotenoids	Xanthophylls	NA	NA	NA	NA	NA	CC(=C/C=C/C(C)=C/C=C/C=C(C)/C=C/C=C(\C)C=C=C1C(C)(C)CC(O)CC1(C)O)/C=C/C12OC1(C)CC(O)CC2(C)C	NA	NA	NA	NA	NA	NA	NA	NA	NA	NA	NA	NA	NA	NA	NA	NA
9-zviolaxanthin	MAMBO	C40H56O4	NA	NA	NA	cpd09434	SZCBXWMUOPQSOX-NLNQYMAJSA-N	InChI=1S/C40H56O4/c1-29(17-13-19-31(3)21-23-39-35(5,6)25-33(41)27-37(39,9)43-39)15-11-12-16-30(2)18-14-20-32(4)22-24-40-36(7,8)26-34(42)28-38(40,10)44-40/h11-24,33-34,41-42H,25-28H2,1-10H3/b12-11+,17-13+,18-14+,23-21+,24-22+,29-15+,30-16+,31-19-,32-20+/t3	Completed	Organic compounds	Lipids and lipid-like molecules	Prenol lipids	Tetraterpenoids	Carotenoids	Xanthophylls	NA	NA	NA	NA	NA	CC(=C/C=C/C(C)=C/C=C/C=C(C)/C=C/C=C(C)/C=C/[C@@]12O[C@]1(C)C[C@@H](O)CC2(C)C)/C=C/[C@@]12O[C@]1(C)C[C@@H](O)CC2(C)C	NA	NA	NA	NA	NA	NA	NA	NA	NA	NA	NA	NA	NA	NA	NA	NA
neoxanthin	MAMBO	C40H56O4	NA	NA	NA	cpd05513	PGYAYSRVSAJXTE-CLONMANBSA-N	InChI=1S/C40H56O4/c1-29(17-13-19-31(3)21-22-35-36(5,6)25-33(41)27-38(35,9)43)15-11-12-16-30(2)18-14-20-32(4)23-24-40-37(7,8)26-34(42)28-39(40,10)44-40/h11-21,23-24,33-34,41-43H,25-28H2,1-10H3/b12-11+,17-13+,18-14+,24-23+,29-15+,30-16+,31-19+,32-20+/t22?,3	Completed	Organic compounds	Lipids and lipid-like molecules	Prenol lipids	Tetraterpenoids	Carotenoids	Xanthophylls	NA	NA	NA	NA	NA	C/C(C=C=C1C(C)(C)C[C@H](O)C[C@@]1(C)O)=C\C=C\C(C)=C\C=C\C=C(C)\C=C\C=C(C)\C=C\[C@@]12O[C@]1(C)C[C@@H](O)CC2(C)C	NA	NA	NA	NA	NA	NA	NA	NA	NA	NA	NA	NA	NA	NA	NA	NA
violaxanthin	MAMBO	C40H56O4	NA	NA	NA	cpd05521	SZCBXWMUOPQSOX-WVJDLNGLSA-N	InChI=1S/C40H56O4/c1-29(17-13-19-31(3)21-23-39-35(5,6)25-33(41)27-37(39,9)43-39)15-11-12-16-30(2)18-14-20-32(4)22-24-40-36(7,8)26-34(42)28-38(40,10)44-40/h11-24,33-34,41-42H,25-28H2,1-10H3/b12-11+,17-13+,18-14+,23-21+,24-22+,29-15+,30-16+,31-19+,32-20+/t3	Completed	Organic compounds	Lipids and lipid-like molecules	Prenol lipids	Tetraterpenoids	Carotenoids	Xanthophylls	NA	NA	NA	NA	NA	CC(/C=C/C=C(C)/C=C/[C@@]12O[C@]1(C)C[C@@H](O)CC2(C)C)=C\C=C\C=C(C)\C=C\C=C(C)\C=C\[C@@]12O[C@]1(C)C[C@@H](O)CC2(C)C	NA	NA	NA	NA	NA	NA	NA	NA	NA	NA	NA	NA	NA	NA	NA	NA
7,8-dihydro-beta-carotene	MAMBO	C40H58	NA	NA	NA	cpd15007	ZWHNFQQCBBBUHX-RQJQFHIYSA-N	InChI=1S/C40H58/c1-31(19-13-21-33(3)25-27-37-35(5)23-15-29-39(37,7)8)17-11-12-18-32(2)20-14-22-34(4)26-28-38-36(6)24-16-30-40(38,9)10/h11-14,17-22,25,27H,15-16,23-24,26,28-30H2,1-10H3/b12-11+,19-13+,20-14+,27-25+,31-17+,32-18+,33-21+,34-22+	Completed	Organic compounds	Lipids and lipid-like molecules	Prenol lipids	Tetraterpenoids	Carotenoids	Carotenes	NA	NA	NA	NA	NA	CC1=C(/C=C/C(C)=C/C=C/C(C)=C/C=C/C=C(C)/C=C/C=C(\C)CCC2=C(C)CCCC2(C)C)C(C)(C)CCC1	NA	NA	NA	NA	NA	NA	NA	NA	NA	NA	NA	NA	NA	NA	NA	NA
beta-zeacarotene	MAMBO	C40H58	NA	NA	NA	cpd03219	MICBIPJWKDDGNL-FILYMEKXSA-N	InChI=1S/C40H58/c1-32(2)18-13-21-35(5)24-15-26-36(6)25-14-22-33(3)19-11-12-20-34(4)23-16-27-37(7)29-30-39-38(8)28-17-31-40(39,9)10/h11-12,14,16,18-20,22-25,27,29-30H,13,15,17,21,26,28,31H2,1-10H3/b12-11+,22-14+,23-16+,30-29+,33-19+,34-20+,35-24+,36-25+,37	Completed	Organic compounds	Lipids and lipid-like molecules	Prenol lipids	Tetraterpenoids	Carotenoids	Carotenes	NA	NA	NA	NA	NA	CC(C)=CCC/C(C)=C/CC/C(C)=C/C=C/C(C)=C/C=C/C=C(C)/C=C/C=C(C)/C=C/C1=C(C)CCCC1(C)C	NA	NA	NA	NA	NA	NA	NA	NA	NA	NA	NA	NA	NA	NA	NA	NA
neurosporene	MAMBO	C40H58	NA	NA	NA	cpd03216	ATCICVFRSJQYDV-XILUKMICSA-N	InChI=1S/C40H58/c1-33(2)19-13-23-37(7)27-17-31-39(9)29-15-25-35(5)21-11-12-22-36(6)26-16-30-40(10)32-18-28-38(8)24-14-20-34(3)4/h11-12,15-17,19-22,25-31H,13-14,18,23-24,32H2,1-10H3/b12-11+,25-15+,26-16+,31-17+,35-21+,36-22+,37-27+,38-28+,39-29+,40-30+	Completed	Organic compounds	Lipids and lipid-like molecules	Prenol lipids	Tetraterpenoids	Carotenoids	Carotenes	NA	NA	NA	NA	NA	CC(C)=CCC/C(C)=C/C=C/C(C)=C/C=C/C(C)=C/C=C/C=C(C)/C=C/C=C(\C)CC/C=C(\C)CCC=C(C)C	NA	NA	NA	NA	NA	NA	NA	NA	NA	NA	NA	NA	NA	NA	NA	NA
demethylspheroidene	MAMBO	C40H58O	NA	NA	NA	cpd14628	BOBVKJDRXNXDQH-XMHGMLAKSA-N	NA	Completed	Organic compounds	Lipids and lipid-like molecules	Prenol lipids	Tetraterpenoids	Carotenoids	Xanthophylls	NA	NA	NA	NA	NA	CC(C)=CCC/C(C)=C/C=C/C(C)=C/C=C/C(C)=C/C=C/C=C(C)/C=C/C=C(\C)CC/C=C(C)/C=C/CC(C)(C)O	NA	NA	NA	NA	NA	NA	NA	NA	NA	NA	NA	NA	NA	NA	NA	NA
udp-n-acetylmuramoyl-l-alanyl-gamma-d-glutamyl-l-lysyl-d-alanyl-d-alanine	AGORA	C40H62N9O26P2	NA	NA	NA	NA	NA	NA	NA	NA	NA	NA	NA	NA	NA	NA	NA	NA	NA	NA	NA	NA	NA	NA	NA	NA	NA	NA	uGgla	NA	NA	MNXM162383	NA	NA	NA	NA	NA
peptidoglycan polymer (n-1 subunits)	AGORA	C40H63N8O21R	NA	NA	NA	cpd15666	NA	NA	NA	NA	NA	NA	NA	NA	NA	NA	NA	NA	NA	NA	NA	NA	NA	NA	NA	NA	NA	NA	NA	NA	NA	NA	NA	NA	NA	NA	NA
15-zphytoene	AGORA	C40H64	NA	NA	NA	cpd03211	NA	NA	NA	NA	NA	NA	NA	NA	NA	NA	NA	NA	NA	NA	NA	NA	NA	NA	NA	NA	NA	NA	NA	NA	NA	NA	NA	NA	NA	NA	NA
phytoene	AGORA	C40H64	NA	HMDB0002181	NA	NA	NA	NA	NA	NA	NA	NA	NA	NA	NA	NA	NA	NA	NA	NA	NA	NA	NA	NA	NA	NA	NA	NA	NA	NA	NA	NA	NA	NA	NA	NA	NA
all-eoctaprenyl diphosphate	AGORA	C40H65O7P2	NA	NA	NA	NA	NA	NA	NA	NA	NA	NA	NA	NA	NA	NA	NA	NA	NA	NA	NA	NA	NA	NA	NA	NA	NA	NA	octdp	NA	NA	MNXM811	NA	NA	NA	NA	NA
prephytoene diphosphate	AGORA	C40H65O7P2	NA	HMDB0003023	NA	NA	NA	NA	NA	NA	NA	NA	NA	NA	NA	NA	NA	NA	NA	NA	NA	NA	NA	NA	NA	NA	NA	NA	NA	NA	NA	NA	NA	NA	NA	NA	NA
cdp-1,2-ditetradec-7-enoylglycerol	AGORA	C40H67N3O15P2	NA	NA	NA	NA	NA	NA	NA	NA	NA	NA	NA	NA	NA	NA	NA	NA	NA	NA	NA	NA	NA	NA	NA	NA	NA	NA	cdpdtdec7eg	NA	NA	MNXM4511	NA	NA	NA	NA	NA
cdp-1,2-diisotetradecanoylglycerol	AGORA	C40H71N3O15P2	NA	NA	NA	cpd15685	NA	NA	NA	NA	NA	NA	NA	NA	NA	NA	NA	NA	NA	NA	NA	NA	NA	NA	NA	NA	NA	NA	NA	NA	NA	NA	NA	NA	NA	NA	NA
cdp-1,2-ditetradecanoylglycerol	AGORA	C40H71N3O15P2	NA	NA	NA	NA	NA	NA	NA	NA	NA	NA	NA	NA	NA	NA	NA	NA	NA	NA	NA	NA	NA	NA	NA	NA	NA	NA	cdpdtdecg	NA	NA	MNXM4512	NA	NA	NA	NA	NA
dianteisoheptadecanoylphosphatidylserine	AGORA	C40H76NO10P	NA	NA	NA	cpd15690	NA	NA	NA	NA	NA	NA	NA	NA	NA	NA	NA	NA	NA	NA	NA	NA	NA	NA	NA	NA	NA	NA	NA	NA	NA	NA	NA	NA	NA	NA	NA
diisoheptadecanoylphosphatidylserine	AGORA	C40H76NO10P	NA	NA	NA	cpd15689	NA	NA	NA	NA	NA	NA	NA	NA	NA	NA	NA	NA	NA	NA	NA	NA	NA	NA	NA	NA	NA	NA	NA	NA	NA	NA	NA	NA	NA	NA	NA
phosphatidylserine (14-methyl-hexadecanoyl, anteiso-c17)	AGORA	C40H77NO10P	NA	NA	NA	NA	NA	NA	NA	NA	NA	NA	NA	NA	NA	NA	NA	NA	NA	NA	NA	NA	NA	NA	NA	NA	NA	NA	NA	NA	NA	NA	NA	NA	NA	NA	NA
phosphatidylserine (15-methyl-hexadecanoyl, iso-c17)	AGORA	C40H77NO10P	NA	NA	NA	NA	NA	NA	NA	NA	NA	NA	NA	NA	NA	NA	NA	NA	NA	NA	NA	NA	NA	NA	NA	NA	NA	NA	NA	NA	NA	NA	NA	NA	NA	NA	NA
phosphatidylglycerophosphate (14-methyl-hexadecanoyl, anteiso-c17)	AGORA	C40H77O13P2	NA	NA	NA	NA	NA	NA	NA	NA	NA	NA	NA	NA	NA	NA	NA	NA	NA	NA	NA	NA	NA	NA	NA	NA	NA	NA	NA	NA	NA	NA	NA	NA	NA	NA	NA
phosphatidylglycerophosphate (15-methyl-hexadecanoyl, iso-c17)	AGORA	C40H77O13P2	NA	NA	NA	NA	NA	NA	NA	NA	NA	NA	NA	NA	NA	NA	NA	NA	NA	NA	NA	NA	NA	NA	NA	NA	NA	NA	NA	NA	NA	NA	NA	NA	NA	NA	NA
dianteisoheptadecanoylphosphatidylglycerol	AGORA	C40H78O10P	NA	NA	NA	cpd15723	NA	NA	NA	NA	NA	NA	NA	NA	NA	NA	NA	NA	NA	NA	NA	NA	NA	NA	NA	NA	NA	NA	NA	NA	NA	NA	NA	NA	NA	NA	NA
diisoheptadecanoylphosphatidylglycerol	AGORA	C40H78O10P	NA	NA	NA	cpd15722	NA	NA	NA	NA	NA	NA	NA	NA	NA	NA	NA	NA	NA	NA	NA	NA	NA	NA	NA	NA	NA	NA	NA	NA	NA	NA	NA	NA	NA	NA	NA
phosphatidylglycerol (14-methyl-hexadecanoyl, anteiso-c17)	AGORA	C40H78O10P	NA	NA	NA	NA	NA	NA	NA	NA	NA	NA	NA	NA	NA	NA	NA	NA	NA	NA	NA	NA	NA	NA	NA	NA	NA	NA	NA	NA	NA	NA	NA	NA	NA	NA	NA
phosphatidylglycerol (15-methyl-hexadecanoyl, iso-c17)	AGORA	C40H78O10P	NA	NA	NA	NA	NA	NA	NA	NA	NA	NA	NA	NA	NA	NA	NA	NA	NA	NA	NA	NA	NA	NA	NA	NA	NA	NA	NA	NA	NA	NA	NA	NA	NA	NA	NA
dianteisoheptadecanoylphosphatidylglycerophosphate	AGORA	C40H78O13P2	NA	NA	NA	cpd15717	NA	NA	NA	NA	NA	NA	NA	NA	NA	NA	NA	NA	NA	NA	NA	NA	NA	NA	NA	NA	NA	NA	NA	NA	NA	NA	NA	NA	NA	NA	NA
diisoheptadecanoylphosphatidylglycerophosphate	AGORA	C40H78O13P2	NA	NA	NA	cpd15716	NA	NA	NA	NA	NA	NA	NA	NA	NA	NA	NA	NA	NA	NA	NA	NA	NA	NA	NA	NA	NA	NA	NA	NA	NA	NA	NA	NA	NA	NA	NA
precorrin 1	AGORA	C41H38N4O16	NA	NA	NA	NA	NA	NA	NA	NA	NA	NA	NA	NA	NA	NA	NA	NA	NA	NA	NA	NA	NA	NA	NA	NA	NA	NA	NA	NA	NA	NA	NA	NA	NA	NA	NA
anhydrorhodovibrin	MAMBO	C41H58O	NA	NA	NA	cpd14608	OCDSWQXGIQUZCF-AGVJHCIFSA-N	InChI=1S/C41H58O/c1-34(2)20-14-23-37(5)26-17-29-38(6)27-15-24-35(3)21-12-13-22-36(4)25-16-28-39(7)30-18-31-40(8)32-19-33-41(9,10)42-11/h12-13,15-22,24-32H,14,23,33H2,1-11H3/b13-12+,24-15+,25-16+,29-17+,30-18+,32-19+,35-21+,36-22+,37-26+,38-27+,39-28+,40-3	Completed	Organic compounds	Lipids and lipid-like molecules	Prenol lipids	Tetraterpenoids	Carotenoids	Xanthophylls	NA	NA	NA	NA	NA	COC(C)(C)C/C=C/C(C)=C/C=C/C(C)=C/C=C/C(C)=C/C=C/C=C(C)/C=C/C=C(C)/C=C/C=C(\C)CCC=C(C)C	NA	NA	NA	NA	NA	NA	NA	NA	NA	NA	NA	NA	NA	NA	NA	NA
hydroxyspirilloxanthin	MAMBO	C41H58O2	NA	NA	NA	cpd14610	SSZVJOJPPUPCBF-JARCNSDHSA-N	InChI=1S/C41H58O2/c1-34(22-14-24-36(3)26-16-28-38(5)30-18-32-40(7,8)42)20-12-13-21-35(2)23-15-25-37(4)27-17-29-39(6)31-19-33-41(9,10)43-11/h12-31,42H,32-33H2,1-11H3/b13-12+,22-14+,23-15+,26-16+,27-17+,30-18+,31-19+,34-20+,35-21+,36-24+,37-25+,38-28+,39-29	Completed	Organic compounds	Lipids and lipid-like molecules	Prenol lipids	Tetraterpenoids	Carotenoids	Xanthophylls	NA	NA	NA	NA	NA	COC(C)(C)C/C=C/C(C)=C/C=C/C(C)=C/C=C/C(C)=C/C=C/C=C(C)/C=C/C=C(C)/C=C/C=C(C)/C=C/CC(C)(C)O	NA	NA	NA	NA	NA	NA	NA	NA	NA	NA	NA	NA	NA	NA	NA	NA
3,4-dihydroanhydrorhodovibrin	MAMBO	C41H60O	NA	NA	NA	cpd14617	DNWNJIQHOASZFU-VDCOAXMOSA-N	InChI=1S/C41H60O/c1-34(2)20-14-23-37(5)26-17-29-38(6)27-15-24-35(3)21-12-13-22-36(4)25-16-28-39(7)30-18-31-40(8)32-19-33-41(9,10)42-11/h12-13,15-18,20-22,24-31H,14,19,23,32-33H2,1-11H3/b13-12+,24-15+,25-16+,29-17+,30-18+,35-21+,36-22+,37-26+,38-27+,39-28+	Completed	Organic compounds	Lipids and lipid-like molecules	Prenol lipids	Tetraterpenoids	Carotenoids	Xanthophylls	NA	NA	NA	NA	NA	COC(C)(C)CCC/C(C)=C/C=C/C(C)=C/C=C/C(C)=C/C=C/C=C(C)/C=C/C=C(C)/C=C/C=C(\C)CCC=C(C)C	NA	NA	NA	NA	NA	NA	NA	NA	NA	NA	NA	NA	NA	NA	NA	NA
spheroidene	MAMBO	C41H60O	NA	NA	NA	cpd14630	FJOCMTHZSURUFA-AXYGSFPTSA-N	InChI=1S/C41H60O/c1-34(2)20-14-23-37(5)26-17-29-38(6)27-15-24-35(3)21-12-13-22-36(4)25-16-28-39(7)30-18-31-40(8)32-19-33-41(9,10)42-11/h12-13,15-16,18-22,24-28,30-32H,14,17,23,29,33H2,1-11H3/b13-12+,24-15+,25-16+,30-18+,32-19+,35-21+,36-22+,37-26+,38-27+,	Completed	Organic compounds	Lipids and lipid-like molecules	Prenol lipids	Tetraterpenoids	Carotenoids	Xanthophylls	NA	NA	NA	NA	NA	COC(C)(C)C/C=C/C(C)=C/C=C/C(C)=C/C=C/C(C)=C/C=C/C=C(C)/C=C/C=C(\C)CC/C=C(\C)CCC=C(C)C	NA	NA	NA	NA	NA	NA	NA	NA	NA	NA	NA	NA	NA	NA	NA	NA
udp-n-acetylmuramoyl-l-alanyl-d-glutamyl-meso-2,6-diaminopimeloyl-d-alanyl-d-alanine	AGORA	C41H61N9O28P2	NA	NA	NA	NA	NA	NA	NA	NA	NA	NA	NA	NA	NA	NA	NA	NA	NA	NA	NA	NA	NA	NA	NA	NA	NA	NA	ugmda	NA	NA	MNXM1954	NA	NA	NA	NA	NA
3',4'-dihydrorhodovibrin	MAMBO	C41H62O2	NA	NA	NA	cpd14618	HZZSQEYTDMZTNV-LPPVHDQUSA-N	InChI=1S/C41H62O2/c1-34(22-14-24-36(3)26-16-28-38(5)30-18-32-40(7,8)42)20-12-13-21-35(2)23-15-25-37(4)27-17-29-39(6)31-19-33-41(9,10)43-11/h12-17,20-29,42H,18-19,30-33H2,1-11H3/b13-12+,22-14+,23-15+,26-16+,27-17+,34-20+,35-21+,36-24+,37-25+,38-28+,39-29+	Completed	Organic compounds	Lipids and lipid-like molecules	Prenol lipids	Tetraterpenoids	Carotenoids	Xanthophylls	NA	NA	NA	NA	NA	COC(C)(C)CCC/C(C)=C/C=C/C(C)=C/C=C/C(C)=C/C=C/C=C(C)/C=C/C=C(C)/C=C/C=C(\C)CCCC(C)(C)O	NA	NA	NA	NA	NA	NA	NA	NA	NA	NA	NA	NA	NA	NA	NA	NA
(11z,14z,17z)-icosatrienoyl-coa	MAMBO	C41H64N7O17P3S	NA	NA	NA	cpd14899	BVBYYRVLCDMZNJ-UBQHHBPXSA-J	InChI=1S/C41H68N7O17P3S/c1-4-5-6-7-8-9-10-11-12-13-14-15-16-17-18-19-20-21-32(50)69-25-24-43-31(49)22-23-44-39(53)36(52)41(2,3)27-62-68(59,60)65-67(57,58)61-26-30-35(64-66(54,55)56)34(51)40(63-30)48-29-47-33-37(42)45-28-46-38(33)48/h5-6,8-9,11-12,28-30,34	Completed	Organic compounds	Lipids and lipid-like molecules	Fatty Acyls	Fatty acyl thioesters	Acyl CoAs	Long-chain fatty acyl CoAs	NA	NA	NA	NA	NA	CC/C=C\C/C=C\C/C=C\CCCCCCCCCC(=O)SCCNC(=O)CCNC(=O)[C@H](O)C(C)(C)COP(=O)([O-])OP(=O)([O-])OC[C@H]1O[C@@H](n2cnc3c(N)ncnc32)[C@H](O)[C@@H]1OP(=O)([O-])[O-]	NA	NA	NA	NA	NA	NA	NA	NA	NA	NA	NA	NA	NA	NA	NA	NA
phosphatidylethanolamine (dioctadec-11-enoyl, n-c18:1)	AGORA	C41H78N1O8P1	NA	NA	NA	NA	NA	NA	NA	NA	NA	NA	NA	NA	NA	NA	NA	NA	NA	NA	NA	NA	NA	NA	NA	NA	NA	NA	pe181	NA	NA	MNXM2150	NA	NA	NA	NA	NA
monoglucosyl-1,2 diisohexadecanoylglycerol	AGORA	C41H78O10	NA	NA	NA	NA	NA	NA	NA	NA	NA	NA	NA	NA	NA	NA	NA	NA	NA	NA	NA	NA	NA	NA	NA	NA	NA	NA	NA	NA	NA	NA	NA	NA	NA	NA	NA
monoglucosyl-1,2 dipalmitoylglycerol	AGORA	C41H78O10	NA	NA	NA	NA	NA	NA	NA	NA	NA	NA	NA	NA	NA	NA	NA	NA	NA	NA	NA	NA	NA	NA	NA	NA	NA	NA	NA	NA	NA	NA	NA	NA	NA	NA	NA
phosphatidylethanolamine (dioctadecanoyl, n-c18:0)	AGORA	C41H82N1O8P1	NA	NA	NA	NA	NA	NA	NA	NA	NA	NA	NA	NA	NA	NA	NA	NA	NA	NA	NA	NA	NA	NA	NA	NA	NA	NA	pe180	NA	NA	MNXM31536	NA	NA	NA	NA	NA
siroheme	AGORA	C42H36FeN4O16	NA	NA	NA	NA	NA	NA	NA	NA	NA	NA	NA	NA	NA	NA	NA	NA	NA	NA	NA	NA	NA	NA	NA	NA	NA	NA	sheme	NA	NA	MNXM82173	NA	NA	NA	NA	NA
sirohydrochlorin	AGORA	C42H39N4O16	NA	NA	NA	NA	NA	NA	NA	NA	NA	NA	NA	NA	NA	NA	NA	NA	NA	NA	NA	NA	NA	NA	NA	NA	NA	NA	scl	NA	NA	MNXM863	NA	NA	NA	NA	NA
dihydrosirohydrochlorin	AGORA	C42H41N4O16	NA	NA	NA	NA	NA	NA	NA	NA	NA	NA	NA	NA	NA	NA	NA	NA	NA	NA	NA	NA	NA	NA	NA	NA	NA	NA	dscl	NA	NA	MNXM672	NA	NA	NA	NA	NA
precorrin 2	AGORA	C42H41N4O16	NA	NA	NA	cpd01620	NA	NA	NA	NA	NA	NA	NA	NA	NA	NA	NA	NA	NA	NA	NA	NA	NA	NA	NA	NA	NA	NA	dscl	NA	NA	MNXM672	NA	NA	NA	NA	NA
glycyrrhizin	MAMBO	C42H59O16	NA	NA	NA	cpd01538	LPLVUJXQOOQHMX-YXKRSGAASA-K	InChI=1S/C42H62O16/c1-37(2)21-8-11-42(7)31(20(43)16-18-19-17-39(4,36(53)54)13-12-38(19,3)14-15-41(18,42)6)40(21,5)10-9-22(37)55-35-30(26(47)25(46)29(57-35)33(51)52)58-34-27(48)23(44)24(45)28(56-34)32(49)50/h16,19,21-31,34-35,44-48H,8-15,17H2,1-7H3,(H,49,5	Completed	Organic compounds	Lipids and lipid-like molecules	Prenol lipids	Terpene glycosides	Triterpene glycosides	Triterpene saponins	NA	NA	NA	NA	NA	CC1(C)C2CC[C@]3(C)C(C(=O)C=C4C5C[C@@](C)(C(=O)[O-])CC[C@]5(C)CC[C@]43C)[C@@]2(C)CC[C@@H]1O[C@@H]1O[C@H](C(=O)[O-])[C@@H](O)C(O)[C@H]1O[C@@H]1O[C@H](C(=O)[O-])[C@@H](O)[C@H](O)[C@H]1O	NA	NA	NA	NA	NA	NA	NA	NA	NA	NA	NA	NA	NA	NA	NA	NA
spirilloxanthin	MAMBO	C42H60O2	NA	NA	NA	cpd14612	VAZQBTJCYODOSV-HZUCFJANSA-N	InChI=1S/C42H60O2/c1-35(23-15-25-37(3)27-17-29-39(5)31-19-33-41(7,8)43-11)21-13-14-22-36(2)24-16-26-38(4)28-18-30-40(6)32-20-34-42(9,10)44-12/h13-32H,33-34H2,1-12H3/b14-13+,23-15+,24-16+,27-17+,28-18+,31-19+,32-20+,35-21+,36-22+,37-25+,38-26+,39-29+,40-30	Completed	Organic compounds	Lipids and lipid-like molecules	Prenol lipids	Tetraterpenoids	Carotenoids	Xanthophylls	NA	NA	NA	NA	NA	COC(C)(C)C/C=C/C(C)=C/C=C/C(C)=C/C=C/C(C)=C/C=C/C=C(C)/C=C/C=C(C)/C=C/C=C(C)/C=C/CC(C)(C)OC	NA	NA	NA	NA	NA	NA	NA	NA	NA	NA	NA	NA	NA	NA	NA	NA
3,4,3',4'-tetrahydrospirilloxanthin	MAMBO	C42H64O2	NA	NA	NA	cpd14619	LCTIOHZQWXQPIB-VYCPWLLESA-N	InChI=1S/C42H64O2/c1-35(23-15-25-37(3)27-17-29-39(5)31-19-33-41(7,8)43-11)21-13-14-22-36(2)24-16-26-38(4)28-18-30-40(6)32-20-34-42(9,10)44-12/h13-18,21-30H,19-20,31-34H2,1-12H3/b14-13+,23-15+,24-16+,27-17+,28-18+,35-21+,36-22+,37-25+,38-26+,39-29+,40-30+	Completed	Organic compounds	Lipids and lipid-like molecules	Prenol lipids	Tetraterpenoids	Carotenoids	Xanthophylls	NA	NA	NA	NA	NA	COC(C)(C)CCC/C(C)=C/C=C/C(C)=C/C=C/C(C)=C/C=C/C=C(C)/C=C/C=C(C)/C=C/C=C(\C)CCCC(C)(C)OC	NA	NA	NA	NA	NA	NA	NA	NA	NA	NA	NA	NA	NA	NA	NA	NA
cdp-1,2-dianteisopentadecanoylglycerol	AGORA	C42H75N3O15P2	NA	NA	NA	cpd15687	NA	NA	NA	NA	NA	NA	NA	NA	NA	NA	NA	NA	NA	NA	NA	NA	NA	NA	NA	NA	NA	NA	NA	NA	NA	NA	NA	NA	NA	NA	NA
cdp-1,2-diisopentadecanoylglycerol	AGORA	C42H75N3O15P2	NA	NA	NA	cpd15686	NA	NA	NA	NA	NA	NA	NA	NA	NA	NA	NA	NA	NA	NA	NA	NA	NA	NA	NA	NA	NA	NA	NA	NA	NA	NA	NA	NA	NA	NA	NA
cdp-1,2-dianteisopentadecanoylglycerol (12-methyl-tetradecanoyl, anteiso-c15)	AGORA	C42H75N3O15P2	NA	NA	NA	NA	NA	NA	NA	NA	NA	NA	NA	NA	NA	NA	NA	NA	NA	NA	NA	NA	NA	NA	NA	NA	NA	NA	NA	NA	NA	NA	NA	NA	NA	NA	NA
cdp-1,2-diisopentadecanoylglycerol (13-methyl-tetradecanoyl, iso-c15)	AGORA	C42H75N3O15P2	NA	NA	NA	NA	NA	NA	NA	NA	NA	NA	NA	NA	NA	NA	NA	NA	NA	NA	NA	NA	NA	NA	NA	NA	NA	NA	NA	NA	NA	NA	NA	NA	NA	NA	NA
phosphatidylserine (dioctadec-11-enoyl, n-c18:1)	AGORA	C42H77N1O10P1	NA	NA	NA	NA	NA	NA	NA	NA	NA	NA	NA	NA	NA	NA	NA	NA	NA	NA	NA	NA	NA	NA	NA	NA	NA	NA	ps181	NA	NA	MNXM7662	NA	NA	NA	NA	NA
phosphatidylglycerophosphate (dioctadec-11-enoyl, n-c18:1)	AGORA	C42H77O13P2	NA	NA	NA	NA	NA	NA	NA	NA	NA	NA	NA	NA	NA	NA	NA	NA	NA	NA	NA	NA	NA	NA	NA	NA	NA	NA	pgp181	NA	NA	MNXM5269	NA	NA	NA	NA	NA
phosphatidylglycerol (dioctadec-11-enoyl, n-c18:1)	AGORA	C42H78O10P1	NA	NA	NA	NA	NA	NA	NA	NA	NA	NA	NA	NA	NA	NA	NA	NA	NA	NA	NA	NA	NA	NA	NA	NA	NA	NA	pg181	NA	NA	MNXM1773	NA	NA	NA	NA	NA
phosphatidylserine (dioctadecanoyl, n-c18:0)	AGORA	C42H81N1O10P1	NA	NA	NA	NA	NA	NA	NA	NA	NA	NA	NA	NA	NA	NA	NA	NA	NA	NA	NA	NA	NA	NA	NA	NA	NA	NA	ps180	NA	NA	MNXM75116	NA	NA	NA	NA	NA
phosphatidylglycerophosphate (dioctadecanoyl, n-c18:0)	AGORA	C42H81O13P2	NA	NA	NA	NA	NA	NA	NA	NA	NA	NA	NA	NA	NA	NA	NA	NA	NA	NA	NA	NA	NA	NA	NA	NA	NA	NA	pgp180	NA	NA	MNXM75104	NA	NA	NA	NA	NA
phosphatidylglycerol (dioctadecanoyl, n-c18:0)	AGORA	C42H82O10P1	NA	NA	NA	NA	NA	NA	NA	NA	NA	NA	NA	NA	NA	NA	NA	NA	NA	NA	NA	NA	NA	NA	NA	NA	NA	NA	pg180	NA	NA	MNXM75102	NA	NA	NA	NA	NA
cobalt-precorrin 5b	AGORA	C43H43CoN4O16	NA	NA	NA	cpd14960	NA	NA	NA	NA	NA	NA	NA	NA	NA	NA	NA	NA	NA	NA	NA	NA	NA	NA	NA	NA	NA	NA	NA	NA	NA	NA	NA	NA	NA	NA	NA
precorrin 3 a	AGORA	C43H43N4O16	NA	NA	C05772	NA	NA	NA	NA	NA	NA	NA	NA	NA	NA	NA	NA	NA	NA	NA	NA	NA	NA	NA	NA	NA	NA	NA	pre3a	NA	NA	MNXM1290	NA	NA	NA	NA	NA
precorrin 3b	AGORA	C43H44N4O17	NA	NA	C06406	NA	NA	NA	NA	NA	NA	NA	NA	NA	NA	NA	NA	NA	NA	NA	NA	NA	NA	NA	NA	NA	NA	NA	pre3b	NA	NA	MNXM1291	NA	NA	NA	NA	NA
(13z,16z)-docosadi-13,16-enoyl-coa	MAMBO	C43H70N7O17P3S	NA	NA	NA	cpd16448	ZLXWEKYVHIYDIY-HCUKIJCOSA-J	undefined	Completed	Organic compounds	Lipids and lipid-like molecules	Fatty Acyls	Fatty acyl thioesters	Acyl CoAs	Very long-chain fatty acyl CoAs	NA	NA	NA	NA	NA	CCCCC/C=C\C/C=C\CCCCCCCCCCCC(=O)SCCNC(=O)CCNC(=O)[C@H](O)C(C)(C)COP(=O)([O-])OP(=O)([O-])OC[C@H]1O[C@@H](n2cnc3c(N)ncnc32)[C@H](O)[C@@H]1OP(=O)([O-])[O-]	NA	NA	NA	NA	NA	NA	NA	NA	NA	NA	NA	NA	NA	NA	NA	NA
2,3-bis-o-(geranylgeranyl)glycerol 1-phosphate	MAMBO	C43H71O6P	NA	NA	NA	cpd02824	WHMXLRRVANEOOG-MVFIEKMPSA-L	InChI=1S/C43H73O6P/c1-35(2)17-11-19-37(5)21-13-23-39(7)25-15-27-41(9)29-31-47-33-43(34-49-50(44,45)46)48-32-30-42(10)28-16-26-40(8)24-14-22-38(6)20-12-18-36(3)4/h17-18,21-22,25-26,29-30,43H,11-16,19-20,23-24,27-28,31-34H2,1-10H3,(H2,44,45,46)/p-2/b37-21+,	Completed	Organic compounds	Lipids and lipid-like molecules	Prenol lipids	Diterpenoids	Acyclic diterpenoids	NA	NA	NA	NA	NA	NA	CC(C)=CCC/C(C)=C/CC/C(C)=C/CC/C(C)=C/COC[C@@H](COP(=O)([O-])[O-])OC/C=C(\C)CC/C=C(\C)CC/C=C(\C)CCC=C(C)C	NA	NA	NA	NA	NA	NA	NA	NA	NA	NA	NA	NA	NA	NA	NA	NA
behenoyl-coa	MAMBO	C43H74N7O17P3S	NA	NA	NA	cpd16343	NDDZLVOCGALPLR-GNSUAQHMSA-J	InChI=1S/C43H78N7O17P3S/c1-4-5-6-7-8-9-10-11-12-13-14-15-16-17-18-19-20-21-22-23-34(52)71-27-26-45-33(51)24-25-46-41(55)38(54)43(2,3)29-64-70(61,62)67-69(59,60)63-28-32-37(66-68(56,57)58)36(53)42(65-32)50-31-49-35-39(44)47-30-48-40(35)50/h30-32,36-38,42,5	Completed	Organic compounds	Lipids and lipid-like molecules	Fatty Acyls	Fatty acyl thioesters	Acyl CoAs	Very long-chain fatty acyl CoAs	NA	NA	NA	NA	NA	CCCCCCCCCCCCCCCCCCCCCC(=O)SCCNC(=O)CCNC(=O)[C@H](O)C(C)(C)COP(=O)([O-])OP(=O)([O-])OC[C@H]1O[C@@H](n2cnc3c(N)ncnc32)[C@H](O)[C@@H]1OP(=O)([O-])[O-]	NA	NA	NA	NA	NA	NA	NA	NA	NA	NA	NA	NA	NA	NA	NA	NA
udp-2,3-bis(3-hydroxytetradecanoyl)glucosamine	AGORA	C43H75N3O20P2	NA	NA	NA	NA	NA	NA	NA	NA	NA	NA	NA	NA	NA	NA	NA	NA	NA	NA	NA	NA	NA	NA	NA	NA	NA	NA	u23ga	NA	NA	MNXM1199	NA	NA	NA	NA	NA
diglucosyl-1,2 dimyristoylglycerol	AGORA	C43H80O15	NA	NA	NA	NA	NA	NA	NA	NA	NA	NA	NA	NA	NA	NA	NA	NA	NA	NA	NA	NA	NA	NA	NA	NA	NA	NA	NA	NA	NA	NA	NA	NA	NA	NA	NA
diglucosyl-1,2 diisotetradecanoylglycerol	AGORA	C43H80O15	NA	NA	NA	NA	NA	NA	NA	NA	NA	NA	NA	NA	NA	NA	NA	NA	NA	NA	NA	NA	NA	NA	NA	NA	NA	NA	NA	NA	NA	NA	NA	NA	NA	NA	NA
monoglucosyl-1,2 dianteisoheptadecanoylglycerol	AGORA	C43H82O10	NA	NA	NA	NA	NA	NA	NA	NA	NA	NA	NA	NA	NA	NA	NA	NA	NA	NA	NA	NA	NA	NA	NA	NA	NA	NA	NA	NA	NA	NA	NA	NA	NA	NA	NA
monoglucosyl-1,2 diisoheptadecanoylglycerol	AGORA	C43H82O10	NA	NA	NA	NA	NA	NA	NA	NA	NA	NA	NA	NA	NA	NA	NA	NA	NA	NA	NA	NA	NA	NA	NA	NA	NA	NA	NA	NA	NA	NA	NA	NA	NA	NA	NA
precorrin 4	AGORA	C44H44N4O17	NA	NA	C06407	NA	NA	NA	NA	NA	NA	NA	NA	NA	NA	NA	NA	NA	NA	NA	NA	NA	NA	NA	NA	NA	NA	NA	pre4	NA	NA	MNXM1441	NA	NA	NA	NA	NA
precorrin 6a	AGORA	C44H47N4O16	NA	NA	C06320	NA	NA	NA	NA	NA	NA	NA	NA	NA	NA	NA	NA	NA	NA	NA	NA	NA	NA	NA	NA	NA	NA	NA	pre6a	NA	NA	MNXM1496	NA	NA	NA	NA	NA
cobalt-dihydro-precorrin 6	AGORA	C44H47N4O16Co	NA	NA	C11543	NA	NA	NA	NA	NA	NA	NA	NA	NA	NA	NA	NA	NA	NA	NA	NA	NA	NA	NA	NA	NA	NA	NA	codhpre6	NA	NA	MNXM2653	NA	NA	NA	NA	NA
precorrin 6b	AGORA	C44H49N4O16	NA	NA	C06319	NA	NA	NA	NA	NA	NA	NA	NA	NA	NA	NA	NA	NA	NA	NA	NA	NA	NA	NA	NA	NA	NA	NA	pre6b	NA	NA	MNXM1497	NA	NA	NA	NA	NA
cobalt-precorrin 7	MAMBO	C44H51CoN4O14	NA	NA	NA	cpd14961	GPKQHTAVLDBECX-HDPLZVLRSA-G	NA	Not Found	NA	NA	NA	NA	NA	NA	NA	NA	NA	NA	NA	CC1=C(CCC(=O)[O-])C2=N[C@@]1(C)CC1=C(CCC(=O)[O-])[C@](C)(CC(=O)[O-])C(=[NH+]1)/C=C1/[C@@H](CCC(=O)[O-])[C@](C)(CC(=O)[O-])[C@](C)([C@@H]3N=C(C2C)[C@](C)(CCC(=O)[O-])[C@H]3CC(=O)[O-])N1[Co+]	NA	NA	NA	NA	NA	NA	NA	NA	NA	NA	NA	NA	NA	NA	NA	NA
cdp-1,2-dihexadec-9-enoylglycerol	AGORA	C44H75N3O15P2	NA	NA	NA	NA	NA	NA	NA	NA	NA	NA	NA	NA	NA	NA	NA	NA	NA	NA	NA	NA	NA	NA	NA	NA	NA	NA	cdpdhdec9eg	NA	NA	MNXM4508	NA	NA	NA	NA	NA
cdp-1,2-diisohexadecanoylglycerol	AGORA	C44H79N3O15P2	NA	NA	NA	cpd15688	NA	NA	NA	NA	NA	NA	NA	NA	NA	NA	NA	NA	NA	NA	NA	NA	NA	NA	NA	NA	NA	NA	NA	NA	NA	NA	NA	NA	NA	NA	NA
cdp-1,2-dihexadecanoylglycerol	AGORA	C44H79N3O15P2	NA	NA	NA	NA	NA	NA	NA	NA	NA	NA	NA	NA	NA	NA	NA	NA	NA	NA	NA	NA	NA	NA	NA	NA	NA	NA	cdpdhdecg	NA	NA	MNXM3232	NA	NA	NA	NA	NA
cdp-1,2-diisohexadecanoylglycerol (14-methyl-pentadecanoyl, iso-c16)	AGORA	C44H79N3O15P2	NA	NA	NA	NA	NA	NA	NA	NA	NA	NA	NA	NA	NA	NA	NA	NA	NA	NA	NA	NA	NA	NA	NA	NA	NA	NA	NA	NA	NA	NA	NA	NA	NA	NA	NA
precorrin 5	AGORA	C45H46N4O17	NA	NA	C06416	NA	NA	NA	NA	NA	NA	NA	NA	NA	NA	NA	NA	NA	NA	NA	NA	NA	NA	NA	NA	NA	NA	NA	pre5	NA	NA	MNXM1588	NA	NA	NA	NA	NA
cobyrinate	AGORA	C45H52N4O14Co	NA	NA	C05773	NA	NA	NA	NA	NA	NA	NA	NA	NA	NA	NA	NA	NA	NA	NA	NA	NA	NA	NA	NA	NA	NA	NA	cobya	NA	NA	MNXM92210	NA	NA	NA	NA	NA
precorrin 8	AGORA	C45H53N4O14	NA	NA	C06408	NA	NA	NA	NA	NA	NA	NA	NA	NA	NA	NA	NA	NA	NA	NA	NA	NA	NA	NA	NA	NA	NA	NA	pre8	NA	NA	MNXM163558	NA	NA	NA	NA	NA
hydrogenobyrinate	AGORA	C45H54N4O14	NA	NA	C06399	NA	NA	NA	NA	NA	NA	NA	NA	NA	NA	NA	NA	NA	NA	NA	NA	NA	NA	NA	NA	NA	NA	NA	hgbyr	NA	NA	MNXM1279	NA	NA	NA	NA	NA
cob(i)yrinate a,c diamide	AGORA	C45H56CoN6O12	28531	HMDB0006904	C06505	NA	NKLHEMWEQJCPPF-YYYLUSCNSA-M	InChI=1S/C45H62N6O12.Co/c1-21-36-24(10-13-32(56)57)41(3,4)28(49-36)18-27-23(9-12-31(54)55)43(6,19-29(46)52)39(48-27)22(2)37-25(11-14-33(58)59)44(7,20-30(47)53)45(8,51-37)40-26(17-35(62)63)42(5,38(21)50-40)16-15-34(60)61;/h18,23-26,40H,9-17,19-20H2,1-8H3,(	Completed	Organic compounds	Organoheterocyclic compounds	Tetrapyrroles and derivatives	Corrinoids	Precorrins	NA	NA	NA	NA	NA	NA	NA	NA	NA	NA	NA	FDB024151	NA	NA	co1dam	NA	NA	MNXM92189	NA	NA	NA	NA	NA
cob(ii)yrinate a,c diamide	AGORA	C45H56CoN6O12	NA	NA	C06504	NA	NA	NA	NA	NA	NA	NA	NA	NA	NA	NA	NA	NA	NA	NA	NA	NA	NA	NA	NA	NA	NA	NA	co2dam	NA	NA	MNXM91520	NA	NA	NA	NA	NA
hydrogenobyrinate a,c diamide	AGORA	C45H58N6O12	27914	NA	C06503	NA	NA	InChI=1S/C45H62N6O12/c1-21-36-24(10-13-32(56)57)41(3,4)28(49-36)18-27-23(9-12-31(54)55)43(6,19-29(46)52)39(48-27)22(2)37-25(11-14-33(58)59)44(7,20-30(47)53)45(8,51-37)40-26(17-35(62)63)42(5,38(21)50-40)16-15-34(60)61/h18,23-26,40,51H,9-17,19-20H2,1-8H3,(H	undefined	NA	NA	NA	NA	NA	NA	NA	NA	NA	NA	NA	NA	8734	NA	NA	NA	NA	NA	NA	hgbam	NA	NA	MNXM1022	NA	NA	NA	NA	NA
2-demethylmenaquinone 7	AGORA	C45H62O2	NA	NA	C05818	NA	NA	NA	NA	NA	NA	NA	NA	NA	NA	NA	NA	NA	NA	NA	NA	NA	NA	NA	NA	NA	NA	NA	2dmmq7	NA	NA	MNXM164125	NA	NA	NA	NA	NA
(2e,6z,9z,12z,15z,18z)-tetracosahexa-2,6,9,12,15,18-enoyl-coa	MAMBO	C45H66N7O17P3S	NA	NA	NA	cpd15093	UYOKHWFEUAJFMG-UIYHDVLFSA-J	InChI=1S/C45H70N7O17P3S/c1-4-5-6-7-8-9-10-11-12-13-14-15-16-17-18-19-20-21-22-23-24-25-36(54)73-29-28-47-35(53)26-27-48-43(57)40(56)45(2,3)31-66-72(63,64)69-71(61,62)65-30-34-39(68-70(58,59)60)38(55)44(67-34)52-33-51-37-41(46)49-32-50-42(37)52/h8-9,11-12,	Completed	Organic compounds	Lipids and lipid-like molecules	Fatty Acyls	Fatty acyl thioesters	Enoyl CoAs	Very long-chain 2-enoyl CoAs	NA	NA	NA	NA	NA	CCCCC/C=C\C/C=C\C/C=C\C/C=C\C/C=C\CC/C=C/C(=O)SCCNC(=O)CCNC(=O)[C@H](O)C(C)(C)COP(=O)([O-])OP(=O)([O-])OC[C@H]1O[C@@H](n2cnc3c(N)ncnc32)[C@H](O)[C@@H]1OP(=O)([O-])[O-]	NA	NA	NA	NA	NA	NA	NA	NA	NA	NA	NA	NA	NA	NA	NA	NA
(6z,9z,12z,15z,18z,21z)-3-hydroxytetracosahexa-6,9,12,15,18,21- enoyl-coa	MAMBO	C45H66N7O18P3S	NA	NA	NA	cpd15091	JJCGUWRDULVWQG-MOYVEXGTSA-J	NA	Completed	Organic compounds	Lipids and lipid-like molecules	Fatty Acyls	Fatty acyl thioesters	Acyl CoAs	Very long-chain fatty acyl CoAs	NA	NA	NA	NA	NA	CC/C=C\C/C=C\C/C=C\C/C=C\C/C=C\C/C=C\CCC(O)CC(=O)SCCNC(=O)CCNC(=O)[C@H](O)C(C)(C)COP(=O)([O-])OP(=O)([O-])OC[C@H]1O[C@@H](n2cnc3c(N)ncnc32)[C@H](O)[C@@H]1OP(=O)([O-])[O-]	NA	NA	NA	NA	NA	NA	NA	NA	NA	NA	NA	NA	NA	NA	NA	NA
(6z,9z,12z,15z,18z)-3-hydroxytetracosapenta-6,9,12,15,18-enoyl-coa	MAMBO	C45H68N7O18P3S	NA	NA	NA	cpd15094	NNEPPYNERZEJEE-PJAVOEQDSA-J	NA	Completed	Organic compounds	Lipids and lipid-like molecules	Fatty Acyls	Fatty acyl thioesters	Acyl CoAs	Very long-chain fatty acyl CoAs	NA	NA	NA	NA	NA	CCCCC/C=C\C/C=C\C/C=C\C/C=C\C/C=C\CCC(O)CC(=O)SCCNC(=O)CCNC(=O)[C@H](O)C(C)(C)COP(=O)([O-])OP(=O)([O-])OC[C@H]1O[C@@H](n2cnc3c(N)ncnc32)[C@H](O)[C@@H]1OP(=O)([O-])[O-]	NA	NA	NA	NA	NA	NA	NA	NA	NA	NA	NA	NA	NA	NA	NA	NA
all-enonaprenyl diphosphate; solanesyl diphosphate	AGORA	C45H73O7P2	18144	NA	C04145	NA	NA	InChI=1S/C45H76O7P2/c1-37(2)19-11-20-38(3)21-12-22-39(4)23-13-24-40(5)25-14-26-41(6)27-15-28-42(7)29-16-30-43(8)31-17-32-44(9)33-18-34-45(10)35-36-51-54(49,50)52-53(46,47)48/h19,21,23,25,27,29,31,33,35H,11-18,20,22,24,26,28,30,32,34,36H2,1-10H3,(H,49,50)(	undefined	NA	NA	NA	NA	NA	NA	NA	NA	NA	NA	NA	NA	6830	NA	NA	NA	NA	NA	NA	NA	NA	NA	NA	NA	3694	NA	NA	NA
diglucosyl-1,2 dianteisopentadecanoylglycerol	AGORA	C45H84O15	NA	NA	NA	NA	NA	NA	NA	NA	NA	NA	NA	NA	NA	NA	NA	NA	NA	NA	NA	NA	NA	NA	NA	NA	NA	NA	NA	NA	NA	NA	NA	NA	NA	NA	NA
diglucosyl-1,2 diisopentadecanoylglycerol	AGORA	C45H84O15	NA	NA	NA	NA	NA	NA	NA	NA	NA	NA	NA	NA	NA	NA	NA	NA	NA	NA	NA	NA	NA	NA	NA	NA	NA	NA	NA	NA	NA	NA	NA	NA	NA	NA	NA
monoglucosyl-1,2 distearoylglycerol	AGORA	C45H86O10	NA	NA	NA	NA	NA	NA	NA	NA	NA	NA	NA	NA	NA	NA	NA	NA	NA	NA	NA	NA	NA	NA	NA	NA	NA	NA	NA	NA	NA	NA	NA	NA	NA	NA	NA
menaquinol 7	AGORA	C46H66O2	NA	NA	C05819	NA	NA	NA	NA	NA	NA	NA	NA	NA	NA	NA	NA	NA	NA	NA	NA	NA	NA	NA	NA	NA	NA	NA	mql7	NA	NA	MNXM12233	NA	NA	NA	NA	NA
2-octaprenylphenol	AGORA	C46H70O	NA	NA	NA	NA	NA	NA	NA	NA	NA	NA	NA	NA	NA	NA	NA	NA	NA	NA	NA	NA	NA	NA	NA	NA	NA	NA	2oph	NA	NA	MNXM1886	NA	NA	NA	NA	NA
2-octaprenyl-6-hydroxyphenol	AGORA	C46H70O2	NA	NA	NA	NA	NA	NA	NA	NA	NA	NA	NA	NA	NA	NA	NA	NA	NA	NA	NA	NA	NA	NA	NA	NA	NA	NA	2ohph	NA	NA	MNXM1635	NA	NA	NA	NA	NA
cdp-1,2-dianteisoheptadecanoylglycerol	AGORA	C46H83N3O15P2	NA	NA	NA	cpd15684	NA	NA	NA	NA	NA	NA	NA	NA	NA	NA	NA	NA	NA	NA	NA	NA	NA	NA	NA	NA	NA	NA	NA	NA	NA	NA	NA	NA	NA	NA	NA
cdp-1,2-diisoheptadecanoylglycerol	AGORA	C46H83N3O15P2	NA	NA	NA	cpd15683	NA	NA	NA	NA	NA	NA	NA	NA	NA	NA	NA	NA	NA	NA	NA	NA	NA	NA	NA	NA	NA	NA	NA	NA	NA	NA	NA	NA	NA	NA	NA
cdp-1,2-dianteisoheptadecanoylglycerol (14-methyl-hexadecanoyl, anteiso-c17)	AGORA	C46H83N3O15P2	NA	NA	NA	NA	NA	NA	NA	NA	NA	NA	NA	NA	NA	NA	NA	NA	NA	NA	NA	NA	NA	NA	NA	NA	NA	NA	NA	NA	NA	NA	NA	NA	NA	NA	NA
cdp-1,2-diisoheptadecanoylglycerol (15-methyl-hexadecanoyl, iso-c17)	AGORA	C46H83N3O15P2	NA	NA	NA	NA	NA	NA	NA	NA	NA	NA	NA	NA	NA	NA	NA	NA	NA	NA	NA	NA	NA	NA	NA	NA	NA	NA	NA	NA	NA	NA	NA	NA	NA	NA	NA
prenol-45n teichoate-glucose substituted	AGORA	C476H836N2O467P47	NA	NA	NA	cpd15662	NA	NA	NA	NA	NA	NA	NA	NA	NA	NA	NA	NA	NA	NA	NA	NA	NA	NA	NA	NA	NA	NA	NA	NA	NA	NA	NA	NA	NA	NA	NA
2-octaprenyl-6-methoxy-1,4-benzoquinol	AGORA	C47H72O3	NA	NA	NA	NA	NA	NA	NA	NA	NA	NA	NA	NA	NA	NA	NA	NA	NA	NA	NA	NA	NA	NA	NA	NA	NA	NA	2ombzl	NA	NA	MNXM162799	NA	NA	NA	NA	NA
diglucosyl-1,2 dipalmitoylglycerol	AGORA	C47H88O15	NA	NA	NA	NA	NA	NA	NA	NA	NA	NA	NA	NA	NA	NA	NA	NA	NA	NA	NA	NA	NA	NA	NA	NA	NA	NA	NA	NA	NA	NA	NA	NA	NA	NA	NA
diglucosyl-1,2 diisohexadecanoylglycerol	AGORA	C47H88O15	NA	NA	NA	NA	NA	NA	NA	NA	NA	NA	NA	NA	NA	NA	NA	NA	NA	NA	NA	NA	NA	NA	NA	NA	NA	NA	NA	NA	NA	NA	NA	NA	NA	NA	NA
dextran 40, 1,6-alpha-d-glucan	AGORA	C480H800O400	NA	NA	C00372	NA	NA	NA	NA	NA	NA	NA	NA	NA	NA	NA	NA	NA	NA	NA	NA	3662	NA	NA	NA	NA	NA	NA	NA	NA	NA	NA	NA	NA	NA	NA	NA
2-octaprenyl-3-methyl-5-hydroxy-6-methoxy-1,4-benzoquinone	AGORA	C48H71O4	NA	NA	NA	NA	NA	NA	NA	NA	NA	NA	NA	NA	NA	NA	NA	NA	NA	NA	NA	NA	NA	NA	NA	NA	NA	NA	NA	NA	NA	NA	NA	NA	NA	NA	NA
cobinamide	AGORA	C48H72CoN11O8	NA	HMDB0006902	NA	NA	NA	NA	NA	NA	NA	NA	NA	NA	NA	NA	NA	NA	NA	NA	NA	NA	NA	NA	NA	NA	NA	NA	cbi	NA	NA	MNXM1549	NA	NA	NA	NA	NA
2-octaprenyl-3-methyl-6-methoxy-1,4-benzoquinone	AGORA	C48H72O3	NA	NA	NA	NA	NA	NA	NA	NA	NA	NA	NA	NA	NA	NA	NA	NA	NA	NA	NA	NA	NA	NA	NA	NA	NA	NA	2ommb	NA	NA	MNXM90440	NA	NA	NA	NA	NA
3alpha,7alpha-dihydroxy-5beta-24-oxocholestanoyl-coa	MAMBO	C48H74N7O20P3S	NA	NA	NA	cpd03232	QWTJBRPOHKIMDT-MVFHLHSISA-J	InChI=1S/C48H78N7O20P3S/c1-25(29-8-9-30-36-31(12-15-48(29,30)6)47(5)14-11-28(56)19-27(47)20-33(36)58)7-10-32(57)26(2)45(63)79-18-17-50-35(59)13-16-51-43(62)40(61)46(3,4)22-72-78(69,70)75-77(67,68)71-21-34-39(74-76(64,65)66)38(60)44(73-34)55-24-54-37-41(49	Completed	Organic compounds	Lipids and lipid-like molecules	Fatty Acyls	Fatty acyl thioesters	Acyl CoAs	3-oxo-acyl CoAs	NA	NA	NA	NA	NA	CC(C(=O)CC[C@@H](C)[C@H]1CC[C@H]2[C@H]3[C@H](CC[C@@]21C)[C@@]1(C)CC[C@@H](O)C[C@H]1C[C@H]3O)C(=O)SCCNC(=O)CCNC(=O)[C@H](O)C(C)(C)COP(=O)([O-])OP(=O)([O-])OC[C@H]1O[C@@H](n2cnc3c(N)ncnc32)[C@H](O)[C@@H]1OP(=O)([O-])[O-]	NA	NA	NA	NA	NA	NA	NA	NA	NA	NA	NA	NA	NA	NA	NA	NA
2-octaprenyl-3-methyl-6-methoxy- 1,4-benzoquinol	AGORA	C48H74O3	NA	NA	NA	NA	NA	NA	NA	NA	NA	NA	NA	NA	NA	NA	NA	NA	NA	NA	NA	NA	NA	NA	NA	NA	NA	NA	2ommbl	NA	NA	MNXM35383	NA	NA	NA	NA	NA
2-octaprenyl-3-methyl-5-hydroxy-6-methoxy-1,4-benzoquinol	AGORA	C48H74O4	NA	NA	NA	NA	NA	NA	NA	NA	NA	NA	NA	NA	NA	NA	NA	NA	NA	NA	NA	NA	NA	NA	NA	NA	NA	NA	2omhmbl	NA	NA	MNXM2187	NA	NA	NA	NA	NA
cdp-1,2-dioctadec-11-enoylglycerol	AGORA	C48H83N3O15P2	NA	NA	NA	NA	NA	NA	NA	NA	NA	NA	NA	NA	NA	NA	NA	NA	NA	NA	NA	NA	NA	NA	NA	NA	NA	NA	cdpdodec11eg	NA	NA	MNXM4509	NA	NA	NA	NA	NA
cdp-1,2-dioctadecanoylglycerol	AGORA	C48H87N3O15P2	NA	NA	NA	NA	NA	NA	NA	NA	NA	NA	NA	NA	NA	NA	NA	NA	NA	NA	NA	NA	NA	NA	NA	NA	NA	NA	cdpdodecg	NA	NA	MNXM45856	NA	NA	NA	NA	NA
heme o	AGORA	C49H56FeN4O5	NA	NA	NA	NA	NA	NA	NA	NA	NA	NA	NA	NA	NA	NA	NA	NA	NA	NA	NA	NA	NA	NA	NA	NA	NA	NA	hemeO	NA	NA	MNXM1278	NA	NA	NA	NA	NA
ubiquinone-8	AGORA	C49H74O4	NA	NA	NA	NA	NA	NA	NA	NA	NA	NA	NA	NA	NA	NA	NA	NA	NA	NA	NA	NA	NA	NA	NA	NA	NA	NA	q8	NA	NA	MNXM232	NA	NA	NA	NA	NA
ubiquinol-8	AGORA	C49H76O4	NA	HMDB0001060	NA	NA	NA	NA	NA	NA	NA	NA	NA	NA	NA	NA	NA	NA	NA	NA	NA	NA	NA	NA	NA	NA	NA	NA	q8h2	NA	NA	MNXM191	NA	NA	NA	NA	NA
diglucosyl-1,2 dianteisoheptadecanoylglycerol	AGORA	C49H92O15	NA	NA	NA	NA	NA	NA	NA	NA	NA	NA	NA	NA	NA	NA	NA	NA	NA	NA	NA	NA	NA	NA	NA	NA	NA	NA	NA	NA	NA	NA	NA	NA	NA	NA	NA
diglucosyl-1,2 diisoheptadecanoylglycerol	AGORA	C49H92O15	NA	NA	NA	NA	NA	NA	NA	NA	NA	NA	NA	NA	NA	NA	NA	NA	NA	NA	NA	NA	NA	NA	NA	NA	NA	NA	NA	NA	NA	NA	NA	NA	NA	NA	NA
n-butanol	AGORA	C4H10O	28885	HMDB0004327	C06142	cpd03662	LRHPLDYGYMQRHN-UHFFFAOYSA-N	InChI=1S/C4H10O/c1-2-3-4-5/h5H,2-4H2,1H3	Completed	Organic compounds	Organic oxygen compounds	Organooxygen compounds	Alcohols and polyols	Primary alcohols	NA	NA	NA	NA	NA	NA	NA	263	NA	NA	NA	FDB012614	258	BUTANOL	btoh	1-Butanol	DB02145	MNXM3230	C00035814	7052	71-36-3	DTXSID1021740	NA
r_r__2_3_butanediol	AGORA	C4H10O2	16982	HMDB0033007	C03044	cpd01946	OWBTYPJTUOEWEK-QWWZWVQMSA-N	InChI=1S/C4H10O2/c1-3(5)4(2)6/h3-6H,1-2H3/t3-,4-/m1/s1	Completed	Organic compounds	Organic oxygen compounds	Organooxygen compounds	Alcohols and polyols	Polyols	1,2-diols	NA	NA	NA	NA	NA	NA	225936	NA	NA	NA	FDB010997	196452	NA	btd_RR	2,3-Butanediol	NA	MNXM163570	NA	NA	24347-58-8	NA	NA
phycite	MAMBO	C4H10O4	NA	NA	NA	cpd00392	UNXHWFMMPAWVPI-ZXZARUISSA-N	InChI=1S/C4H10O4/c5-1-3(7)4(8)2-6/h3-8H,1-2H2/t3-,4+	Completed	Organic compounds	Organic oxygen compounds	Organooxygen compounds	Carbohydrates and carbohydrate conjugates	Sugar alcohols	NA	NA	NA	NA	NA	NA	OC[C@H](O)[C@H](O)CO	NA	NA	NA	NA	NA	NA	NA	NA	NA	NA	NA	NA	NA	NA	NA	NA
diethylphosphorate	MAMBO	C4H10O4P	NA	NA	NA	cpd04012	UCQFCFPECQILOL-UHFFFAOYSA-M	InChI=1S/C4H11O4P/c1-3-7-9(5,6)8-4-2/h3-4H2,1-2H3,(H,5,6)/p-1	Completed	Organic compounds	Organic acids and derivatives	Organic phosphoric acids and derivatives	Phosphate esters	Alkyl phosphates	Dialkyl phosphates	NA	NA	NA	NA	NA	CCOP(=O)([O-])OCC	NA	NA	NA	NA	NA	NA	NA	NA	NA	NA	NA	NA	NA	NA	NA	NA
l-2,4-diaminobutyrate	MAMBO	C4H11N2O2	NA	NA	NA	cpd02095	OGNSCSPNOLGXSM-VKHMYHEASA-O	InChI=1S/C4H10N2O2/c5-2-1-3(6)4(7)8/h3H,1-2,5-6H2,(H,7,8)/p+1/t3-/m0/s1	Completed	Organic compounds	Organic acids and derivatives	Carboxylic acids and derivatives	Amino acids, peptides, and analogues	Amino acids and derivatives	Alpha amino acids and derivatives	Alpha amino acids	NA	NA	NA	NA	[NH3+]CC[C@H]([NH3+])C(=O)[O-]	NA	NA	NA	NA	NA	NA	NA	NA	NA	NA	NA	NA	NA	NA	NA	NA
n'-phosphoguanidinoethyl methyl phosphate	MAMBO	C4H11N3O7P2	NA	NA	NA	cpd02744	SKVVAASQKFJYKN-UHFFFAOYSA-L	InChI=1S/C4H13N3O7P2/c1-13-16(11,12)14-3-2-6-4(5)7-15(8,9)10/h2-3H2,1H3,(H,11,12)(H5,5,6,7,8,9,10)/p-2	Completed	Organic compounds	Organic acids and derivatives	Organic phosphoric acids and derivatives	Phosphate esters	Alkyl phosphates	Dialkyl phosphates	NA	NA	NA	NA	NA	COP(=O)([O-])OCCNC(=[NH2+])NP(=O)([O-])[O-]	NA	NA	NA	NA	NA	NA	NA	NA	NA	NA	NA	NA	NA	NA	NA	NA
isobutylamine	MAMBO	C4H12N	NA	NA	NA	cpd01799	KDSNLYIMUZNERS-UHFFFAOYSA-O	InChI=1S/C4H11N/c1-4(2)3-5/h4H,3,5H2,1-2H3/p+1	Completed	Organic compounds	Organic nitrogen compounds	Organonitrogen compounds	Amines	Primary amines	Monoalkylamines	NA	NA	NA	NA	NA	CC(C)C[NH3+]	NA	NA	NA	NA	NA	NA	NA	NA	NA	NA	NA	NA	NA	NA	NA	NA
guanidinoethyl methyl phosphate	MAMBO	C4H12N3O4P	NA	NA	NA	cpd02519	PTALSLHNZQRENZ-UHFFFAOYSA-N	InChI=1S/C4H12N3O4P/c1-10-12(8,9)11-3-2-7-4(5)6/h2-3H2,1H3,(H,8,9)(H4,5,6,7)	Completed	Organic compounds	Organic acids and derivatives	Organic phosphoric acids and derivatives	Phosphate esters	Alkyl phosphates	Dialkyl phosphates	NA	NA	NA	NA	NA	COP(=O)([O-])OCCNC(N)=[NH2+]	NA	NA	NA	NA	NA	NA	NA	NA	NA	NA	NA	NA	NA	NA	NA	NA
enol-oxaloacetate	MAMBO	C4H2O5	NA	NA	NA	cpd02469	UWYVPFMHMJIBHE-UPHRSURJSA-L	InChI=1S/C4H4O5/c5-2(4(8)9)1-3(6)7/h1,5H,(H,6,7)(H,8,9)/p-2/b2-1-	Completed	Organic compounds	Organic acids and derivatives	Carboxylic acids and derivatives	Dicarboxylic acids and derivatives	Dicarboxylic acids and derivatives	NA	NA	NA	NA	NA	NA	O=C([O-])/C=C(\O)C(=O)[O-]	NA	NA	NA	NA	NA	NA	NA	NA	NA	NA	NA	NA	NA	NA	NA	NA
e2,3-epoxysuccinate	MAMBO	C4H2O5	NA	NA	NA	cpd02231	DCEMCPAKSGRHCN-JCYAYHJZSA-L	InChI=1S/C4H4O5/c5-3(6)1-2(9-1)4(7)8/h1-2H,(H,5,6)(H,7,8)/p-2/t1-,2-/m1/s1	Completed	Organic compounds	Organoheterocyclic compounds	Epoxides	Oxirane carboxylic acids and derivatives	Oxirane carboxylic acids	NA	NA	NA	NA	NA	NA	O=C([O-])[C@@H]1O[C@H]1C(=O)[O-]	NA	NA	NA	NA	NA	NA	NA	NA	NA	NA	NA	NA	NA	NA	NA	NA
oxaloglycolate	AGORA	C4H2O6	NA	NA	NA	NA	NA	NA	NA	NA	NA	NA	NA	NA	NA	NA	NA	NA	NA	NA	NA	NA	NA	NA	NA	NA	NA	NA	oxglyc	NA	NA	MNXM523	NA	NA	NA	NA	NA
5-fu	MAMBO	C4H3FN2O2	NA	NA	NA	cpd04810	GHASVSINZRGABV-UHFFFAOYSA-N	InChI=1S/C4H3FN2O2/c5-2-1-6-4(9)7-3(2)8/h1H,(H2,6,7,8,9)	Completed	Organic compounds	Organoheterocyclic compounds	Diazines	Pyrimidines and pyrimidine derivatives	Halopyrimidines	NA	NA	NA	NA	NA	NA	O=c1[nH]cc(F)c(=O)[nH]1	NA	NA	NA	NA	NA	NA	NA	NA	NA	NA	NA	NA	NA	NA	NA	NA
maleimide	MAMBO	C4H3NO2	NA	NA	NA	cpd04491	PEEHTFAAVSWFBL-UHFFFAOYSA-N	InChI=1S/C4H3NO2/c6-3-1-2-4(7)5-3/h1-2H,(H,5,6,7)	Completed	Organic compounds	Organoheterocyclic compounds	Pyrrolidines	Pyrrolidones	Maleimides	NA	NA	NA	NA	NA	NA	O=C1C=CC(=O)N1	NA	NA	NA	NA	NA	NA	NA	NA	NA	NA	NA	NA	NA	NA	NA	NA
iminoaspartate	AGORA	C4H3NO4	NA	HMDB0001131	NA	NA	NA	NA	NA	NA	NA	NA	NA	NA	NA	NA	NA	NA	NA	NA	NA	NA	NA	NA	NA	NA	NA	NA	iasp	NA	NA	MNXM599	NA	NA	NA	NA	NA
2-aryl-2-methylmalonate	MAMBO	C4H3O4R	NA	NA	NA	cpd03823	NA	NA	NA	NA	NA	NA	NA	NA	NA	NA	NA	NA	NA	NA	*C(C)(C(=O)[O-])C(=O)[O-]	NA	NA	NA	NA	NA	NA	NA	NA	NA	NA	NA	NA	NA	NA	NA	NA
maleamate	MAMBO	C4H4NO3	NA	NA	NA	cpd01123	FSQQTNAZHBEJLS-UPHRSURJSA-M	InChI=1S/C4H5NO3/c5-3(6)1-2-4(7)8/h1-2H,(H2,5,6)(H,7,8)/p-1/b2-1-	Completed	Organic compounds	Lipids and lipid-like molecules	Fatty Acyls	Fatty acids and conjugates	Straight chain fatty acids	NA	NA	NA	NA	NA	NA	NC(=O)/C=C\C(=O)[O-]	NA	NA	NA	NA	NA	NA	NA	NA	NA	NA	NA	NA	NA	NA	NA	NA
2-oxosuccinamate	MAMBO	C4H4NO4	NA	NA	NA	cpd01577	ONGPAWNLFDCRJE-UHFFFAOYSA-M	InChI=1S/C4H5NO4/c5-3(7)1-2(6)4(8)9/h1H2,(H2,5,7)(H,8,9)/p-1	Completed	Organic compounds	Organic acids and derivatives	Keto acids and derivatives	Short-chain keto acids and derivatives	Short-chain keto acids and derivatives	NA	NA	NA	NA	NA	NA	NC(=O)CC(=O)C(=O)[O-]	NA	NA	NA	NA	NA	NA	NA	NA	NA	NA	NA	NA	NA	NA	NA	NA
l-tartrate	AGORA	C4H4O6	NA	NA	NA	NA	NA	NA	NA	NA	NA	NA	NA	NA	NA	NA	NA	NA	NA	NA	NA	NA	NA	NA	NA	NA	NA	NA	tartr__L	NA	NA	MNXM816	NA	NA	NA	NA	NA
phosphoenol-4-deoxy-3-tetrulosonate	MAMBO	C4H4O7P	NA	NA	NA	cpd02645	FPQJGWWGSNGINK-UHFFFAOYSA-K	NA	Completed	Organic compounds	Lipids and lipid-like molecules	Fatty Acyls	Fatty acids and conjugates	Hydroxy fatty acids	NA	NA	NA	NA	NA	NA	C=C(OP(=O)([O-])[O-])C(O)C(=O)[O-]	NA	NA	NA	NA	NA	NA	NA	NA	NA	NA	NA	NA	NA	NA	NA	NA
2-oxo-3-hydroxy-4-phosphobutanoate	AGORA	C4H4O8P	NA	NA	NA	NA	NA	NA	NA	NA	NA	NA	NA	NA	NA	NA	NA	NA	NA	NA	NA	NA	NA	NA	NA	NA	NA	NA	ohpb	NA	NA	MNXM1514	NA	NA	NA	NA	NA
5-fluorodihydrouracil	MAMBO	C4H5FN2O2	NA	NA	NA	cpd16434	RAIRJKWTBBDDAR-UHFFFAOYSA-N	InChI=1S/C4H5FN2O2/c5-2-1-6-4(9)7-3(2)8/h2H,1H2,(H2,6,7,8,9)	Completed	Organic compounds	Organoheterocyclic compounds	Diazines	Pyrimidines and pyrimidine derivatives	Hydropyrimidines	NA	NA	NA	NA	NA	NA	O=C1NCC(F)C(=O)N1	NA	NA	NA	NA	NA	NA	NA	NA	NA	NA	NA	NA	NA	NA	NA	NA
5-amino-4-imidazole carboxylate	MAMBO	C4H5N3O2	NA	NA	NA	cpd03281	PWCLNQLPYQVWAB-UHFFFAOYSA-N	InChI=1S/C4H5N3O2/c5-3-2(4(8)9)6-1-7-3/h1H,5H2,(H,6,7)(H,8,9)	Completed	Organic compounds	Organoheterocyclic compounds	Azoles	Imidazoles	Substituted imidazoles	Carbonylimidazoles	NA	NA	NA	NA	NA	Nc1[nH]c[nH+]c1C(=O)[O-]	NA	NA	NA	NA	NA	NA	NA	NA	NA	NA	NA	NA	NA	NA	NA	NA
(s)-methylmalonate semialdehyde	AGORA	C4H5O3	27821	HMDB0002217	C06002	NA	VOKUMXABRRXHAR-VKHMYHEASA-N	InChI=1S/C4H6O3/c1-3(2-5)4(6)7/h2-3H,1H3,(H,6,7)/t3-/m0/s1	Completed	Organic compounds	Organic oxygen compounds	Organooxygen compounds	Carbonyl compounds	1,3-dicarbonyl compounds	NA	NA	NA	NA	NA	NA	NA	5462303	NA	NA	NA	FDB022912	4575365	NA	mmtsa	NA	NA	MNXM933	NA	6553	99043-16-0	NA	NA
2-fluoro-3-ureidopropionate	MAMBO	C4H6FN2O3	NA	NA	NA	cpd16435	FKTHAKABFGARQH-UHFFFAOYSA-M	undefined	Completed	Organic compounds	Organic acids and derivatives	Carboxylic acids and derivatives	Alpha-halocarboxylic acids and derivatives	Alpha-halocarboxylic acids	NA	NA	NA	NA	NA	NA	NC(=O)NCC(F)C(=O)[O-]	NA	NA	NA	NA	NA	NA	NA	NA	NA	NA	NA	NA	NA	NA	NA	NA
n-methylhydantoin	MAMBO	C4H6N2O2	NA	NA	NA	cpd01679	RHYBFKMFHLPQPH-UHFFFAOYSA-N	InChI=1S/C4H6N2O2/c1-6-2-3(7)5-4(6)8/h2H2,1H3,(H,5,7,8)	Completed	Organic compounds	Organoheterocyclic compounds	Azolines	Imidazolines	Imidazolines	NA	NA	NA	NA	NA	NA	CN1CC(=O)NC1=O	NA	NA	NA	NA	NA	NA	NA	NA	NA	NA	NA	NA	NA	NA	NA	NA
(r)-allantoin	AGORA	C4H6N4O3	NA	NA	NA	cpd01567	NA	NA	NA	NA	NA	NA	NA	NA	NA	NA	NA	NA	NA	NA	NA	NA	NA	NA	NA	NA	NA	NA	NA	NA	NA	NA	NA	NA	NA	NA	NA
l-threo-3-hydroxyaspartate	MAMBO	C4H6NO5	NA	NA	NA	cpd08350	YYLQUHNPNCGKJQ-LWMBPPNESA-M	InChI=1S/C4H7NO5/c5-1(3(7)8)2(6)4(9)10/h1-2,6H,5H2,(H,7,8)(H,9,10)/p-1/t1-,2-/m0/s1	Completed	Organic compounds	Organic acids and derivatives	Carboxylic acids and derivatives	Amino acids, peptides, and analogues	Amino acids and derivatives	Alpha amino acids and derivatives	Aspartic acid and derivatives	NA	NA	NA	NA	[NH3+][C@H](C(=O)[O-])[C@H](O)C(=O)[O-]	NA	NA	NA	NA	NA	NA	NA	NA	NA	NA	NA	NA	NA	NA	NA	NA
4-phospho-l-aspartate	AGORA	C4H6NO7P	NA	NA	NA	NA	NA	NA	NA	NA	NA	NA	NA	NA	NA	NA	NA	NA	NA	NA	NA	NA	NA	NA	NA	NA	NA	NA	4pasp	NA	NA	MNXM1177	NA	NA	NA	NA	NA
2-amino-3-oxo-4-phosphonooxybutyrate	AGORA	C4H6NO7P	77851	NA	C07335	NA	NA	InChI=1S/C4H8NO7P/c5-3(4(7)8)2(6)1-12-13(9,10)11/h3H,1,5H2,(H,7,8)(H2,9,10,11)/p-2/t3-/m0/s1	undefined	NA	NA	NA	NA	NA	NA	NA	NA	NA	NA	NA	NA	NA	NA	NA	NA	NA	NA	NA	NA	NA	NA	NA	NA	NA	NA	NA	NA
dtyl	AGORA	C4H6O2	16583	HMDB0003407	C00741	cpd00551	QSJXEFYPDANLFS-UHFFFAOYSA-N	InChI=1S/C4H6O2/c1-3(5)4(2)6/h1-2H3	Completed	Organic compounds	Organic oxygen compounds	Organooxygen compounds	Carbonyl compounds	Ketones	Alpha-diketones	NA	NA	NA	NA	NA	NA	650	NA	NA	NA	FDB011930	630	DIACETYL	diact	Diacetyl	NA	MNXM1467	C00050437	6921	431-03-8	DTXSID6021583	NA
diacetyl	AGORA	C4H6O2	16583	HMDB0003407	C00741	NA	QSJXEFYPDANLFS-UHFFFAOYSA-N	InChI=1S/C4H6O2/c1-3(5)4(2)6/h1-2H3	Completed	Organic compounds	Organic oxygen compounds	Organooxygen compounds	Carbonyl compounds	Ketones	Alpha-diketones	NA	NA	NA	NA	NA	NA	650	NA	NA	NA	FDB011930	630	DIACETYL	diact	Diacetyl	NA	MNXM1467	C00050437	6921	431-03-8	DTXSID6021583	NA
3-phospho-d-erythronate	MAMBO	C4H6O8P	NA	NA	NA	cpd02132	CMVHVKHUWLAUNF-PWNYCUMCSA-K	NA	Completed	Organic compounds	Organic oxygen compounds	Organooxygen compounds	Carbohydrates and carbohydrate conjugates	Sugar acids and derivatives	NA	NA	NA	NA	NA	NA	O=C([O-])[C@H](O)[C@@H](CO)OP(=O)([O-])[O-]	NA	NA	NA	NA	NA	NA	NA	NA	NA	NA	NA	NA	NA	NA	NA	NA
4-phospho-d-erythronate	AGORA	C4H6O8P	NA	NA	NA	NA	NA	NA	NA	NA	NA	NA	NA	NA	NA	NA	NA	NA	NA	NA	NA	NA	NA	NA	NA	NA	NA	NA	4per	NA	NA	MNXM1407	NA	NA	NA	NA	NA
n-carbamoylsarcosine	MAMBO	C4H7N2O3	NA	NA	NA	cpd00768	SREKYKXYSQMOIB-UHFFFAOYSA-M	InChI=1S/C4H8N2O3/c1-6(4(5)9)2-3(7)8/h2H2,1H3,(H2,5,9)(H,7,8)/p-1	Completed	Organic compounds	Organic acids and derivatives	Carboxylic acids and derivatives	Amino acids, peptides, and analogues	Amino acids and derivatives	Alpha amino acids and derivatives	NA	NA	NA	NA	NA	CN(CC(=O)[O-])C(N)=O	NA	NA	NA	NA	NA	NA	NA	NA	NA	NA	NA	NA	NA	NA	NA	NA
2-aminobut-2-enoate	MAMBO	C4H7NO2	NA	NA	NA	cpd17424	PAWSVPVNIXFKOS-IHWYPQMZSA-N	InChI=1S/C4H7NO2/c1-2-3(5)4(6)7/h2H,5H2,1H3,(H,6,7)/b3-2-	Completed	Organic compounds	Organic acids and derivatives	Carboxylic acids and derivatives	Amino acids, peptides, and analogues	Amino acids and derivatives	Alpha amino acids and derivatives	Alpha amino acids	NA	NA	NA	NA	C/C=C(\[NH3+])C(=O)[O-]	NA	NA	NA	NA	NA	NA	NA	NA	NA	NA	NA	NA	NA	NA	NA	NA
l-aspartate 4-semialdehyde	AGORA	C4H7NO3	NA	NA	NA	NA	NA	NA	NA	NA	NA	NA	NA	NA	NA	NA	NA	NA	NA	NA	NA	NA	NA	NA	NA	NA	NA	NA	aspsa	NA	NA	MNXM361	NA	NA	NA	NA	NA
4-hydroxybutanoate	AGORA	C4H7O3	30830	HMDB0000710	C00989	NA	SJZRECIVHVDYJC-UHFFFAOYSA-N	InChI=1S/C4H8O3/c5-3-1-2-4(6)7/h5H,1-3H2,(H,6,7)	Completed	Organic compounds	Lipids and lipid-like molecules	Fatty Acyls	Fatty acids and conjugates	Hydroxy fatty acids	NA	NA	NA	NA	NA	InChI=1S/C4H8O3/c5-3-1-2-4(6)7/h5H,1-3H2,(H,6,7)	NA	10413	NA	NA	NA	FDB022196	9984	4-HYDROXY-BUTYRATE	NA	gamma-hydroxybutyric acid	DB01440	NA	NA	5678	591-81-1	DTXSID2074740	NA
butanoyl phosphate	AGORA	C4H7O5P	NA	NA	C02527	NA	NA	NA	NA	NA	NA	NA	NA	NA	NA	NA	NA	NA	NA	NA	NA	NA	NA	NA	NA	NA	NA	NA	butpi	NA	NA	MNXM2105	NA	65782	NA	NA	NA
3,4-dihydroxy-2-butanone 4-phosphate	AGORA	C4H7O6P	NA	NA	NA	NA	NA	NA	NA	NA	NA	NA	NA	NA	NA	NA	NA	NA	NA	NA	NA	NA	NA	NA	NA	NA	NA	NA	db4p	NA	NA	MNXM2323	NA	NA	NA	NA	NA
s-methyl-3-phospho-1-thio-d-glycerate	MAMBO	C4H7O6PS	NA	NA	NA	cpd02688	VSSDMJHMYISZJU-GSVOUGTGSA-L	undefined	Completed	Organic compounds	Organic oxygen compounds	Organooxygen compounds	Carbohydrates and carbohydrate conjugates	Monosaccharides	NA	NA	NA	NA	NA	NA	CSC(=O)[C@H](O)COP(=O)([O-])[O-]	NA	NA	NA	NA	NA	NA	NA	NA	NA	NA	NA	NA	NA	NA	NA	NA
l-threonine o-3-phosphate	AGORA	C4H8NO6P	NA	HMDB0011185	NA	NA	NA	NA	NA	NA	NA	NA	NA	NA	NA	NA	NA	NA	NA	NA	NA	NA	NA	NA	NA	NA	NA	NA	thrp	NA	NA	MNXM1492	NA	NA	NA	NA	NA
o-phospho-4-hydroxy-l-threonine	AGORA	C4H8NO7P	NA	HMDB0006802	NA	NA	NA	NA	NA	NA	NA	NA	NA	NA	NA	NA	NA	NA	NA	NA	NA	NA	NA	NA	NA	NA	NA	NA	phthr	NA	NA	MNXM759	NA	NA	NA	NA	NA
(s)-acetoin	AGORA	C4H8O2	NA	NA	NA	cpd01221	NA	NA	NA	NA	NA	NA	NA	NA	NA	NA	NA	NA	NA	NA	NA	NA	NA	NA	NA	NA	NA	NA	NA	NA	NA	NA	NA	NA	NA	NA	NA
(r)-acetoin	AGORA	C4H8O2	NA	HMDB0003243	NA	cpd00361	NA	NA	NA	NA	NA	NA	NA	NA	NA	NA	NA	NA	NA	NA	NA	NA	NA	NA	NA	NA	NA	NA	actn__R	NA	NA	MNXM664	NA	NA	NA	NA	NA
s-methyl-1-thio-d-glycerate	MAMBO	C4H8O3S	NA	NA	NA	cpd02380	OKHCZJYTWZIFMC-GSVOUGTGSA-N	InChI=1S/C4H8O3S/c1-8-4(7)3(6)2-5/h3,5-6H,2H2,1H3/t3-/m1/s1	Completed	Organic compounds	Organic oxygen compounds	Organooxygen compounds	Carbohydrates and carbohydrate conjugates	Monosaccharides	NA	NA	NA	NA	NA	NA	CSC(=O)[C@H](O)CO	NA	NA	NA	NA	NA	NA	NA	NA	NA	NA	NA	NA	NA	NA	NA	NA
gabob	MAMBO	C4H9NO3	NA	NA	NA	cpd02309	YQGDEPYYFWUPGO-UHFFFAOYSA-N	InChI=1S/C4H9NO3/c5-2-3(6)1-4(7)8/h3,6H,1-2,5H2,(H,7,8)	Completed	Organic compounds	Organic acids and derivatives	Carboxylic acids and derivatives	Amino acids, peptides, and analogues	Amino acids and derivatives	Gamma amino acids and derivatives	NA	NA	NA	NA	NA	[NH3+]CC(O)CC(=O)[O-]	NA	NA	NA	NA	NA	NA	NA	NA	NA	NA	NA	NA	NA	NA	NA	NA
4-hydroxy-l-threonine	AGORA	C4H9NO4	NA	NA	NA	NA	NA	NA	NA	NA	NA	NA	NA	NA	NA	NA	NA	NA	NA	NA	NA	NA	NA	NA	NA	NA	NA	NA	4hthr	NA	NA	MNXM1802	NA	NA	NA	NA	NA
iminoerythrose 4-phosphate	MAMBO	C4H9NO6P	NA	NA	NA	cpd08994	PXPUXFCEGUOIKX-IUYQGCFVSA-M	InChI=1S/C4H10NO6P/c5-1-3(6)4(7)2-11-12(8,9)10/h1,3-7H,2H2,(H2,8,9,10)/p-1/t3-,4+/m0/s1	Completed	Organic compounds	Organic acids and derivatives	Organic phosphoric acids and derivatives	Phosphate esters	Alkyl phosphates	NA	NA	NA	NA	NA	NA	[NH2+]=C[C@H](O)[C@H](O)COP(=O)([O-])[O-]	NA	NA	NA	NA	NA	NA	NA	NA	NA	NA	NA	NA	NA	NA	NA	NA
butanesulfonate	AGORA	C4H9O3S	NA	NA	NA	cpd11596	NA	NA	NA	NA	NA	NA	NA	NA	NA	NA	NA	NA	NA	NA	NA	NA	NA	NA	NA	NA	NA	NA	butso3	NA	NA	MNXM7138	NA	NA	NA	NA	NA
d-erythritol 4-phosphate	MAMBO	C4H9O7P	NA	NA	NA	cpd02203	QRDCEYBRRFPBMZ-IUYQGCFVSA-L	undefined	Completed	Organic compounds	Organic oxygen compounds	Organooxygen compounds	Carbohydrates and carbohydrate conjugates	Sugar alcohols	NA	NA	NA	NA	NA	NA	O=P([O-])([O-])OC[C@@H](O)[C@@H](O)CO	NA	NA	NA	NA	NA	NA	NA	NA	NA	NA	NA	NA	NA	NA	NA	NA
arabinan, polymer of 1,5-a-l-linked arabinose units substituted by 1,3 or 1,2 linked branches, mw ~ 15000 da (ref: www.meg... <preview truncated at 128 characters>	AGORA	C509H812O410	NA	NA	C02474	NA	NA	NA	NA	NA	NA	NA	NA	NA	NA	NA	NA	NA	NA	NA	NA	NA	NA	NA	NA	NA	NA	NA	NA	NA	NA	NA	NA	NA	NA	NA	NA
2-demethylmenaquinone 8	AGORA	C50H70O2	NA	NA	NA	NA	NA	NA	NA	NA	NA	NA	NA	NA	NA	NA	NA	NA	NA	NA	NA	NA	NA	NA	NA	NA	NA	NA	2dmmq8	NA	NA	MNXM2178	NA	NA	NA	NA	NA
2-demethylmenaquinol 8	AGORA	C50H72O2	NA	NA	NA	NA	NA	NA	NA	NA	NA	NA	NA	NA	NA	NA	NA	NA	NA	NA	NA	NA	NA	NA	NA	NA	NA	NA	2dmmql8	NA	NA	MNXM558	NA	NA	NA	NA	NA
diglucosyl-1,2 distearoylglycerol	AGORA	C51H96O15	NA	NA	NA	NA	NA	NA	NA	NA	NA	NA	NA	NA	NA	NA	NA	NA	NA	NA	NA	NA	NA	NA	NA	NA	NA	NA	NA	NA	NA	NA	NA	NA	NA	NA	NA
amylopectin, 900 repeat units	AGORA	C5400H9002O4501	28057	HMDB0003255	C00317	NA	WMGFVAGNIYUEEP-WUYNJSITSA-N	InChI=1S/C30H52O26/c31-1-6-11(35)13(37)19(43)28(50-6)55-24-9(4-34)52-27(21(45)16(24)40)48-5-10-25(56-29-20(44)14(38)12(36)7(2-32)51-29)17(41)22(46)30(53-10)54-23-8(3-33)49-26(47)18(42)15(23)39/h6-47H,1-5H2/t6-,7-,8-,9-,10-,11-,12-,13+,14+,15-,16-,17-,18-,	Completed	Organic compounds	Organic oxygen compounds	Organooxygen compounds	Carbohydrates and carbohydrate conjugates	Oligosaccharides	NA	NA	NA	NA	NA	NA	NA	439207	NA	NA	NA	FDB023132	388347	CPD-7043	NA	Amylopectin	NA	NA	NA	3696	9037-22-3	DTXSID1093880	NA
adenosyl cobyrinate diamide	AGORA	C55H68CoN11O15	NA	HMDB0001083	C06506	NA	NA	NA	NA	NA	NA	NA	NA	NA	NA	NA	NA	NA	NA	NA	NA	NA	NA	NA	NA	NA	NA	NA	adcobdam	NA	NA	MNXM92085	NA	NA	NA	NA	NA
chlorophyll a	AGORA	C55H71N4O5Mg	NA	HMDB0038578	NA	NA	NA	NA	NA	NA	NA	NA	NA	NA	NA	NA	NA	NA	NA	NA	NA	NA	NA	NA	NA	NA	NA	NA	NA	NA	NA	NA	NA	NA	NA	NA	NA
adenosyl-cobyrate	AGORA	C55H76CoN15O11	NA	HMDB0001083	C06506	NA	OCNLJCZKGHKJGF-QOCQOLRHSA-M	InChI=1S/C45H62N6O12.C10H12N5O3.Co/c1-21-36-24(10-13-32(56)57)41(3,4)28(49-36)18-27-23(9-12-31(54)55)43(6,19-29(46)52)39(48-27)22(2)37-25(11-14-33(58)59)44(7,20-30(47)53)45(8,51-37)40-26(17-35(62)63)42(5,38(21)50-40)16-15-34(60)61;1-4-6(16)7(17)10(18-4)15	Completed	Organic compounds	Organoheterocyclic compounds	Tetrapyrroles and derivatives	Metallotetrapyrroles	Metallotetrapyrroles	NA	NA	NA	NA	NA	NA	NA	NA	NA	NA	NA	FDB022414	NA	CPD-690	adcobhex	NA	NA	MNXM877	NA	5991	NA	NA	NA
undecaprenyl phosphate	AGORA	C55H89O4P	NA	NA	NA	NA	NA	NA	NA	NA	NA	NA	NA	NA	NA	NA	NA	NA	NA	NA	NA	NA	NA	NA	NA	NA	NA	NA	udcpp	NA	NA	MNXM251	NA	NA	NA	NA	NA
undecaprenyl diphosphate	AGORA	C55H89O7P2	NA	HMDB0001469	NA	NA	NA	NA	NA	NA	NA	NA	NA	NA	NA	NA	NA	NA	NA	NA	NA	NA	NA	NA	NA	NA	NA	NA	udcpdp	NA	NA	MNXM5043	NA	NA	NA	NA	NA
potato rhamnogalacturonan i, mw assumed ~200000, 62 galur, 20 rmn, 12 gal, 3 arab-l, 1 xyl-d (www.megazyme.com, pmid: 16661590)	AGORA	C5840H7862O5281	NA	NA	G09800	NA	NA	NA	NA	NA	NA	NA	NA	NA	NA	NA	NA	NA	NA	NA	NA	NA	NA	NA	NA	NA	NA	NA	NA	NA	NA	NA	NA	NA	NA	NA	NA
adenosyl cobinamide phosphate	AGORA	C58H83CoN16O14P	NA	HMDB0012184	NA	NA	NA	NA	NA	NA	NA	NA	NA	NA	NA	NA	NA	NA	NA	NA	NA	NA	NA	NA	NA	NA	NA	NA	adocbip	NA	NA	MNXM856	NA	NA	NA	NA	NA
adenosyl cobinamide	AGORA	C58H84CoN16O11	NA	HMDB0006903	NA	NA	NA	NA	NA	NA	NA	NA	NA	NA	NA	NA	NA	NA	NA	NA	NA	NA	NA	NA	NA	NA	NA	NA	adocbi	NA	NA	MNXM90790	NA	NA	NA	NA	NA
pectic galactan (potato), gal: arab-l: rmn: galur = 78: 9: 4: 9 (www.megazyme.com). assumed to consist of 100 sugars per macromo... <preview truncated at 128 characters>	AGORA	C597H971O503	NA	NA	NA	NA	NA	NA	NA	NA	NA	NA	NA	NA	NA	NA	NA	NA	NA	NA	NA	NA	NA	NA	NA	NA	NA	NA	NA	NA	NA	NA	NA	NA	NA	NA	NA
d-glutamine	MAMBO	C5H10N2O3	NA	NA	NA	cpd00610	ZDXPYRJPNDTMRX-GSVOUGTGSA-N	InChI=1S/C5H10N2O3/c6-3(5(9)10)1-2-4(7)8/h3H,1-2,6H2,(H2,7,8)(H,9,10)/t3-/m1/s1	Completed	Organic compounds	Organic acids and derivatives	Carboxylic acids and derivatives	Amino acids, peptides, and analogues	Amino acids and derivatives	Alpha amino acids and derivatives	Alpha amino acids	D-alpha-amino acids	NA	NA	NA	NC(=O)CC[C@@H]([NH3+])C(=O)[O-]	NA	NA	NA	NA	NA	NA	NA	NA	NA	NA	NA	NA	NA	NA	NA	NA
l-alanylglycine	AGORA	C5H10N2O3	NA	NA	NA	NA	NA	NA	NA	NA	NA	NA	NA	NA	NA	NA	NA	NA	NA	NA	NA	NA	NA	NA	NA	NA	NA	NA	NA	NA	NA	NA	NA	NA	NA	NA	NA
2-methylbutanal	MAMBO	C5H10O	NA	NA	NA	cpd01499	BYGQBDHUGHBGMD-UHFFFAOYSA-N	InChI=1S/C5H10O/c1-3-5(2)4-6/h4-5H,3H2,1-2H3	Completed	Organic compounds	Organic oxygen compounds	Organooxygen compounds	Carbonyl compounds	Aldehydes	Short-chain aldehydes	NA	NA	NA	NA	NA	CCC(C)C=O	NA	NA	NA	NA	NA	NA	NA	NA	NA	NA	NA	NA	NA	NA	NA	NA
deoxyribose triphosphate	MAMBO	C5H10O13P3	NA	NA	NA	cpd09118	VGYGUKCLUFVVQO-VPENINKCSA-K	NA	Completed	Organic compounds	Organic oxygen compounds	Organooxygen compounds	Carbohydrates and carbohydrate conjugates	Monosaccharides	Pentoses	Pentose phosphates	NA	NA	NA	NA	O=P([O-])(O)OP(=O)([O-])OP(=O)([O-])OC[C@H]1O[C@@H](O)C[C@@H]1O	NA	NA	NA	NA	NA	NA	NA	NA	NA	NA	NA	NA	NA	NA	NA	NA
5-deoxyribose	AGORA	C5H10O4	NA	NA	NA	NA	NA	NA	NA	NA	NA	NA	NA	NA	NA	NA	NA	NA	NA	NA	NA	NA	NA	NA	NA	NA	NA	NA	5drib	NA	NA	MNXM4391	NA	NA	NA	NA	NA
d-apiose (rare sugar in rhamnogalacturonan ii)	AGORA	C5H10O5	27672	HMDB0029941	C01488	NA	ASNHGEVAWNWCRQ-UHFFFAOYSA-N	InChI=1S/C5H10O5/c6-1-5(9)2-10-4(8)3(5)7/h3-4,6-9H,1-2H2	Completed	Organic compounds	Organic oxygen compounds	Organooxygen compounds	Carbohydrates and carbohydrate conjugates	Monosaccharides	Pentoses	NA	NA	NA	NA	NA	NA	NA	NA	NA	NA	FDB001214	NA	NA	NA	NA	NA	NA	NA	NA	639-97-4	NA	NA
2-c-methyl-d-erythritol 2,4-cyclodiphosphate	AGORA	C5H10O9P2	NA	NA	NA	NA	NA	NA	NA	NA	NA	NA	NA	NA	NA	NA	NA	NA	NA	NA	NA	NA	NA	NA	NA	NA	NA	NA	2mecdp	NA	NA	MNXM1168	NA	NA	NA	NA	NA
4-guanidinobutanoate	AGORA	C5H11N3O2	NA	HMDB0003464	NA	NA	NA	NA	NA	NA	NA	NA	NA	NA	NA	NA	NA	NA	NA	NA	NA	NA	NA	NA	NA	NA	NA	NA	NA	NA	NA	NA	NA	NA	NA	NA	NA
valeramide	MAMBO	C5H11NO	NA	NA	NA	cpd01267	IPWFJLQDVFKJDU-UHFFFAOYSA-N	InChI=1S/C5H11NO/c1-2-3-4-5(6)7/h2-4H2,1H3,(H2,6,7)	Completed	Organic compounds	Lipids and lipid-like molecules	Fatty Acyls	Fatty amides	Fatty amides	NA	NA	NA	NA	NA	NA	CCCCC(N)=O	NA	NA	NA	NA	NA	NA	NA	NA	NA	NA	NA	NA	NA	NA	NA	NA
4-methylaminobutyrate	MAMBO	C5H11NO2	NA	NA	NA	cpd14711	AOKCDAVWJLOAHG-UHFFFAOYSA-N	InChI=1S/C5H11NO2/c1-6-4-2-3-5(7)8/h6H,2-4H2,1H3,(H,7,8)	Completed	Organic compounds	Organic acids and derivatives	Carboxylic acids and derivatives	Amino acids, peptides, and analogues	Amino acids and derivatives	Gamma amino acids and derivatives	NA	NA	NA	NA	NA	C[NH2+]CCCC(=O)[O-]	NA	NA	NA	NA	NA	NA	NA	NA	NA	NA	NA	NA	NA	NA	NA	NA
2-c-methyl-d-erythritol 4-phosphate	AGORA	C5H11O7P	NA	NA	NA	NA	NA	NA	NA	NA	NA	NA	NA	NA	NA	NA	NA	NA	NA	NA	NA	NA	NA	NA	NA	NA	NA	NA	2me4p	NA	NA	MNXM1626	NA	NA	NA	NA	NA
arsenobetaine	AGORA	C5H12AsO2	NA	HMDB0033206	NA	NA	NA	NA	NA	NA	NA	NA	NA	NA	NA	NA	NA	NA	NA	NA	NA	NA	NA	NA	NA	NA	NA	NA	arsenb	NA	NA	MNXM163758	NA	NA	NA	NA	NA
4-methylaminobutanal	MAMBO	C5H12NO	NA	NA	NA	cpd07859	PJZBKCVVFPTFAW-UHFFFAOYSA-O	InChI=1S/C5H11NO/c1-6-4-2-3-5-7/h5-6H,2-4H2,1H3/p+1	Completed	Organic compounds	Organic oxygen compounds	Organooxygen compounds	Carbonyl compounds	Aldehydes	Alpha-hydrogen aldehydes	NA	NA	NA	NA	NA	C[NH2+]CCCC=O	NA	NA	NA	NA	NA	NA	NA	NA	NA	NA	NA	NA	NA	NA	NA	NA
5-aminopentanal	MAMBO	C5H12NO	NA	NA	NA	cpd09206	SZBGXBOFCGNPEU-UHFFFAOYSA-O	undefined	Completed	Organic compounds	Organic oxygen compounds	Organooxygen compounds	Carbonyl compounds	Aldehydes	Alpha-hydrogen aldehydes	NA	NA	NA	NA	NA	[NH3+]CCCCC=O	NA	NA	NA	NA	NA	NA	NA	NA	NA	NA	NA	NA	NA	NA	NA	NA
5-aminopentanamide	AGORA	C5H13N2O	NA	HMDB0012176	NA	NA	NA	NA	NA	NA	NA	NA	NA	NA	NA	NA	NA	NA	NA	NA	NA	NA	NA	NA	NA	NA	NA	NA	5apentam	NA	NA	MNXM2090	NA	NA	NA	NA	NA
serine phosphoethanolamine	MAMBO	C5H13N2O6P	NA	NA	NA	cpd02415	UQDJGEHQDNVPGU-BYPYZUCNSA-N	InChI=1S/C5H13N2O6P/c6-1-2-12-14(10,11)13-3-4(7)5(8)9/h4H,1-3,6-7H2,(H,8,9)(H,10,11)/t4-/m0/s1	Completed	Organic compounds	Organic acids and derivatives	Carboxylic acids and derivatives	Amino acids, peptides, and analogues	Amino acids and derivatives	Alpha amino acids and derivatives	Alpha amino acids	NA	NA	NA	NA	[NH3+]CCOP(=O)([O-])OC[C@H]([NH3+])C(=O)[O-]	NA	NA	NA	NA	NA	NA	NA	NA	NA	NA	NA	NA	NA	NA	NA	NA
4-guanidinobutanamide	AGORA	C5H13N4O	NA	NA	NA	NA	NA	NA	NA	NA	NA	NA	NA	NA	NA	NA	NA	NA	NA	NA	NA	NA	NA	NA	NA	NA	NA	NA	4gudbd	NA	NA	MNXM2617	NA	NA	NA	NA	NA
choline sulfate	AGORA	C5H13NO4S	NA	NA	NA	NA	NA	NA	NA	NA	NA	NA	NA	NA	NA	NA	NA	NA	NA	NA	NA	NA	NA	NA	NA	NA	NA	NA	chols	NA	NA	MNXM1547	NA	NA	NA	NA	NA
n-carbamoylputrescine	AGORA	C5H14N3O	17902	HMDB0033458	C00436	cpd00341	YANFYYGANIYHGI-UHFFFAOYSA-N	InChI=1S/C5H13N3O/c6-3-1-2-4-8-5(7)9/h1-4,6H2,(H3,7,8,9)	Completed	Organic compounds	Organic acids and derivatives	Carboximidic acids and derivatives	Carboximidic acids	Isoureas	NA	NA	NA	NA	NA	NA	NA	502	NA	NA	NA	FDB011499	488	NA	NA	NA	NA	NA	C00001404	NA	6851-51-0	DTXSID10218639	NA
sn-glycero-3-phosphoethanolamine	AGORA	C5H14NO6P	NA	NA	NA	NA	NA	NA	NA	NA	NA	NA	NA	NA	NA	NA	NA	NA	NA	NA	NA	NA	NA	NA	NA	NA	NA	NA	g3pe	NA	NA	MNXM368	NA	NA	NA	NA	NA
n4-phosphoagmatine	MAMBO	C5H15N4O3P	NA	NA	NA	cpd01769	UYYDRBKHPQBWOH-UHFFFAOYSA-N	InChI=1S/C5H15N4O3P/c6-5(7)8-3-1-2-4-9-13(10,11)12/h1-4H2,(H4,6,7,8)(H3,9,10,11,12)	Completed	Organic compounds	Organic acids and derivatives	Organic phosphoric acids and derivatives	Organic phosphoramides	Organic phosphoramides	NA	NA	NA	NA	NA	NA	NC(=[NH2+])NCCCCNP(=O)([O-])O	NA	NA	NA	NA	NA	NA	NA	NA	NA	NA	NA	NA	NA	NA	NA	NA
uracil 5-carboxylate	MAMBO	C5H3N2O4	NA	NA	NA	cpd01938	ZXYAAVBXHKCJJB-UHFFFAOYSA-M	InChI=1S/C5H4N2O4/c8-3-2(4(9)10)1-6-5(11)7-3/h1H,(H,9,10)(H2,6,7,8,11)/p-1	Completed	Organic compounds	Organoheterocyclic compounds	Diazines	Pyrimidines and pyrimidine derivatives	Pyrimidinecarboxylic acids and derivatives	Pyrimidinecarboxylic acids	NA	NA	NA	NA	NA	O=C([O-])c1c[nH]c(=O)[nH]c1=O	NA	NA	NA	NA	NA	NA	NA	NA	NA	NA	NA	NA	NA	NA	NA	NA
2-hydroxy-3-chloropenta-2,4-dienoate	MAMBO	C5H4ClO3	NA	NA	NA	cpd08208	XZOBUTBZRFDQBU-ONEGZZNKSA-M	undefined	Completed	Organic compounds	Lipids and lipid-like molecules	Fatty Acyls	Fatty acids and conjugates	Halogenated fatty acids	NA	NA	NA	NA	NA	NA	C=C/C(Cl)=C(\O)C(=O)[O-]	NA	NA	NA	NA	NA	NA	NA	NA	NA	NA	NA	NA	NA	NA	NA	NA
citraconate	MAMBO	C5H4O4	NA	NA	NA	cpd01502	HNEGQIOMVPPMNR-IHWYPQMZSA-L	InChI=1S/C5H6O4/c1-3(5(8)9)2-4(6)7/h2H,1H3,(H,6,7)(H,8,9)/p-2/b3-2-	Completed	Organic compounds	Lipids and lipid-like molecules	Fatty Acyls	Fatty acids and conjugates	Branched fatty acids	Methyl-branched fatty acids	NA	NA	NA	NA	NA	C/C(=C/C(=O)[O-])C(=O)[O-]	NA	NA	NA	NA	NA	NA	NA	NA	NA	NA	NA	NA	NA	NA	NA	NA
2-methylmaleate	AGORA	C5H4O4	NA	HMDB0000634	NA	NA	NA	NA	NA	NA	NA	NA	NA	NA	NA	NA	NA	NA	NA	NA	NA	NA	NA	NA	NA	NA	NA	NA	NA	NA	NA	NA	NA	NA	NA	NA	NA
methyloxaloacetate	MAMBO	C5H4O5	NA	NA	NA	cpd03591	CXJNNMFPXAHDPF-REOHCLBHSA-L	InChI=1S/C5H6O5/c1-2(4(7)8)3(6)5(9)10/h2H,1H3,(H,7,8)(H,9,10)/p-2/t2-/m0/s1	Completed	Organic compounds	Organic acids and derivatives	Keto acids and derivatives	Short-chain keto acids and derivatives	Short-chain keto acids and derivatives	NA	NA	NA	NA	NA	NA	C[C@H](C(=O)[O-])C(=O)C(=O)[O-]	NA	NA	NA	NA	NA	NA	NA	NA	NA	NA	NA	NA	NA	NA	NA	NA
5-ureido-4-imidazole carboxylate	MAMBO	C5H5N4O3	NA	NA	NA	cpd03280	PQSKWIHIUOGLHX-UHFFFAOYSA-M	InChI=1S/C5H6N4O3/c6-5(12)9-3-2(4(10)11)7-1-8-3/h1H,(H,7,8)(H,10,11)(H3,6,9,12)/p-1	Completed	Organic compounds	Organoheterocyclic compounds	Azoles	Imidazoles	Substituted imidazoles	Carbonylimidazoles	NA	NA	NA	NA	NA	NC(=O)Nc1[nH]cnc1C(=O)[O-]	NA	NA	NA	NA	NA	NA	NA	NA	NA	NA	NA	NA	NA	NA	NA	NA
5-hydroxy-2-oxo-4-ureido-2,5-dihydro-1h-imidazole-5-carboxylate	AGORA	C5H5N4O5	NA	NA	NA	NA	NA	NA	NA	NA	NA	NA	NA	NA	NA	NA	NA	NA	NA	NA	NA	NA	NA	NA	NA	NA	NA	NA	NA	NA	NA	NA	NA	NA	NA	NA	NA
2,6-dihydroxypyridine	MAMBO	C5H5NO2	NA	NA	NA	cpd01955	WLFXSECCHULRRO-UHFFFAOYSA-N	InChI=1S/C5H5NO2/c7-4-2-1-3-5(8)6-4/h1-3H,(H2,6,7,8)	Completed	Organic compounds	Organoheterocyclic compounds	Pyridines and derivatives	Hydropyridines	Pyridinones	NA	NA	NA	NA	NA	NA	Oc1cccc(O)n1	NA	NA	NA	NA	NA	NA	NA	NA	NA	NA	NA	NA	NA	NA	NA	NA
3,4-dihydroxypyridine	MAMBO	C5H5NO2	NA	NA	NA	cpd01877	ZCUUVWCJGRQCMZ-UHFFFAOYSA-N	InChI=1S/C5H5NO2/c7-4-1-2-6-3-5(4)8/h1-3,8H,(H,6,7)	Completed	Organic compounds	Organoheterocyclic compounds	Pyridines and derivatives	Hydroxypyridines	Hydroxypyridines	NA	NA	NA	NA	NA	NA	Oc1ccncc1O	NA	NA	NA	NA	NA	NA	NA	NA	NA	NA	NA	NA	NA	NA	NA	NA
n-formyl-l-aspartate	MAMBO	C5H5NO5	NA	NA	NA	cpd00769	MQUUQXIFCBBFDP-VKHMYHEASA-L	InChI=1S/C5H7NO5/c7-2-6-3(5(10)11)1-4(8)9/h2-3H,1H2,(H,6,7)(H,8,9)(H,10,11)/p-2/t3-/m0/s1	Completed	Organic compounds	Organic acids and derivatives	Carboxylic acids and derivatives	Amino acids, peptides, and analogues	Amino acids and derivatives	Alpha amino acids and derivatives	Aspartic acid and derivatives	NA	NA	NA	NA	O=CN[C@@H](CC(=O)[O-])C(=O)[O-]	NA	NA	NA	NA	NA	NA	NA	NA	NA	NA	NA	NA	NA	NA	NA	NA
2-oxopent-4-enoate	AGORA	C5H5O3	NA	NA	NA	NA	NA	NA	NA	NA	NA	NA	NA	NA	NA	NA	NA	NA	NA	NA	NA	NA	NA	NA	NA	NA	NA	NA	op4en	NA	NA	MNXM9829	NA	NA	NA	NA	NA
2,5-dioxopentanoate	AGORA	C5H5O4	NA	HMDB0060365	NA	NA	NA	NA	NA	NA	NA	NA	NA	NA	NA	NA	NA	NA	NA	NA	NA	NA	NA	NA	NA	NA	NA	NA	25dop	NA	NA	MNXM165561	NA	NA	NA	NA	NA
3,4-dehydrothiomorpholine-3-carboxylate	MAMBO	C5H6NO2S	NA	NA	NA	cpd02714	HRXJCQXGAHSUJC-UHFFFAOYSA-M	InChI=1S/C5H7NO2S/c7-5(8)4-3-9-2-1-6-4/h1-3H2,(H,7,8)/p-1	Completed	Organic compounds	Organic nitrogen compounds	Organonitrogen compounds	Imines	Ketimines	NA	NA	NA	NA	NA	NA	O=C([O-])C1=NCCSC1	NA	NA	NA	NA	NA	NA	NA	NA	NA	NA	NA	NA	NA	NA	NA	NA
5-oxo-d-proline	MAMBO	C5H6NO3	NA	NA	NA	cpd01512	ODHCTXKNWHHXJC-GSVOUGTGSA-M	InChI=1S/C5H7NO3/c7-4-2-1-3(6-4)5(8)9/h3H,1-2H2,(H,6,7)(H,8,9)/p-1/t3-/m1/s1	Completed	Organic compounds	Organic acids and derivatives	Carboxylic acids and derivatives	Amino acids, peptides, and analogues	Amino acids and derivatives	Alpha amino acids and derivatives	Proline and derivatives	NA	NA	NA	NA	O=C1CC[C@H](C(=O)[O-])N1	NA	NA	NA	NA	NA	NA	NA	NA	NA	NA	NA	NA	NA	NA	NA	NA
1-pyrroline-4-hydroxy-2-carboxylate	AGORA	C5H6NO3	NA	HMDB0002234	NA	NA	NA	NA	NA	NA	NA	NA	NA	NA	NA	NA	NA	NA	NA	NA	NA	NA	NA	NA	NA	NA	NA	NA	NA	NA	NA	NA	NA	NA	NA	NA	NA
d-citramalate	MAMBO	C5H6O5	NA	NA	NA	cpd01700	XFTRTWQBIOMVPK-RXMQYKEDSA-L	InChI=1S/C5H8O5/c1-5(10,4(8)9)2-3(6)7/h10H,2H2,1H3,(H,6,7)(H,8,9)/p-2/t5-/m1/s1	Completed	Organic compounds	Lipids and lipid-like molecules	Fatty Acyls	Fatty acids and conjugates	Hydroxy fatty acids	NA	NA	NA	NA	NA	NA	C[C@@](O)(CC(=O)[O-])C(=O)[O-]	NA	NA	NA	NA	NA	NA	NA	NA	NA	NA	NA	NA	NA	NA	NA	NA
d-erythro-3-methylmalate	MAMBO	C5H6O5	NA	NA	NA	cpd03593	NPYQJIHHTGFBLN-STHAYSLISA-L	InChI=1S/C5H8O5/c1-2(4(7)8)3(6)5(9)10/h2-3,6H,1H3,(H,7,8)(H,9,10)/p-2/t2-,3+/m0/s1	Completed	Organic compounds	Lipids and lipid-like molecules	Fatty Acyls	Fatty acids and conjugates	Hydroxy fatty acids	NA	NA	NA	NA	NA	NA	C[C@H](C(=O)[O-])[C@@H](O)C(=O)[O-]	NA	NA	NA	NA	NA	NA	NA	NA	NA	NA	NA	NA	NA	NA	NA	NA
n-formimino-l-aspartate	MAMBO	C5H7N2O4	NA	NA	NA	cpd02154	XTPIFIMCFHNJOH-VKHMYHEASA-M	undefined	Completed	Organic compounds	Organic acids and derivatives	Carboxylic acids and derivatives	Amino acids, peptides, and analogues	Amino acids and derivatives	Alpha amino acids and derivatives	Aspartic acid and derivatives	NA	NA	NA	NA	[NH2+]=CN[C@@H](CC(=O)[O-])C(=O)[O-]	NA	NA	NA	NA	NA	NA	NA	NA	NA	NA	NA	NA	NA	NA	NA	NA
5-oxopentanoate	AGORA	C5H7O3	39153	HMDB0012233	C03273	cpd02089	VBKPPDYGFUZOAJ-UHFFFAOYSA-N	InChI=1S/C5H8O3/c6-4-2-1-3-5(7)8/h4H,1-3H2,(H,7,8)	Completed	Organic compounds	Lipids and lipid-like molecules	Fatty Acyls	Fatty acids and conjugates	Straight chain fatty acids	NA	NA	NA	NA	NA	InChI=1S/C5H8O3/c6-4-2-1-3-5(7)8/h4H,1-3H2,(H,7,8)	NA	439963	NA	NA	NA	FDB028876	388989	CPD-654	oxptn	NA	NA	MNXM1410	NA	NA	NA	NA	NA
2-oxo-3-hydroxyisovalerate	AGORA	C5H7O4	NA	NA	NA	NA	NA	NA	NA	NA	NA	NA	NA	NA	NA	NA	NA	NA	NA	NA	NA	NA	NA	NA	NA	NA	NA	NA	NA	NA	NA	NA	NA	NA	NA	NA	NA
4-hydroxy-2-oxopentanoate	AGORA	C5H7O4	NA	NA	NA	NA	NA	NA	NA	NA	NA	NA	NA	NA	NA	NA	NA	NA	NA	NA	NA	NA	NA	NA	NA	NA	NA	NA	4h2opntn	NA	NA	MNXM1176	NA	NA	NA	NA	NA
(s)-2-acetolactate	AGORA	C5H7O4	NA	HMDB0006855	NA	cpd00668	NA	NA	NA	NA	NA	NA	NA	NA	NA	NA	NA	NA	NA	NA	NA	NA	NA	NA	NA	NA	NA	NA	alac__S	NA	NA	MNXM114079	NA	NA	NA	NA	NA
2-dehydro-3-deoxy-d-xylonate	AGORA	C5H7O5	NA	NA	NA	NA	NA	NA	NA	NA	NA	NA	NA	NA	NA	NA	NA	NA	NA	NA	NA	NA	NA	NA	NA	NA	NA	NA	NA	NA	NA	NA	NA	NA	NA	NA	NA
2-dehydro-3-deoxy-l-pentonate	AGORA	C5H7O5	NA	NA	NA	NA	NA	NA	NA	NA	NA	NA	NA	NA	NA	NA	NA	NA	NA	NA	NA	NA	NA	NA	NA	NA	NA	NA	NA	NA	NA	NA	NA	NA	NA	NA	NA
3',5'-cyclic nucleotide	MAMBO	C5H7O6PR	NA	NA	NA	cpd02589	NA	NA	NA	NA	NA	NA	NA	NA	NA	NA	NA	NA	NA	NA	*[C@@H]1O[C@@H]2COP(=O)([O-])O[C@H]2[C@H]1O	NA	NA	NA	NA	NA	NA	NA	NA	NA	NA	NA	NA	NA	NA	NA	NA
deisopropylatrazine	MAMBO	C5H8ClN5	NA	NA	NA	cpd03964	IVENSCMCQBJAKW-UHFFFAOYSA-N	InChI=1S/C5H8ClN5/c1-2-8-5-10-3(6)9-4(7)11-5/h2H2,1H3,(H3,7,8,9,10,11)	Completed	Organic compounds	Organoheterocyclic compounds	Triazines	Aminotriazines	1,3,5-triazine-2,4-diamines	NA	NA	NA	NA	NA	NA	CCNc1nc(N)nc(Cl)n1	NA	NA	NA	NA	NA	NA	NA	NA	NA	NA	NA	NA	NA	NA	NA	NA
n-acetyl-beta-alanine	MAMBO	C5H8NO3	NA	NA	NA	cpd00788	LJLLAWRMBZNPMO-UHFFFAOYSA-M	InChI=1S/C5H9NO3/c1-4(7)6-3-2-5(8)9/h2-3H2,1H3,(H,6,7)(H,8,9)/p-1	Completed	Organic compounds	Organic acids and derivatives	Carboxylic acids and derivatives	Carboxylic acids	Carboxylic acids	NA	NA	NA	NA	NA	NA	CC(=O)NCCC(=O)[O-]	NA	NA	NA	NA	NA	NA	NA	NA	NA	NA	NA	NA	NA	NA	NA	NA
3-hydroxy-l-glutamate	MAMBO	C5H8NO5	NA	NA	NA	cpd01963	LKZIEAUIOCGXBY-AOIFVJIMSA-M	InChI=1S/C5H9NO5/c6-4(5(10)11)2(7)1-3(8)9/h2,4,7H,1,6H2,(H,8,9)(H,10,11)/p-1/t2?,4-/m0/s1	Completed	Organic compounds	Organic acids and derivatives	Carboxylic acids and derivatives	Amino acids, peptides, and analogues	Amino acids and derivatives	Alpha amino acids and derivatives	Glutamic acid and derivatives	NA	NA	NA	NA	[NH3+][C@H](C(=O)[O-])C(O)CC(=O)[O-]	NA	NA	NA	NA	NA	NA	NA	NA	NA	NA	NA	NA	NA	NA	NA	NA
d-ribulose 1,5-bisphosphate	AGORA	C5H8O11P2	NA	NA	NA	NA	NA	NA	NA	NA	NA	NA	NA	NA	NA	NA	NA	NA	NA	NA	NA	NA	NA	NA	NA	NA	NA	NA	rb15bp	NA	NA	MNXM1276	NA	NA	NA	NA	NA
4,5-dihydroxy-2,3-pentanedione	AGORA	C5H8O4	NA	NA	NA	NA	NA	NA	NA	NA	NA	NA	NA	NA	NA	NA	NA	NA	NA	NA	NA	NA	NA	NA	NA	NA	NA	NA	dhptd	NA	NA	MNXM2449	NA	NA	NA	NA	NA
l-arabinono-1,4-lactone	AGORA	C5H8O5	NA	NA	NA	NA	NA	NA	NA	NA	NA	NA	NA	NA	NA	NA	NA	NA	NA	NA	NA	NA	NA	NA	NA	NA	NA	NA	NA	NA	NA	NA	NA	NA	NA	NA	NA
2-acetyl-1-alkyl-sn-glycero-3-phosphate	MAMBO	C5H8O7PR	NA	NA	NA	cpd11835	NA	NA	NA	NA	NA	NA	NA	NA	NA	NA	NA	NA	NA	NA	*OC[C@H](COP(=O)([O-])[O-])OC(C)=O	NA	NA	NA	NA	NA	NA	NA	NA	NA	NA	NA	NA	NA	NA	NA	NA
deisopropylhydroxyatrazine	MAMBO	C5H9N5O	NA	NA	NA	cpd03965	XRVCXZWINJOORX-UHFFFAOYSA-N	InChI=1S/C5H9N5O/c1-2-7-4-8-3(6)9-5(11)10-4/h2H2,1H3,(H4,6,7,8,9,10,11)	Completed	Organic compounds	Organoheterocyclic compounds	Triazines	1,3,5-triazines	1,3,5-triazines	NA	NA	NA	NA	NA	NA	CCNc1nc(N)nc(O)n1	NA	NA	NA	NA	NA	NA	NA	NA	NA	NA	NA	NA	NA	NA	NA	NA
thiomorpholine 3-carboxylate	MAMBO	C5H9NO2S	NA	NA	NA	cpd02427	JOKIQGQOKXGHDV-UHFFFAOYSA-N	InChI=1S/C5H9NO2S/c7-5(8)4-3-9-2-1-6-4/h4,6H,1-3H2,(H,7,8)	Completed	Organic compounds	Organic acids and derivatives	Carboxylic acids and derivatives	Amino acids, peptides, and analogues	Amino acids and derivatives	Alpha amino acids and derivatives	Alpha amino acids	NA	NA	NA	NA	O=C([O-])C1CSCC[NH2+]1	NA	NA	NA	NA	NA	NA	NA	NA	NA	NA	NA	NA	NA	NA	NA	NA
z4-hydroxy-d-proline	AGORA	C5H9NO3	16231	HMDB0060460	C03440	NA	PMMYEEVYMWASQN-QWWZWVQMSA-N	InChI=1S/C5H9NO3/c7-3-1-4(5(8)9)6-2-3/h3-4,6-7H,1-2H2,(H,8,9)/t3-,4-/m1/s1	Completed	Organic compounds	Organic acids and derivatives	Carboxylic acids and derivatives	Amino acids, peptides, and analogues	Amino acids and derivatives	Alpha amino acids and derivatives	Proline and derivatives	NA	NA	NA	InChI=1S/C5H9NO3/c7-3-1-4(5(8)9)6-2-3/h3-4,6-7H,1-2H2,(H,8,9)/t3-,4-/m1/s1	NA	440014	NA	NA	NA	NA	389028	NA	NA	NA	NA	NA	NA	NA	NA	NA	NA
o-acetyl-l-serine	AGORA	C5H9NO4	17981	HMDB0003011	C00979	NA	NA	NA	NA	NA	NA	NA	NA	NA	NA	NA	NA	NA	NA	NA	NA	189	NA	NA	NA	NA	184	NA	acser	O-Acetylserine	DB01837	MNXM418	C00007459	NA	66638-22-0	NA	NA
valerate	MAMBO	C5H9O2	NA	NA	NA	cpd00597	NQPDZGIKBAWPEJ-UHFFFAOYSA-M	InChI=1S/C5H10O2/c1-2-3-4-5(6)7/h2-4H2,1H3,(H,6,7)/p-1	Completed	Organic compounds	Lipids and lipid-like molecules	Fatty Acyls	Fatty acids and conjugates	Straight chain fatty acids	NA	NA	NA	NA	NA	NA	CCCCC(=O)[O-]	NA	NA	NA	NA	NA	NA	NA	NA	NA	NA	NA	NA	NA	NA	NA	NA
(r)-2,3-dihydroxy-3-methylbutanoate	AGORA	C5H9O4	NA	HMDB0012141	NA	NA	NA	NA	NA	NA	NA	NA	NA	NA	NA	NA	NA	NA	NA	NA	NA	NA	NA	NA	NA	NA	NA	NA	23dhmb	NA	NA	MNXM114097	NA	NA	NA	NA	NA
1-alkyl-2-acetyl-sn-glycerol	MAMBO	C5H9O4R	NA	NA	NA	cpd12400	NA	NA	NA	NA	NA	NA	NA	NA	NA	NA	NA	NA	NA	NA	*OC[C@H](CO)OC(C)=O	NA	NA	NA	NA	NA	NA	NA	NA	NA	NA	NA	NA	NA	NA	NA	NA
beta-l-arabinoside	MAMBO	C5H9O5R	NA	NA	NA	cpd12180	NA	NA	NA	NA	NA	NA	NA	NA	NA	NA	NA	NA	NA	NA	*O[C@H]1OC[C@H](O)[C@H](O)[C@H]1O	NA	NA	NA	NA	NA	NA	NA	NA	NA	NA	NA	NA	NA	NA	NA	NA
d-arabinonate	MAMBO	C5H9O6	NA	NA	NA	cpd00651	QXKAIJAYHKCRRA-JJYYJPOSSA-M	InChI=1S/C5H10O6/c6-1-2(7)3(8)4(9)5(10)11/h2-4,6-9H,1H2,(H,10,11)/p-1/t2-,3-,4+/m1/s1	Completed	Organic compounds	Organic oxygen compounds	Organooxygen compounds	Carbohydrates and carbohydrate conjugates	Sugar acids and derivatives	NA	NA	NA	NA	NA	NA	O=C([O-])[C@@H](O)[C@H](O)[C@H](O)CO	NA	NA	NA	NA	NA	NA	NA	NA	NA	NA	NA	NA	NA	NA	NA	NA
1-deoxy-d-xylulose 5-phosphate	AGORA	C5H9O7P	NA	NA	NA	NA	NA	NA	NA	NA	NA	NA	NA	NA	NA	NA	NA	NA	NA	NA	NA	NA	NA	NA	NA	NA	NA	NA	dxyl5p	NA	NA	MNXM622	NA	NA	NA	NA	NA
beta-l-arabinose 1-phosphate	MAMBO	C5H9O8P	NA	NA	NA	cpd02428	ILXHFXFPPZGENN-QMKXCQHVSA-L	InChI=1S/C5H11O8P/c6-2-1-12-5(4(8)3(2)7)13-14(9,10)11/h2-8H,1H2,(H2,9,10,11)/p-2/t2-,3-,4+,5+/m0/s1	Completed	Organic compounds	Organic oxygen compounds	Organooxygen compounds	Carbohydrates and carbohydrate conjugates	Monosaccharides	NA	NA	NA	NA	NA	NA	O=P([O-])([O-])O[C@H]1OC[C@H](O)[C@H](O)[C@H]1O	NA	NA	NA	NA	NA	NA	NA	NA	NA	NA	NA	NA	NA	NA	NA	NA
d-arabinose 5-phosphate	AGORA	C5H9O8P	NA	HMDB0011734	NA	NA	NA	NA	NA	NA	NA	NA	NA	NA	NA	NA	NA	NA	NA	NA	NA	NA	NA	NA	NA	NA	NA	NA	ara5p	NA	NA	MNXM1184	NA	NA	NA	NA	NA
1-hydroxy-2-methyl-2-(e)-butenyl 4-diphosphate	AGORA	C5H9O8P2	NA	NA	NA	NA	NA	NA	NA	NA	NA	NA	NA	NA	NA	NA	NA	NA	NA	NA	NA	NA	NA	NA	NA	NA	NA	NA	h2mb4p	NA	NA	MNXM606	NA	NA	NA	NA	NA
levan, 1000 fructose units	AGORA	C6000H10002O5001	NA	HMDB0003539	C01355	NA	AIHDCSAXVMAMJH-GFBKWZILSA-N	InChI=1S/C18H32O16/c19-1-7-9(23)14(28)18(5-22,33-7)31-2-8-10(24)12(26)16(3-20,32-8)6-30-15-11(25)13(27)17(29,4-21)34-15/h7-15,19-29H,1-6H2/t7-,8-,9-,10-,11+,12+,13+,14+,15+,16+,17-,18-/m1/s1	Completed	Organic compounds	Organic oxygen compounds	Organooxygen compounds	Carbohydrates and carbohydrate conjugates	Glycosyl compounds	O-glycosyl compounds	NA	NA	NA	NA	NA	NA	22833608	NA	NA	NA	FDB023192	17216231	LEVAN	NA	Levan	NA	NA	NA	6945	9013-95-0	NA	NA
carob galactomannan, gal:man ratio 22/78. 220 gal, 780 man assumed	AGORA	C6000H10002O5001	NA	NA	G10130	NA	NA	NA	NA	NA	NA	NA	NA	NA	NA	NA	NA	NA	NA	NA	NA	NA	NA	NA	NA	NA	NA	NA	NA	NA	NA	NA	NA	NA	NA	NA	NA
alpha-d-galactosyl-diphosphoundecaprenol	MAMBO	C61H100O12P2	NA	NA	NA	cpd02745	YNTXUOTYVPQLEH-CTWFDOFHSA-L	InChI=1S/C61H102O12P2/c1-13-46(2)24-14-25-47(3)26-15-27-48(4)28-16-29-49(5)30-17-31-50(6)32-18-33-51(7)34-19-35-52(8)36-20-37-53(9)38-21-39-54(10)40-22-41-55(11)42-23-43-56(12)45-70-74(66,67)73-75(68,69)72-61-60(65)59(64)58(63)57(44-62)71-61/h13,25,27,29,	Completed	Organic compounds	Organic oxygen compounds	Organooxygen compounds	Carbohydrates and carbohydrate conjugates	Monosaccharides	Monosaccharide phosphates	NA	NA	NA	NA	NA	C/C=C(/C)CC/C=C(/C)CC/C=C(/C)CC/C=C(/C)CC/C=C(/C)CC/C=C(/C)CC/C=C(/C)CC/C=C(/C)CC/C=C(\C)CC/C=C(\C)CC/C=C(\C)COP(=O)([O-])OP(=O)([O-])O[C@H]1O[C@H](CO)[C@H](O)[C@H](O)[C@H]1O	NA	NA	NA	NA	NA	NA	NA	NA	NA	NA	NA	NA	NA	NA	NA	NA
undecaprenyl phosphate alpha-l-ara4fn	MAMBO	C61H99NO8P	NA	NA	NA	cpd14877	KDTATMYQJZYGGT-CRHUQJHVSA-M	InChI=1S/C61H100NO8P/c1-47(2)23-13-24-48(3)25-14-26-49(4)27-15-28-50(5)29-16-30-51(6)31-17-32-52(7)33-18-34-53(8)35-19-36-54(9)37-20-38-55(10)39-21-40-56(11)41-22-42-57(12)43-44-69-71(66,67)70-61-60(65)59(64)58(45-68-61)62-46-63/h23,25,27,29,31,33,35,37,3	Completed	Organic compounds	Lipids and lipid-like molecules	Prenol lipids	Polyprenols	Polyprenyl phosphates	Bactoprenol monophosphates	NA	NA	NA	NA	NA	CC(C)=CCC/C(C)=C/CC/C(C)=C/CC/C(C)=C\CC/C(C)=C\CC/C(C)=C\CC/C(C)=C\CC/C(C)=C\CC/C(C)=C\CC/C(C)=C\CC/C(C)=C\COP(=O)([O-])O[C@@H]1OC[C@H](NC=O)[C@H](O)[C@H]1O	NA	NA	NA	NA	NA	NA	NA	NA	NA	NA	NA	NA	NA	NA	NA	NA
teichuronate (glca+galnac, 45 repeating unit)	AGORA	C630H945N45O630P45	NA	NA	NA	cpd15634	NA	NA	NA	NA	NA	NA	NA	NA	NA	NA	NA	NA	NA	NA	NA	NA	NA	NA	NA	NA	NA	NA	teich_45_BS	NA	NA	MNXM169210	NA	NA	NA	NA	NA
undecaprenyl diphospho n-acetyl-glucosamine	AGORA	C63H103NO12P2	NA	NA	NA	NA	NA	NA	NA	NA	NA	NA	NA	NA	NA	NA	NA	NA	NA	NA	NA	NA	NA	NA	NA	NA	NA	NA	unaga	NA	NA	MNXM1333	NA	NA	NA	NA	NA
xyluglucan, pmid:16663672, fry sc 1989. 600 glc_d, 360 xyl_d, 108 gal, 60 fuc_l, 6 arab_l	AGORA	C6438H10610O5245	NA	NA	NA	NA	NA	NA	NA	NA	NA	NA	NA	NA	NA	NA	NA	NA	NA	NA	NA	NA	NA	NA	NA	NA	NA	NA	NA	NA	NA	NA	NA	NA	NA	NA	NA
cardiolipin (tetratetradecanoyl, n-c14:0)	AGORA	C65H124O17P2	NA	NA	NA	NA	NA	NA	NA	NA	NA	NA	NA	NA	NA	NA	NA	NA	NA	NA	NA	NA	NA	NA	NA	NA	NA	NA	clpn140	NA	NA	MNXM83974	NA	NA	NA	NA	NA
cardiolipin (12-methyl-tridecanoyl, iso-c14)	AGORA	C65H124O17P2	NA	NA	NA	NA	NA	NA	NA	NA	NA	NA	NA	NA	NA	NA	NA	NA	NA	NA	NA	NA	NA	NA	NA	NA	NA	NA	NA	NA	NA	NA	NA	NA	NA	NA	NA
isotetradecanoylcardiolipin (b. subtilis)	AGORA	C65H124O17P2	NA	NA	NA	cpd15796	NA	NA	NA	NA	NA	NA	NA	NA	NA	NA	NA	NA	NA	NA	NA	NA	NA	NA	NA	NA	NA	NA	NA	NA	NA	NA	NA	NA	NA	NA	NA
myristoylcardiolipin (b. subtilis)	AGORA	C65H124O17P2	NA	NA	NA	cpd15792	NA	NA	NA	NA	NA	NA	NA	NA	NA	NA	NA	NA	NA	NA	NA	NA	NA	NA	NA	NA	NA	NA	clpn140	NA	NA	MNXM83974	NA	NA	NA	NA	NA
homogalacturonan, 100 galacturonate residues. assumed to be methylated/ acetylated in every 5th residue. citrus hg consists of 7... <preview truncated at 128 characters>	AGORA	C660H840O660	NA	NA	NA	NA	NA	NA	NA	NA	NA	NA	NA	NA	NA	NA	NA	NA	NA	NA	NA	NA	NA	NA	NA	NA	NA	NA	NA	NA	NA	NA	NA	NA	NA	NA	NA
2,3,23-tetrakis(beta-hydroxymyristoyl)-d-glucosaminyl-1,6-beta-d-glucosamine 1,4-bisphosphate	AGORA	C68H126N2O23P2	NA	NA	NA	NA	NA	NA	NA	NA	NA	NA	NA	NA	NA	NA	NA	NA	NA	NA	NA	NA	NA	NA	NA	NA	NA	NA	lipidA	NA	NA	MNXM1754	NA	NA	NA	NA	NA
lipid a disaccharide	AGORA	C68H127N2O20P	NA	NA	NA	NA	NA	NA	NA	NA	NA	NA	NA	NA	NA	NA	NA	NA	NA	NA	NA	NA	NA	NA	NA	NA	NA	NA	lipidAds	NA	NA	MNXM1569	NA	NA	NA	NA	NA
adenosine-gdp-cobinamide	AGORA	C68H95CoN21O21P2	NA	HMDB0012185	NA	NA	NA	NA	NA	NA	NA	NA	NA	NA	NA	NA	NA	NA	NA	NA	NA	NA	NA	NA	NA	NA	NA	NA	agdpcbi	NA	NA	MNXM1105	NA	NA	NA	NA	NA
anteisopentadecanoylcardiolipin (b. subtilis)	AGORA	C69H132O17P2	NA	NA	NA	cpd15798	NA	NA	NA	NA	NA	NA	NA	NA	NA	NA	NA	NA	NA	NA	NA	NA	NA	NA	NA	NA	NA	NA	NA	NA	NA	NA	NA	NA	NA	NA	NA
cardiolipin (12-methyl-tetradecanoyl, anteiso-c15)	AGORA	C69H132O17P2	NA	NA	NA	NA	NA	NA	NA	NA	NA	NA	NA	NA	NA	NA	NA	NA	NA	NA	NA	NA	NA	NA	NA	NA	NA	NA	NA	NA	NA	NA	NA	NA	NA	NA	NA
cardiolipin (13-methyl-tetradecanoyl, iso-c15)	AGORA	C69H132O17P2	NA	NA	NA	NA	NA	NA	NA	NA	NA	NA	NA	NA	NA	NA	NA	NA	NA	NA	NA	NA	NA	NA	NA	NA	NA	NA	NA	NA	NA	NA	NA	NA	NA	NA	NA
isopentadecanoylcardiolipin (b. subtilis)	AGORA	C69H132O17P2	NA	NA	NA	cpd15797	NA	NA	NA	NA	NA	NA	NA	NA	NA	NA	NA	NA	NA	NA	NA	NA	NA	NA	NA	NA	NA	NA	NA	NA	NA	NA	NA	NA	NA	NA	NA
l-histidinal	AGORA	C6H10N3O	NA	HMDB0012234	NA	cpd01324	NA	NA	NA	NA	NA	NA	NA	NA	NA	NA	NA	NA	NA	NA	NA	NA	NA	NA	NA	NA	NA	NA	NA	NA	NA	NA	NA	NA	NA	NA	NA
n-isopropylammelide	MAMBO	C6H10N4O2	NA	NA	NA	cpd03961	DBFMBHXVWIURSV-UHFFFAOYSA-N	InChI=1S/C6H10N4O2/c1-3(2)7-4-8-5(11)10-6(12)9-4/h3H,1-2H3,(H3,7,8,9,10,11,12)	Completed	Organic compounds	Organoheterocyclic compounds	Triazines	Aminotriazines	N-aliphatic s-triazines	NA	NA	NA	NA	NA	NA	CC(C)Nc1nc(O)nc(O)n1	NA	NA	NA	NA	NA	NA	NA	NA	NA	NA	NA	NA	NA	NA	NA	NA
3-keto-5-aminohexanoate	AGORA	C6H10NO3	27713	HMDB0012131	C03656	NA	FAASBXNEOGMQHS-BYPYZUCNSA-N	InChI=1S/C6H11NO3/c1-4(7)2-5(8)3-6(9)10/h4H,2-3,7H2,1H3,(H,9,10)/t4-/m0/s1	Completed	Organic compounds	Organic acids and derivatives	Keto acids and derivatives	Medium-chain keto acids and derivatives	Medium-chain keto acids and derivatives	NA	NA	NA	NA	NA	NA	NA	440077	NA	NA	NA	FDB028795	389084	CPD-159	NA	NA	NA	NA	NA	NA	19355-90-9	NA	NA
beta-alanopine	MAMBO	C6H10NO4	NA	NA	NA	cpd01489	OAWHMSFCLIYBHE-SCSAIBSYSA-M	InChI=1S/C6H11NO4/c1-4(6(10)11)7-3-2-5(8)9/h4,7H,2-3H2,1H3,(H,8,9)(H,10,11)/p-1/t4-/m1/s1	Completed	Organic compounds	Organic acids and derivatives	Carboxylic acids and derivatives	Amino acids, peptides, and analogues	Amino acids and derivatives	Beta amino acids and derivatives	NA	NA	NA	NA	NA	C[C@@H]([NH2+]CCC(=O)[O-])C(=O)[O-]	NA	NA	NA	NA	NA	NA	NA	NA	NA	NA	NA	NA	NA	NA	NA	NA
cyclohexanone	MAMBO	C6H10O	NA	NA	NA	cpd00329	JHIVVAPYMSGYDF-UHFFFAOYSA-N	InChI=1S/C6H10O/c7-6-4-2-1-3-5-6/h1-5H2	Completed	Organic compounds	Organic oxygen compounds	Organooxygen compounds	Carbonyl compounds	Ketones	Cyclic ketones	NA	NA	NA	NA	NA	O=C1CCCCC1	NA	NA	NA	NA	NA	NA	NA	NA	NA	NA	NA	NA	NA	NA	NA	NA
2-oxepanone	MAMBO	C6H10O2	NA	NA	NA	cpd01294	PAPBSGBWRJIAAV-UHFFFAOYSA-N	InChI=1S/C6H10O2/c7-6-4-2-1-3-5-8-6/h1-5H2	Completed	Organic compounds	Organoheterocyclic compounds	Lactones	NA	Lactones	NA	NA	NA	NA	NA	NA	O=C1CCCCCO1	NA	NA	NA	NA	NA	NA	NA	NA	NA	NA	NA	NA	NA	NA	NA	NA
amylose	MAMBO	C6H10O5R2	NA	NA	NA	cpd11735	NA	NA	NA	NA	NA	NA	NA	NA	NA	NA	NA	NA	NA	NA	NA	NA	NA	NA	NA	NA	NA	NA	NA	NA	NA	NA	NA	NA	NA	NA	NA
l-galactono-1,4-lactone	MAMBO	C6H10O6	NA	NA	NA	cpd00820	SXZYCXMUPBBULW-NEEWWZBLSA-N	InChI=1S/C6H10O6/c7-1-2(8)5-3(9)4(10)6(11)12-5/h2-5,7-10H,1H2/t2-,3-,4-,5+/m0/s1	Completed	Organic compounds	Organoheterocyclic compounds	Lactones	Gamma butyrolactones	Gamma butyrolactones	NA	NA	NA	NA	NA	NA	O=C1O[C@H]([C@@H](O)CO)[C@@H](O)[C@@H]1O	NA	NA	NA	NA	NA	NA	NA	NA	NA	NA	NA	NA	NA	NA	NA	NA
2-inosose	AGORA	C6H10O6	NA	NA	NA	NA	NA	NA	NA	NA	NA	NA	NA	NA	NA	NA	NA	NA	NA	NA	NA	NA	NA	NA	NA	NA	NA	NA	2ins	NA	NA	MNXM676	NA	NA	NA	NA	NA
6-phospho-beta-d-galactoside	MAMBO	C6H10O9PR	NA	NA	NA	cpd12403	NA	NA	NA	NA	NA	NA	NA	NA	NA	NA	NA	NA	NA	NA	*O[C@@H]1O[C@H](COP(=O)([O-])[O-])[C@H](O)[C@H](O)[C@H]1O	NA	NA	NA	NA	NA	NA	NA	NA	NA	NA	NA	NA	NA	NA	NA	NA
l-histidinol phosphate	AGORA	C6H11N3O4P	NA	NA	NA	NA	NA	NA	NA	NA	NA	NA	NA	NA	NA	NA	NA	NA	NA	NA	NA	NA	NA	NA	NA	NA	NA	NA	hisp	NA	NA	MNXM1482	NA	NA	NA	NA	NA
cyromazine	MAMBO	C6H11N6	NA	NA	NA	cpd09846	LVQDKIWDGQRHTE-UHFFFAOYSA-O	NA	Completed	Organic compounds	Organoheterocyclic compounds	Triazines	Aminotriazines	N-aliphatic s-triazines	NA	NA	NA	NA	NA	NA	Nc1nc(N)[nH+]c(NC2CC2)n1	NA	NA	NA	NA	NA	NA	NA	NA	NA	NA	NA	NA	NA	NA	NA	NA
epsilon-caprolactam	MAMBO	C6H11NO	NA	NA	NA	cpd03997	JBKVHLHDHHXQEQ-UHFFFAOYSA-N	InChI=1S/C6H11NO/c8-6-4-2-1-3-5-7-6/h1-5H2,(H,7,8)	Completed	Organic compounds	Organoheterocyclic compounds	Lactams	Caprolactams	Caprolactams	NA	NA	NA	NA	NA	NA	O=C1CCCCCN1	NA	NA	NA	NA	NA	NA	NA	NA	NA	NA	NA	NA	NA	NA	NA	NA
glucosamine 2,6-sulfate	AGORA	C6H11NO11S2	NA	NA	NA	NA	NA	NA	NA	NA	NA	NA	NA	NA	NA	NA	NA	NA	NA	NA	NA	NA	NA	NA	NA	NA	NA	NA	NA	NA	NA	NA	NA	NA	NA	NA	NA
o-acetyl-l-homoserine	AGORA	C6H11NO4	NA	HMDB0029423	NA	NA	NA	NA	NA	NA	NA	NA	NA	NA	NA	NA	NA	NA	NA	NA	NA	NA	NA	NA	NA	NA	NA	NA	achms	NA	NA	MNXM699	NA	NA	NA	NA	NA
(r)-2,3-dihydroxy-3-methylpentanoate	AGORA	C6H11O4	NA	HMDB0012140	NA	NA	NA	NA	NA	NA	NA	NA	NA	NA	NA	NA	NA	NA	NA	NA	NA	NA	NA	NA	NA	NA	NA	NA	23dhmp	NA	NA	MNXM1202	NA	NA	NA	NA	NA
pantoate	AGORA	C6H11O4	NA	NA	NA	cpd00408	NA	NA	NA	NA	NA	NA	NA	NA	NA	NA	NA	NA	NA	NA	NA	NA	NA	NA	NA	NA	NA	NA	pant__R	NA	NA	MNXM593	NA	NA	NA	NA	NA
alpha-l-fucoside	MAMBO	C6H11O5R	NA	NA	NA	cpd12116	NA	NA	NA	NA	NA	NA	NA	NA	NA	NA	NA	NA	NA	NA	*O[C@@H]1O[C@@H](C)[C@@H](O)[C@@H](O)[C@@H]1O	NA	NA	NA	NA	NA	NA	NA	NA	NA	NA	NA	NA	NA	NA	NA	NA
2-deoxy-d-gluconate	MAMBO	C6H11O6	NA	NA	NA	cpd01795	PALQXFMLVVWXFD-KODRXGBYSA-M	InChI=1S/C6H12O6/c7-2-4(9)6(12)3(8)1-5(10)11/h3-4,6-9,12H,1-2H2,(H,10,11)/p-1/t3-,4-,6+/m1/s1	Completed	Organic compounds	Organic acids and derivatives	Hydroxy acids and derivatives	Medium-chain hydroxy acids and derivatives	Medium-chain hydroxy acids and derivatives	NA	NA	NA	NA	NA	NA	O=C([O-])C[C@@H](O)[C@H](O)[C@H](O)CO	NA	NA	NA	NA	NA	NA	NA	NA	NA	NA	NA	NA	NA	NA	NA	NA
d-fuconate	MAMBO	C6H11O6	NA	NA	NA	cpd01161	NBFWIISVIFCMDK-MGCNEYSASA-M	InChI=1S/C6H12O6/c1-2(7)3(8)4(9)5(10)6(11)12/h2-5,7-10H,1H3,(H,11,12)/p-1/t2-,3+,4+,5-/m1/s1	Completed	Organic compounds	Organic acids and derivatives	Hydroxy acids and derivatives	Medium-chain hydroxy acids and derivatives	Medium-chain hydroxy acids and derivatives	NA	NA	NA	NA	NA	NA	C[C@@H](O)[C@H](O)[C@H](O)[C@@H](O)C(=O)[O-]	NA	NA	NA	NA	NA	NA	NA	NA	NA	NA	NA	NA	NA	NA	NA	NA
l-fuconate	MAMBO	C6H11O6	NA	NA	NA	cpd01185	NBFWIISVIFCMDK-MGCNEYSASA-M	InChI=1S/C6H12O6/c1-2(7)3(8)4(9)5(10)6(11)12/h2-5,7-10H,1H3,(H,11,12)/p-1/t2-,3+,4+,5-/m1/s1	Completed	Organic compounds	Organic acids and derivatives	Hydroxy acids and derivatives	Medium-chain hydroxy acids and derivatives	Medium-chain hydroxy acids and derivatives	NA	NA	NA	NA	NA	NA	C[C@@H](O)[C@H](O)[C@H](O)[C@@H](O)C(=O)[O-]	NA	NA	NA	NA	NA	NA	NA	NA	NA	NA	NA	NA	NA	NA	NA	NA
beta-d-mannoside	MAMBO	C6H11O6R	NA	NA	NA	cpd12117	NA	NA	NA	NA	NA	NA	NA	NA	NA	NA	NA	NA	NA	NA	*O[C@@H]1O[C@H](CO)[C@@H](O)[C@H](O)[C@@H]1O	NA	NA	NA	NA	NA	NA	NA	NA	NA	NA	NA	NA	NA	NA	NA	NA
d-glucoside	MAMBO	C6H11O6R	NA	NA	NA	cpd01240	NA	NA	NA	NA	NA	NA	NA	NA	NA	NA	NA	NA	NA	NA	*OC1O[C@H](CO)[C@@H](O)[C@H](O)[C@H]1O	NA	NA	NA	NA	NA	NA	NA	NA	NA	NA	NA	NA	NA	NA	NA	NA
d-galactonate	AGORA	C6H11O7	16534	HMDB0000565	C00880	NA	RGHNJXZEOKUKBD-MGCNEYSASA-N	InChI=1S/C6H12O7/c7-1-2(8)3(9)4(10)5(11)6(12)13/h2-5,7-11H,1H2,(H,12,13)/t2-,3+,4+,5-/m1/s1	Completed	Organic compounds	Organic acids and derivatives	Hydroxy acids and derivatives	Medium-chain hydroxy acids and derivatives	Medium-chain hydroxy acids and derivatives	NA	NA	NA	NA	NA	NA	NA	128869	NA	NA	NA	FDB022122	114198	NA	galctn__D	NA	NA	MNXM1734	NA	3336	13382-27-9	NA	NA
d-altronate	AGORA	C6H11O7	NA	NA	NA	NA	NA	NA	NA	NA	NA	NA	NA	NA	NA	NA	NA	NA	NA	NA	NA	NA	NA	NA	NA	NA	NA	NA	altrn	NA	NA	MNXM2011	NA	NA	NA	NA	NA
l-idonate	AGORA	C6H11O7	NA	NA	NA	NA	NA	NA	NA	NA	NA	NA	NA	NA	NA	NA	NA	NA	NA	NA	NA	NA	NA	NA	NA	NA	NA	NA	idon__L	NA	NA	MNXM1565	NA	NA	NA	NA	NA
d-mannonate	AGORA	C6H11O7	NA	NA	NA	NA	NA	NA	NA	NA	NA	NA	NA	NA	NA	NA	NA	NA	NA	NA	NA	NA	NA	NA	NA	NA	NA	NA	mana	NA	NA	MNXM1045	NA	NA	NA	NA	NA
2-deoxy-d-glucose 6-phosphate	MAMBO	C6H11O8P	NA	NA	NA	cpd03805	UQJFZAAGZAYVKZ-CERMHHMHSA-L	InChI=1S/C6H13O8P/c7-3-1-5(8)14-4(6(3)9)2-13-15(10,11)12/h3-9H,1-2H2,(H2,10,11,12)/p-2/t3-,4-,5?,6+/m1/s1	Completed	Organic compounds	Organic oxygen compounds	Organooxygen compounds	Carbohydrates and carbohydrate conjugates	Monosaccharides	Hexoses	Hexose phosphates	NA	NA	NA	NA	O=P([O-])([O-])OC[C@H]1OC(O)C[C@@H](O)[C@@H]1O	NA	NA	NA	NA	NA	NA	NA	NA	NA	NA	NA	NA	NA	NA	NA	NA
l-fuculose 1-phosphate	AGORA	C6H11O8P	NA	NA	NA	NA	NA	NA	NA	NA	NA	NA	NA	NA	NA	NA	NA	NA	NA	NA	NA	NA	NA	NA	NA	NA	NA	NA	fc1p	NA	NA	MNXM1749	NA	NA	NA	NA	NA
l-rhamnulose 1-phosphate	AGORA	C6H11O8P	NA	NA	NA	NA	NA	NA	NA	NA	NA	NA	NA	NA	NA	NA	NA	NA	NA	NA	NA	NA	NA	NA	NA	NA	NA	NA	rml1p	NA	NA	MNXM1675	NA	NA	NA	NA	NA
allulose 6-phosphate	MAMBO	C6H11O9P	NA	NA	NA	cpd15394	GSXOAOHZAIYLCY-JKUQZMGJSA-L	InChI=1S/C6H13O9P/c7-1-3(8)5(10)6(11)4(9)2-15-16(12,13)14/h4-7,9-11H,1-2H2,(H2,12,13,14)/p-2/t4-,5+,6-/m0/s1	Completed	Organic compounds	Organic oxygen compounds	Organooxygen compounds	Carbohydrates and carbohydrate conjugates	Monosaccharides	Hexoses	Hexose phosphates	NA	NA	NA	NA	O=C(CO)[C@@H](O)[C@@H](O)[C@@H](O)COP(=O)([O-])[O-]	NA	NA	NA	NA	NA	NA	NA	NA	NA	NA	NA	NA	NA	NA	NA	NA
alpha-d-hexose 1-phosphate	MAMBO	C6H11O9P	NA	NA	NA	cpd00862	HXXFSFRBOHSIMQ-SQHQMROCSA-L	NA	Completed	Organic compounds	Organic oxygen compounds	Organooxygen compounds	Carbohydrates and carbohydrate conjugates	Monosaccharides	Monosaccharide phosphates	NA	NA	NA	NA	NA	O=P([O-])([O-])O[C@H]1OC(CO)C(O)C(O)C1O	NA	NA	NA	NA	NA	NA	NA	NA	NA	NA	NA	NA	NA	NA	NA	NA
alpha-d-hexose 6-phosphate	MAMBO	C6H11O9P	NA	NA	NA	cpd02340	NBSCHQHZLSJFNQ-IHVYINHVSA-L	NA	Completed	Organic compounds	Organic oxygen compounds	Organooxygen compounds	Carbohydrates and carbohydrate conjugates	Monosaccharides	Hexoses	Hexose phosphates	NA	NA	NA	NA	O=P([O-])([O-])OCC1O[C@H](O)C(O)C(O)C1O	NA	NA	NA	NA	NA	NA	NA	NA	NA	NA	NA	NA	NA	NA	NA	NA
beta-d-fructose 2-phosphate	MAMBO	C6H11O9P	NA	NA	NA	cpd02085	PMTUDJVZIGZBIX-ZXXMMSQZSA-L	InChI=1S/C6H13O9P/c7-1-3-4(9)5(10)6(2-8,14-3)15-16(11,12)13/h3-5,7-10H,1-2H2,(H2,11,12,13)/p-2/t3-,4-,5+,6+/m1/s1	Completed	Organic compounds	Organic oxygen compounds	Organooxygen compounds	Carbohydrates and carbohydrate conjugates	Glycosyl compounds	C-glycosyl compounds	NA	NA	NA	NA	NA	O=P([O-])([O-])O[C@]1(CO)O[C@H](CO)[C@@H](O)[C@@H]1O	NA	NA	NA	NA	NA	NA	NA	NA	NA	NA	NA	NA	NA	NA	NA	NA
d-arabino-6-phospho-hex-3-ulose	AGORA	C6H11O9P	NA	NA	NA	NA	NA	NA	NA	NA	NA	NA	NA	NA	NA	NA	NA	NA	NA	NA	NA	NA	NA	NA	NA	NA	NA	NA	NA	NA	NA	NA	NA	NA	NA	NA	NA
6-phospho-d-galactose	AGORA	C6H11O9P	NA	NA	NA	NA	NA	NA	NA	NA	NA	NA	NA	NA	NA	NA	NA	NA	NA	NA	NA	NA	NA	NA	NA	NA	NA	NA	dgal6p	NA	NA	MNXM92233	NA	NA	NA	NA	NA
l-histidinol	AGORA	C6H12N3O	NA	HMDB0003431	NA	NA	NA	NA	NA	NA	NA	NA	NA	NA	NA	NA	NA	NA	NA	NA	NA	NA	NA	NA	NA	NA	NA	NA	histd	NA	NA	MNXM1281	NA	NA	NA	NA	NA
1-alkyl-2-acylglycerophosphoethanolamine	MAMBO	C6H12NO7PR2	NA	NA	NA	cpd12554	NA	NA	NA	NA	NA	NA	NA	NA	NA	NA	NA	NA	NA	NA	*OC[C@H](COP(=O)([O-])OCC[NH3+])OC(*)=O	NA	NA	NA	NA	NA	NA	NA	NA	NA	NA	NA	NA	NA	NA	NA	NA
hexanal	AGORA	C6H12O	NA	HMDB0005994	NA	NA	NA	NA	NA	NA	NA	NA	NA	NA	NA	NA	NA	NA	NA	NA	NA	NA	NA	NA	NA	NA	NA	NA	hxal	NA	NA	MNXM8718	NA	NA	NA	NA	NA
5-methylthio-d-ribose	AGORA	C6H12O4S	NA	NA	NA	NA	NA	NA	NA	NA	NA	NA	NA	NA	NA	NA	NA	NA	NA	NA	NA	NA	NA	NA	NA	NA	NA	NA	5mtr	NA	NA	MNXM1592	NA	NA	NA	NA	NA
2-deoxy-d-glucose	MAMBO	C6H12O5	NA	NA	NA	cpd00455	PMMURAAUARKVCB-CERMHHMHSA-N	InChI=1S/C6H12O5/c7-2-4-6(10)3(8)1-5(9)11-4/h3-10H,1-2H2/t3-,4-,5?,6+/m1/s1	Completed	Organic compounds	Organic oxygen compounds	Organooxygen compounds	Carbohydrates and carbohydrate conjugates	Monosaccharides	Hexoses	NA	NA	NA	NA	NA	OC[C@H]1OC(O)C[C@@H](O)[C@@H]1O	NA	NA	NA	NA	NA	NA	NA	NA	NA	NA	NA	NA	NA	NA	NA	NA
2-o-methylxylose (rare sugar in rhamnogalacturonan ii)	AGORA	C6H12O5	NA	NA	560157	NA	NA	NA	NA	NA	NA	NA	NA	NA	NA	NA	NA	NA	NA	NA	NA	NA	NA	NA	NA	NA	NA	NA	NA	NA	NA	NA	NA	NA	NA	NA	NA
l-rhamnulose	AGORA	C6H12O5	NA	HMDB0010207	NA	NA	NA	NA	NA	NA	NA	NA	NA	NA	NA	NA	NA	NA	NA	NA	NA	NA	NA	NA	NA	NA	NA	NA	rml	NA	NA	MNXM1750	NA	NA	NA	NA	NA
l-sorbose 1-phosphate	AGORA	C6H12O9P	38342	HMDB0006797	C02888	NA	ZKLLSNQJRLJIGT-OTWZMJIISA-N	InChI=1S/C6H13O9P/c7-1-3(8)5(10)6(11)4(9)2-15-16(12,13)14/h3,5-8,10-11H,1-2H2,(H2,12,13,14)/t3-,5+,6+/m0/s1	Completed	Organic compounds	Organic oxygen compounds	Organooxygen compounds	Carbohydrates and carbohydrate conjugates	Monosaccharides	Monosaccharide phosphates	NA	NA	NA	NA	NA	NA	439837	NA	NA	NA	FDB024084	388882	CPD-531	NA	NA	NA	NA	NA	NA	NA	NA	NA
beta-l-aldose 1-phosphate	MAMBO	C6H12O9P	NA	NA	NA	cpd11794	NA	NA	NA	NA	NA	NA	NA	NA	NA	NA	NA	NA	NA	NA	NA	NA	NA	NA	NA	NA	NA	NA	NA	NA	NA	NA	NA	NA	NA	NA	NA
l-lysine 1,6-lactam	MAMBO	C6H13N2O	NA	NA	NA	cpd01832	BOWUOGIPSRVRSJ-YFKPBYRVSA-O	InChI=1S/C6H12N2O/c7-5-3-1-2-4-8-6(5)9/h5H,1-4,7H2,(H,8,9)/p+1/t5-/m0/s1	Completed	Organic compounds	Organoheterocyclic compounds	Azepines	NA	Azepines	NA	NA	NA	NA	NA	NA	[NH3+][C@H]1CCCCNC1=O	NA	NA	NA	NA	NA	NA	NA	NA	NA	NA	NA	NA	NA	NA	NA	NA
epsilcapramine	MAMBO	C6H13NO2	NA	NA	NA	cpd01588	SLXKOJJOQWFEFD-UHFFFAOYSA-N	InChI=1S/C6H13NO2/c7-5-3-1-2-4-6(8)9/h1-5,7H2,(H,8,9)	Completed	Organic compounds	Lipids and lipid-like molecules	Fatty Acyls	Fatty acids and conjugates	Medium-chain fatty acids	NA	NA	NA	NA	NA	NA	[NH3+]CCCCCC(=O)[O-]	NA	NA	NA	NA	NA	NA	NA	NA	NA	NA	NA	NA	NA	NA	NA	NA
l-beta-leucine	MAMBO	C6H13NO2	NA	NA	NA	cpd01634	GLUJNGJDHCTUJY-RXMQYKEDSA-N	InChI=1S/C6H13NO2/c1-4(2)5(7)3-6(8)9/h4-5H,3,7H2,1-2H3,(H,8,9)/t5-/m1/s1	Completed	Organic compounds	Organic acids and derivatives	Carboxylic acids and derivatives	Amino acids, peptides, and analogues	Amino acids and derivatives	Beta amino acids and derivatives	NA	NA	NA	NA	NA	CC(C)[C@H]([NH3+])CC(=O)[O-]	NA	NA	NA	NA	NA	NA	NA	NA	NA	NA	NA	NA	NA	NA	NA	NA
aminofructose 6-phosphate	MAMBO	C6H13NO8P	NA	NA	NA	cpd08993	KYORZMSTOXVELJ-ARQDHWQXSA-M	InChI=1S/C6H14NO8P/c7-5-4(9)3(1-14-16(11,12)13)15-6(5,10)2-8/h3-5,8-10H,1-2,7H2,(H2,11,12,13)/p-1/t3-,4-,5+,6-/m1/s1	Completed	Organic compounds	Organic oxygen compounds	Organooxygen compounds	Carbohydrates and carbohydrate conjugates	Monosaccharides	Pentoses	Pentose phosphates	NA	NA	NA	NA	[NH3+][C@H]1[C@H](O)[C@@H](COP(=O)([O-])[O-])O[C@]1(O)CO	NA	NA	NA	NA	NA	NA	NA	NA	NA	NA	NA	NA	NA	NA	NA	NA
hexanesulfonate	AGORA	C6H13O3S	NA	NA	NA	NA	NA	NA	NA	NA	NA	NA	NA	NA	NA	NA	NA	NA	NA	NA	NA	NA	NA	NA	NA	NA	NA	NA	hexs	NA	NA	MNXM11814	NA	NA	NA	NA	NA
d-glucitol 6-phosphate	AGORA	C6H13O9P	NA	NA	NA	cpd00491	NA	NA	NA	NA	NA	NA	NA	NA	NA	NA	NA	NA	NA	NA	NA	NA	NA	NA	NA	NA	NA	NA	mnl1p	NA	NA	MNXM90126	NA	NA	NA	NA	NA
galactitol 1-phosphate	AGORA	C6H13O9P	NA	NA	NA	NA	NA	NA	NA	NA	NA	NA	NA	NA	NA	NA	NA	NA	NA	NA	NA	NA	NA	NA	NA	NA	NA	NA	galt1p	NA	NA	MNXM1667	NA	NA	NA	NA	NA
d-mannitol 1-phosphate	AGORA	C6H13O9P	NA	NA	NA	NA	NA	NA	NA	NA	NA	NA	NA	NA	NA	NA	NA	NA	NA	NA	NA	NA	NA	NA	NA	NA	NA	NA	mnl1p	NA	NA	MNXM90126	NA	NA	NA	NA	NA
isoflurophate	MAMBO	C6H14FO3P	NA	NA	NA	cpd00174	MUCZHBLJLSDCSD-UHFFFAOYSA-N	InChI=1S/C6H14FO3P/c1-5(2)9-11(7,8)10-6(3)4/h5-6H,1-4H3	Completed	Organic compounds	Organic acids and derivatives	Organic phosphoric acids and derivatives	Phosphate esters	Phosphate esters	NA	NA	NA	NA	NA	NA	CC(C)OP(=O)(F)OC(C)C	NA	NA	NA	NA	NA	NA	NA	NA	NA	NA	NA	NA	NA	NA	NA	NA
cyclohexanamine	MAMBO	C6H14N	NA	NA	NA	cpd00445	PAFZNILMFXTMIY-UHFFFAOYSA-O	InChI=1S/C6H13N/c7-6-4-2-1-3-5-6/h6H,1-5,7H2/p+1	Completed	Organic compounds	Organic nitrogen compounds	Organonitrogen compounds	Cyclohexylamines	Cyclohexylamines	NA	NA	NA	NA	NA	NA	[NH3+]C1CCCCC1	NA	NA	NA	NA	NA	NA	NA	NA	NA	NA	NA	NA	NA	NA	NA	NA
s-methyl-l-methionine	AGORA	C6H14NO2S	NA	HMDB0038670	NA	NA	NA	NA	NA	NA	NA	NA	NA	NA	NA	NA	NA	NA	NA	NA	NA	NA	NA	NA	NA	NA	NA	NA	mmet	NA	NA	MNXM1119	NA	NA	NA	NA	NA
d-chondrosamine	MAMBO	C6H14NO5	NA	NA	NA	cpd01524	MSWZFWKMSRAUBD-GASJEMHNSA-O	NA	Completed	Organic compounds	Organic oxygen compounds	Organooxygen compounds	Carbohydrates and carbohydrate conjugates	Monosaccharides	Hexoses	NA	NA	NA	NA	NA	[NH3+][C@H]1C(O)O[C@H](CO)[C@H](O)[C@@H]1O	NA	NA	NA	NA	NA	NA	NA	NA	NA	NA	NA	NA	NA	NA	NA	NA
diisopropyl phosphate	MAMBO	C6H14O4P	NA	NA	NA	cpd01996	WZPMZMCZAGFKOC-UHFFFAOYSA-M	InChI=1S/C6H15O4P/c1-5(2)9-11(7,8)10-6(3)4/h5-6H,1-4H3,(H,7,8)/p-1	Completed	Organic compounds	Organic acids and derivatives	Organic phosphoric acids and derivatives	Phosphate esters	Alkyl phosphates	Dialkyl phosphates	NA	NA	NA	NA	NA	CC(C)OP(=O)([O-])OC(C)C	NA	NA	NA	NA	NA	NA	NA	NA	NA	NA	NA	NA	NA	NA	NA	NA
l-sorbitol (imm904)	AGORA	C6H14O6	NA	NA	NA	NA	NA	NA	NA	NA	NA	NA	NA	NA	NA	NA	NA	NA	NA	NA	NA	82170	NA	NA	NA	NA	NA	NA	sbt__L	NA	NA	MNXM4638	NA	NA	NA	NA	NA
glycerophosphoglycerol	AGORA	C6H14O8P	NA	NA	NA	NA	NA	NA	NA	NA	NA	NA	NA	NA	NA	NA	NA	NA	NA	NA	NA	NA	NA	NA	NA	NA	NA	NA	g3pg	NA	NA	MNXM598	NA	NA	NA	NA	NA
2,5-diaminohexanoate	MAMBO	C6H15N2O2	NA	NA	NA	cpd03073	CEVCRLBFUJAKOG-UHFFFAOYSA-O	InChI=1S/C6H14N2O2/c1-4(7)2-3-5(8)6(9)10/h4-5H,2-3,7-8H2,1H3,(H,9,10)/p+1	Completed	Organic compounds	Organic acids and derivatives	Carboxylic acids and derivatives	Amino acids, peptides, and analogues	Amino acids and derivatives	Alpha amino acids and derivatives	Alpha amino acids	NA	NA	NA	NA	CC([NH3+])CCC([NH3+])C(=O)[O-]	NA	NA	NA	NA	NA	NA	NA	NA	NA	NA	NA	NA	NA	NA	NA	NA
(3s)-3,6-diaminohexanoate	AGORA	C6H15N2O2	15613	HMDB0012114	C01142	NA	QKEWQOJCHPFEAF-YFKPBYRVSA-N	InChI=1S/C6H14N2O2/c7-3-1-2-5(8)4-6(9)10/h5H,1-4,7-8H2,(H,9,10)/t5-/m0/s1	Completed	Organic compounds	Organic acids and derivatives	Carboxylic acids and derivatives	Amino acids, peptides, and analogues	Amino acids and derivatives	Beta amino acids and derivatives	NA	NA	NA	NA	NA	NA	439417	NA	NA	NA	FDB028778	388530	CPD-9366	36dahx	NA	NA	MNXM1865	NA	NA	4299-56-3	NA	NA
(3s,5s)-3,5-diaminocaproate	AGORA	C6H15N2O2	NA	HMDB0012115	NA	cpd00874	NA	NA	NA	NA	NA	NA	NA	NA	NA	NA	NA	NA	NA	NA	NA	NA	NA	NA	NA	NA	NA	NA	NA	NA	NA	NA	NA	NA	NA	NA	NA
1,4-diguanidinobutane	MAMBO	C6H18N6	NA	NA	NA	cpd01950	HGMDNMBBCKDWTQ-UHFFFAOYSA-P	InChI=1S/C6H16N6/c7-5(8)11-3-1-2-4-12-6(9)10/h1-4H2,(H4,7,8,11)(H4,9,10,12)/p+2	Completed	Organic compounds	Organic nitrogen compounds	Organonitrogen compounds	Guanidines	Guanidines	NA	NA	NA	NA	NA	NA	NC(=[NH2+])NCCCCNC(N)=[NH2+]	NA	NA	NA	NA	NA	NA	NA	NA	NA	NA	NA	NA	NA	NA	NA	NA
3,4,6-trichlorocatechol	MAMBO	C6H2Cl3O2	NA	NA	NA	cpd09310	LZHZRJKVYOHNTJ-UHFFFAOYSA-M	InChI=1S/C6H3Cl3O2/c7-2-1-3(8)5(10)6(11)4(2)9/h1,10-11H/p-1	Completed	Organic compounds	Benzenoids	Phenols	Benzenediols	Catechols	Chlorocatechols	4-chlorocatechols	NA	NA	NA	NA	[O-]c1c(O)c(Cl)cc(Cl)c1Cl	NA	NA	NA	NA	NA	NA	NA	NA	NA	NA	NA	NA	NA	NA	NA	NA
z2-chlorodienelactone	MAMBO	C6H2ClO4	NA	NA	NA	cpd02864	ADSGHWJRPOXXTD-IHWYPQMZSA-M	InChI=1S/C6H3ClO4/c7-4-1-3(2-5(8)9)11-6(4)10/h1-2H,(H,8,9)/p-1/b3-2-	Completed	Organic compounds	Organoheterocyclic compounds	Dihydrofurans	Furanones	Butenolides	NA	NA	NA	NA	NA	NA	O=C([O-])/C=C1/C=C(Cl)C(=O)O1	NA	NA	NA	NA	NA	NA	NA	NA	NA	NA	NA	NA	NA	NA	NA	NA
e2-chlorodienelactone	MAMBO	C6H2ClO4	NA	NA	NA	cpd02880	ADSGHWJRPOXXTD-NSCUHMNNSA-M	InChI=1S/C6H3ClO4/c7-4-1-3(2-5(8)9)11-6(4)10/h1-2H,(H,8,9)/p-1/b3-2+	Completed	Organic compounds	Organoheterocyclic compounds	Dihydrofurans	Furanones	Butenolides	NA	NA	NA	NA	NA	NA	O=C([O-])/C=C1\C=C(Cl)C(=O)O1	NA	NA	NA	NA	NA	NA	NA	NA	NA	NA	NA	NA	NA	NA	NA	NA
trichlorobenzene a	MAMBO	C6H3Cl3	NA	NA	NA	cpd03998	PBKONEOXTCPAFI-UHFFFAOYSA-N	InChI=1S/C6H3Cl3/c7-4-1-2-5(8)6(9)3-4/h1-3H	Completed	Organic compounds	Benzenoids	Benzene and substituted derivatives	Halobenzenes	Chlorobenzenes	NA	NA	NA	NA	NA	NA	Clc1ccc(Cl)c(Cl)c1	NA	NA	NA	NA	NA	NA	NA	NA	NA	NA	NA	NA	NA	NA	NA	NA
2-chloro-zcis-muconate	MAMBO	C6H3ClO4	NA	NA	NA	cpd02243	OZNNVVBQWHRHHH-HSFFGMMNSA-L	InChI=1S/C6H5ClO4/c7-4(6(10)11)2-1-3-5(8)9/h1-3H,(H,8,9)(H,10,11)/p-2/b3-1-,4-2+	Completed	Organic compounds	Lipids and lipid-like molecules	Fatty Acyls	Fatty acids and conjugates	Medium-chain fatty acids	NA	NA	NA	NA	NA	NA	O=C([O-])/C=C\C=C(\Cl)C(=O)[O-]	NA	NA	NA	NA	NA	NA	NA	NA	NA	NA	NA	NA	NA	NA	NA	NA
3-chloro-zcis-muconate	MAMBO	C6H3ClO4	NA	NA	NA	cpd02254	ICMVYBXQDUXEEE-BXTBVDPRSA-L	InChI=1S/C6H5ClO4/c7-4(3-6(10)11)1-2-5(8)9/h1-3H,(H,8,9)(H,10,11)/p-2/b2-1-,4-3+	Completed	Organic compounds	Lipids and lipid-like molecules	Fatty Acyls	Fatty acids and conjugates	Medium-chain fatty acids	NA	NA	NA	NA	NA	NA	O=C([O-])/C=C\C(Cl)=C/C(=O)[O-]	NA	NA	NA	NA	NA	NA	NA	NA	NA	NA	NA	NA	NA	NA	NA	NA
2-fluoro-zcis-muconate	MAMBO	C6H3FO4	NA	NA	NA	cpd15179	PTYIDKBTGREHJW-HSFFGMMNSA-L	InChI=1S/C6H5FO4/c7-4(6(10)11)2-1-3-5(8)9/h1-3H,(H,8,9)(H,10,11)/p-2/b3-1-,4-2+	Completed	Organic compounds	Lipids and lipid-like molecules	Fatty Acyls	Fatty acids and conjugates	Medium-chain fatty acids	NA	NA	NA	NA	NA	NA	O=C([O-])/C=C\C=C(\F)C(=O)[O-]	NA	NA	NA	NA	NA	NA	NA	NA	NA	NA	NA	NA	NA	NA	NA	NA
3-fluoro-zcis-muconate	MAMBO	C6H3FO4	NA	NA	NA	cpd15178	OZSAECPLLVFZIE-BXTBVDPRSA-L	InChI=1S/C6H5FO4/c7-4(3-6(10)11)1-2-5(8)9/h1-3H,(H,8,9)(H,10,11)/p-2/b2-1-,4-3+	Completed	Organic compounds	Lipids and lipid-like molecules	Fatty Acyls	Fatty acids and conjugates	Medium-chain fatty acids	NA	NA	NA	NA	NA	NA	O=C([O-])/C=C\C(F)=C/C(=O)[O-]	NA	NA	NA	NA	NA	NA	NA	NA	NA	NA	NA	NA	NA	NA	NA	NA
p-dichlorobenzene	MAMBO	C6H4Cl2	NA	NA	NA	cpd04367	OCJBOOLMMGQPQU-UHFFFAOYSA-N	InChI=1S/C6H4Cl2/c7-5-1-2-6(8)4-3-5/h1-4H	Completed	Organic compounds	Benzenoids	Benzene and substituted derivatives	Halobenzenes	Chlorobenzenes	Dichlorobenzenes	NA	NA	NA	NA	NA	Clc1ccc(Cl)cc1	NA	NA	NA	NA	NA	NA	NA	NA	NA	NA	NA	NA	NA	NA	NA	NA
2,4-dichlorophenol	MAMBO	C6H4Cl2O	NA	NA	NA	cpd01706	HFZWRUODUSTPEG-UHFFFAOYSA-N	InChI=1S/C6H4Cl2O/c7-4-1-2-6(9)5(8)3-4/h1-3,9H	Completed	Organic compounds	Benzenoids	Benzene and substituted derivatives	Halobenzenes	Chlorobenzenes	Dichlorobenzenes	NA	NA	NA	NA	NA	Oc1ccc(Cl)cc1Cl	NA	NA	NA	NA	NA	NA	NA	NA	NA	NA	NA	NA	NA	NA	NA	NA
3,5-dichlorocatechol	MAMBO	C6H4Cl2O2	NA	NA	NA	cpd01878	XSXYVLIPQMXCBV-UHFFFAOYSA-N	InChI=1S/C6H4Cl2O2/c7-3-1-4(8)6(10)5(9)2-3/h1-2,9-10H	Completed	Organic compounds	Benzenoids	Phenols	Benzenediols	Catechols	Chlorocatechols	4-chlorocatechols	NA	NA	NA	NA	Oc1cc(Cl)cc(Cl)c1O	NA	NA	NA	NA	NA	NA	NA	NA	NA	NA	NA	NA	NA	NA	NA	NA
5-chloro-2-hydroxymuconic semialdehyde	MAMBO	C6H4ClO4	NA	NA	NA	cpd04364	BCEOKDQALORSLH-GRSRPBPQSA-M	NA	Completed	Organic compounds	Lipids and lipid-like molecules	Fatty Acyls	Fatty acids and conjugates	Medium-chain fatty acids	NA	NA	NA	NA	NA	NA	O=C/C(Cl)=C\C=C(\O)C(=O)[O-]	NA	NA	NA	NA	NA	NA	NA	NA	NA	NA	NA	NA	NA	NA	NA	NA
3-chloro-2-hydroxymuconic semialdehyde	MAMBO	C6H4ClO4	NA	NA	NA	cpd14982	JLQFJRRWDWBGRV-OIFXTYEKSA-M	NA	Not Found	NA	NA	NA	NA	NA	NA	NA	NA	NA	NA	NA	O=C/C=C\C(Cl)=C(\O)C(=O)[O-]	NA	NA	NA	NA	NA	NA	NA	NA	NA	NA	NA	NA	NA	NA	NA	NA
4-hydroxynitrobenzene, p-nitrophenol	AGORA	C6H4NO3	NA	NA	NA	NA	NA	NA	NA	NA	NA	NA	NA	NA	NA	NA	NA	NA	NA	NA	NA	NA	NA	NA	NA	NA	NA	NA	NA	NA	NA	NA	NA	NA	NA	NA	NA
chinone	MAMBO	C6H4O2	NA	NA	NA	cpd00364	AZQWKYJCGOJGHM-UHFFFAOYSA-N	InChI=1S/C6H4O2/c7-5-1-2-6(8)4-3-5/h1-4H	Completed	Organic compounds	Organic oxygen compounds	Organooxygen compounds	Carbonyl compounds	Ketones	Cyclic ketones	Quinones	Benzoquinones	P-benzoquinones	NA	NA	O=C1C=CC(=O)C=C1	NA	NA	NA	NA	NA	NA	NA	NA	NA	NA	NA	NA	NA	NA	NA	NA
zcis-muconate	AGORA	C6H4O4	16508	HMDB0006331	C02480	NA	TXXHDPDFNKHHGW-CCAGOZQPSA-N	InChI=1S/C6H6O4/c7-5(8)3-1-2-4-6(9)10/h1-4H,(H,7,8)(H,9,10)/b3-1-,4-2-	Completed	Organic compounds	Lipids and lipid-like molecules	Fatty Acyls	Fatty acids and conjugates	Medium-chain fatty acids	NA	NA	NA	NA	NA	InChI=1S/C6H6O4/c7-5(8)3-1-2-4-6(9)10/h1-4H,(H,7,8)(H,9,10)/b3-1-,4-2-	NA	5280518	NA	NA	NA	FDB023893	4444151	NA	ccmuac	NA	NA	MNXM1144	NA	NA	1119-72-8	NA	NA
4-methylene-2-oxoglutarate	MAMBO	C6H4O5	NA	NA	NA	cpd03596	OARCEFMISOKEKI-UHFFFAOYSA-L	InChI=1S/C6H6O5/c1-3(5(8)9)2-4(7)6(10)11/h1-2H2,(H,8,9)(H,10,11)/p-2	Completed	Organic compounds	Organic acids and derivatives	Keto acids and derivatives	Gamma-keto acids and derivatives	Gamma-keto acids and derivatives	NA	NA	NA	NA	NA	NA	C=C(CC(=O)C(=O)[O-])C(=O)[O-]	NA	NA	NA	NA	NA	NA	NA	NA	NA	NA	NA	NA	NA	NA	NA	NA
2-hydroxymuconate	AGORA	C6H4O5	NA	NA	NA	NA	NA	NA	NA	NA	NA	NA	NA	NA	NA	NA	NA	NA	NA	NA	NA	NA	NA	NA	NA	NA	NA	NA	2hmc	NA	NA	MNXM6068	NA	NA	NA	NA	NA
4-oxalocrotonate	AGORA	C6H4O5	NA	NA	NA	NA	NA	NA	NA	NA	NA	NA	NA	NA	NA	NA	NA	NA	NA	NA	NA	NA	NA	NA	NA	NA	NA	NA	oxalc	NA	NA	MNXM6068	NA	NA	NA	NA	NA
3,4-dichloroaniline	MAMBO	C6H5Cl2N	NA	NA	NA	cpd01801	SDYWXFYBZPNOFX-UHFFFAOYSA-N	InChI=1S/C6H5Cl2N/c7-5-2-1-4(9)3-6(5)8/h1-3H,9H2	Completed	Organic compounds	Benzenoids	Benzene and substituted derivatives	Halobenzenes	Chlorobenzenes	Dichlorobenzenes	NA	NA	NA	NA	NA	Nc1ccc(Cl)c(Cl)c1	NA	NA	NA	NA	NA	NA	NA	NA	NA	NA	NA	NA	NA	NA	NA	NA
3,4,6-trichloro-z1,2-dihydroxycyclohexa-3,5-diene	MAMBO	C6H5Cl3O2	NA	NA	NA	cpd09311	REPDFJGEZLAWCC-RITPCOANSA-N	InChI=1S/C6H5Cl3O2/c7-2-1-3(8)5(10)6(11)4(2)9/h1,5-6,10-11H/t5-,6+/m1/s1	Completed	Organic compounds	Organohalogen compounds	Halohydrins	Chlorohydrins	Chlorohydrins	NA	NA	NA	NA	NA	NA	O[C@@H]1C(Cl)=CC(Cl)=C(Cl)[C@@H]1O	NA	NA	NA	NA	NA	NA	NA	NA	NA	NA	NA	NA	NA	NA	NA	NA
p-chlorophenol	MAMBO	C6H5ClO	NA	NA	NA	cpd01437	WXNZTHHGJRFXKQ-UHFFFAOYSA-N	InChI=1S/C6H5ClO/c7-5-1-3-6(8)4-2-5/h1-4,8H	Completed	Organic compounds	Benzenoids	Phenols	Halophenols	Chlorophenols	P-chlorophenols	NA	NA	NA	NA	NA	Oc1ccc(Cl)cc1	NA	NA	NA	NA	NA	NA	NA	NA	NA	NA	NA	NA	NA	NA	NA	NA
3-chlorocatechol	MAMBO	C6H5ClO2	NA	NA	NA	cpd03336	GQKDZDYQXPOXEM-UHFFFAOYSA-N	InChI=1S/C6H5ClO2/c7-4-2-1-3-5(8)6(4)9/h1-3,8-9H	Completed	Organic compounds	Benzenoids	Phenols	Benzenediols	Catechols	Chlorocatechols	3-chlorocatechols	NA	NA	NA	NA	Oc1cccc(Cl)c1O	NA	NA	NA	NA	NA	NA	NA	NA	NA	NA	NA	NA	NA	NA	NA	NA
4-chlorocatechol	MAMBO	C6H5ClO2	NA	NA	NA	cpd01586	WWOBYPKUYODHDG-UHFFFAOYSA-N	InChI=1S/C6H5ClO2/c7-4-1-2-5(8)6(9)3-4/h1-3,8-9H	Completed	Organic compounds	Benzenoids	Phenols	Benzenediols	Catechols	Chlorocatechols	4-chlorocatechols	NA	NA	NA	NA	Oc1ccc(Cl)cc1O	NA	NA	NA	NA	NA	NA	NA	NA	NA	NA	NA	NA	NA	NA	NA	NA
3-fluorocatechol	MAMBO	C6H5FO2	NA	NA	NA	cpd15176	DXOSJQLIRGXWCF-UHFFFAOYSA-N	InChI=1S/C6H5FO2/c7-4-2-1-3-5(8)6(4)9/h1-3,8-9H	Completed	Organic compounds	Benzenoids	Phenols	Benzenediols	Catechols	NA	NA	NA	NA	NA	NA	Oc1cccc(F)c1O	NA	NA	NA	NA	NA	NA	NA	NA	NA	NA	NA	NA	NA	NA	NA	NA
4-fluorocatechol	MAMBO	C6H5FO2	NA	NA	NA	cpd15177	NFWGQJUHSAGJBE-UHFFFAOYSA-N	InChI=1S/C6H5FO2/c7-4-1-2-5(8)6(9)3-4/h1-3,8-9H	Completed	Organic compounds	Benzenoids	Phenols	Benzenediols	Catechols	NA	NA	NA	NA	NA	NA	Oc1ccc(F)cc1O	NA	NA	NA	NA	NA	NA	NA	NA	NA	NA	NA	NA	NA	NA	NA	NA
2-hydroxymuconic semialdehyde	MAMBO	C6H5O4	NA	NA	NA	cpd00518	KGLCZTRXNNGESL-WFTYEQLWSA-M	InChI=1S/C6H6O4/c7-4-2-1-3-5(8)6(9)10/h1-4,8H,(H,9,10)/p-1/b2-1+,5-3-	Completed	Organic compounds	Lipids and lipid-like molecules	Fatty Acyls	Fatty acids and conjugates	Medium-chain fatty acids	NA	NA	NA	NA	NA	NA	O=C/C=C/C=C(\O)C(=O)[O-]	NA	NA	NA	NA	NA	NA	NA	NA	NA	NA	NA	NA	NA	NA	NA	NA
muconolactone	AGORA	C6H5O4	NA	NA	NA	NA	NA	NA	NA	NA	NA	NA	NA	NA	NA	NA	NA	NA	NA	NA	NA	NA	NA	NA	NA	NA	NA	NA	NA	NA	NA	NA	NA	NA	NA	NA	NA
5-oxo-4,5-dihydrofuran-2-acetate	AGORA	C6H5O4	NA	NA	NA	NA	NA	NA	NA	NA	NA	NA	NA	NA	NA	NA	NA	NA	NA	NA	NA	NA	NA	NA	NA	NA	NA	NA	5odhf2a	NA	NA	MNXM829	NA	NA	NA	NA	NA
mucolactone	AGORA	C6H5O4	18080	NA	C04105	NA	NA	InChI=1S/C6H6O4/c7-5(8)3-4-1-2-6(9)10-4/h1-2,4H,3H2,(H,7,8)	undefined	NA	NA	NA	NA	NA	NA	NA	NA	NA	NA	NA	NA	6796	NA	NA	NA	NA	NA	NA	mucl	NA	NA	MNXM1104	NA	66114	NA	NA	NA
aryl dialkyl phosphate	MAMBO	C6H5O4PR2	NA	NA	NA	cpd12278	NA	NA	NA	NA	NA	NA	NA	NA	NA	NA	NA	NA	NA	NA	*OP(=O)(O*)Oc1ccccc1	NA	NA	NA	NA	NA	NA	NA	NA	NA	NA	NA	NA	NA	NA	NA	NA
3-sulfocatechol	MAMBO	C6H5O5S	NA	NA	NA	cpd03777	VZYDKJOUEPFKMW-UHFFFAOYSA-M	InChI=1S/C6H6O5S/c7-4-2-1-3-5(6(4)8)12(9,10)11/h1-3,7-8H,(H,9,10,11)/p-1	Completed	Organic compounds	Benzenoids	Benzene and substituted derivatives	Benzenesulfonic acids and derivatives	Benzenesulfonic acids and derivatives	NA	NA	NA	NA	NA	NA	O=S(=O)([O-])c1cccc(O)c1O	NA	NA	NA	NA	NA	NA	NA	NA	NA	NA	NA	NA	NA	NA	NA	NA
d-erythro-isocitrate	MAMBO	C6H5O7	NA	NA	NA	cpd02812	ODBLHEXUDAPZAU-OKKQSCSOSA-K	InChI=1S/C6H8O7/c7-3(8)1-2(5(10)11)4(9)6(12)13/h2,4,9H,1H2,(H,7,8)(H,10,11)(H,12,13)/p-3/t2-,4-/m0/s1	Completed	Organic compounds	Organic acids and derivatives	Carboxylic acids and derivatives	Tricarboxylic acids and derivatives	Tricarboxylic acids and derivatives	NA	NA	NA	NA	NA	NA	O=C([O-])C[C@H](C(=O)[O-])[C@H](O)C(=O)[O-]	NA	NA	NA	NA	NA	NA	NA	NA	NA	NA	NA	NA	NA	NA	NA	NA
d-threo-isocitrate	MAMBO	C6H5O7	NA	NA	NA	cpd00353	ODBLHEXUDAPZAU-ZAFYKAAXSA-K	InChI=1S/C6H8O7/c7-3(8)1-2(5(10)11)4(9)6(12)13/h2,4,9H,1H2,(H,7,8)(H,10,11)(H,12,13)/p-3/t2-,4+/m0/s1	Completed	Organic compounds	Organic acids and derivatives	Carboxylic acids and derivatives	Tricarboxylic acids and derivatives	Tricarboxylic acids and derivatives	NA	NA	NA	NA	NA	NA	O=C([O-])C[C@H](C(=O)[O-])[C@@H](O)C(=O)[O-]	NA	NA	NA	NA	NA	NA	NA	NA	NA	NA	NA	NA	NA	NA	NA	NA
3,6-dichloro-z1,2-dihydroxycyclohexa-3,5-diene	MAMBO	C6H6Cl2O2	NA	NA	NA	cpd04368	NPONHQROCKGAME-OLQVQODUSA-N	undefined	Completed	Organic compounds	Organohalogen compounds	Halohydrins	Chlorohydrins	Chlorohydrins	NA	NA	NA	NA	NA	NA	O[C@@H]1C(Cl)=CC=C(Cl)[C@@H]1O	NA	NA	NA	NA	NA	NA	NA	NA	NA	NA	NA	NA	NA	NA	NA	NA
phytate	MAMBO	C6H6O24P6	NA	NA	NA	cpd00885	IMQLKJBTEOYOSI-GPIVLXJGSA-B	InChI=1S/C6H18O24P6/c7-31(8,9)25-1-2(26-32(10,11)12)4(28-34(16,17)18)6(30-36(22,23)24)5(29-35(19,20)21)3(1)27-33(13,14)15/h1-6H,(H2,7,8,9)(H2,10,11,12)(H2,13,14,15)(H2,16,17,18)(H2,19,20,21)(H2,22,23,24)/p-12/t1-,2-,3-,4+,5-,6-	Completed	Organic compounds	Organic oxygen compounds	Organooxygen compounds	Alcohols and polyols	Cyclic alcohols and derivatives	Cyclitols and derivatives	Inositol phosphates	NA	NA	NA	NA	O=P([O-])([O-])O[C@H]1[C@H](OP(=O)([O-])[O-])[C@@H](OP(=O)([O-])[O-])[C@H](OP(=O)([O-])[O-])[C@@H](OP(=O)([O-])[O-])[C@H]1OP(=O)([O-])[O-]	NA	NA	NA	NA	NA	NA	NA	NA	NA	NA	NA	NA	NA	NA	NA	NA
3-oxoadipate	AGORA	C6H6O5	37440	HMDB0000398	C00846	cpd00630	RTGHRDFWYQHVFW-UHFFFAOYSA-N	InChI=1S/C6H8O5/c7-4(3-6(10)11)1-2-5(8)9/h1-3H2,(H,8,9)(H,10,11)	Completed	Organic compounds	Organic acids and derivatives	Keto acids and derivatives	Medium-chain keto acids and derivatives	Medium-chain keto acids and derivatives	NA	NA	NA	NA	NA	InChI=1S/C6H8O5/c7-4(3-6(10)11)1-2-5(8)9/h1-3H2,(H,8,9)(H,10,11)	NA	93	NA	NA	NA	FDB022015	91	NA	3oxoadp	NA	NA	MNXM716	NA	5387	689-31-6	DTXSID30218974	NA
2-hydroxy-3-oxoadipate	MAMBO	C6H6O6	NA	NA	NA	cpd02056	DVIFFQAOYQDXGL-UHFFFAOYSA-L	InChI=1S/C6H8O6/c7-3(1-2-4(8)9)5(10)6(11)12/h5,10H,1-2H2,(H,8,9)(H,11,12)/p-2	Completed	Organic compounds	Organic acids and derivatives	Keto acids and derivatives	Medium-chain keto acids and derivatives	Medium-chain keto acids and derivatives	NA	NA	NA	NA	NA	NA	O=C([O-])CCC(=O)C(O)C(=O)[O-]	NA	NA	NA	NA	NA	NA	NA	NA	NA	NA	NA	NA	NA	NA	NA	NA
parapyruvate	MAMBO	C6H6O6	NA	NA	NA	cpd02570	YRWAMSXHYBBHFL-UHFFFAOYSA-L	InChI=1S/C6H8O6/c1-6(12,5(10)11)2-3(7)4(8)9/h12H,2H2,1H3,(H,8,9)(H,10,11)/p-2	Completed	Organic compounds	Organic acids and derivatives	Keto acids and derivatives	Gamma-keto acids and derivatives	Gamma-keto acids and derivatives	NA	NA	NA	NA	NA	NA	CC(O)(CC(=O)C(=O)[O-])C(=O)[O-]	NA	NA	NA	NA	NA	NA	NA	NA	NA	NA	NA	NA	NA	NA	NA	NA
2-dehydro-3-deoxy-d-glucarate	AGORA	C6H6O7	NA	NA	NA	cpd02439	NA	NA	NA	NA	NA	NA	NA	NA	NA	NA	NA	NA	NA	NA	NA	NA	NA	NA	NA	NA	NA	NA	NA	NA	NA	NA	NA	NA	NA	NA	NA
5-dehydro-4-deoxy-d-glucarate	AGORA	C6H6O7	NA	NA	NA	cpd00515	NA	NA	NA	NA	NA	NA	NA	NA	NA	NA	NA	NA	NA	NA	NA	NA	NA	NA	NA	NA	NA	NA	5dh4dglc	NA	NA	MNXM854	NA	NA	NA	NA	NA
3-chloro-z1,2-dihydroxycyclohexa-3,5-diene	MAMBO	C6H7ClO2	NA	NA	NA	cpd09316	CEKJBAXHIQWXBY-RITPCOANSA-N	InChI=1S/C6H7ClO2/c7-4-2-1-3-5(8)6(4)9/h1-3,5-6,8-9H/t5-,6+/m1/s1	Completed	Organic compounds	Organohalogen compounds	Halohydrins	Chlorohydrins	Chlorohydrins	NA	NA	NA	NA	NA	NA	O[C@@H]1C=CC=C(Cl)[C@@H]1O	NA	NA	NA	NA	NA	NA	NA	NA	NA	NA	NA	NA	NA	NA	NA	NA
1-fluorocyclohexadiene-zcis-1,2-diol	MAMBO	C6H7FO2	NA	NA	NA	cpd15188	AERDYPVCYXMHIV-NTSWFWBYSA-N	InChI=1S/C6H7FO2/c7-6(9)4-2-1-3-5(6)8/h1-5,8-9H/t5-,6+/m0/s1	Completed	Organic compounds	Organohalogen compounds	Halohydrins	Fluorohydrins	Fluorohydrins	NA	NA	NA	NA	NA	NA	O[C@H]1C=CC=C[C@]1(O)F	NA	NA	NA	NA	NA	NA	NA	NA	NA	NA	NA	NA	NA	NA	NA	NA
4-fluorocyclohexadiene-zcis-1,2-diol	MAMBO	C6H7FO2	NA	NA	NA	cpd15187	KJQRLBXFCIICPR-NTSWFWBYSA-N	InChI=1S/C6H7FO2/c7-4-1-2-5(8)6(9)3-4/h1-3,5-6,8-9H/t5-,6+/m0/s1	Completed	Organic compounds	Organic oxygen compounds	Organooxygen compounds	Alcohols and polyols	Polyols	1,2-diols	NA	NA	NA	NA	NA	O[C@H]1C=CC(F)=C[C@H]1O	NA	NA	NA	NA	NA	NA	NA	NA	NA	NA	NA	NA	NA	NA	NA	NA
3-(imidazol-4-yl)-2-oxopropyl phosphate	AGORA	C6H7N2O5P	NA	HMDB0012236	NA	NA	NA	NA	NA	NA	NA	NA	NA	NA	NA	NA	NA	NA	NA	NA	NA	NA	NA	NA	NA	NA	NA	NA	imacp	NA	NA	MNXM1456	NA	NA	NA	NA	NA
p-aminophenol	MAMBO	C6H7NO	NA	NA	NA	cpd01584	PLIKAWJENQZMHA-UHFFFAOYSA-N	InChI=1S/C6H7NO/c7-5-1-3-6(8)4-2-5/h1-4,8H,7H2	Completed	Organic compounds	Benzenoids	Benzene and substituted derivatives	Aniline and substituted anilines	Aniline and substituted anilines	NA	NA	NA	NA	NA	NA	Nc1ccc(O)cc1	NA	NA	NA	NA	NA	NA	NA	NA	NA	NA	NA	NA	NA	NA	NA	NA
dihydrophloroglucinol	MAMBO	C6H7O3	NA	NA	NA	cpd04107	JUOPGIRJUCFNBD-UHFFFAOYSA-M	undefined	Completed	Organic compounds	Organic oxygen compounds	Organooxygen compounds	Carbonyl compounds	Ketones	Cyclic ketones	Cyclohexenones	NA	NA	NA	NA	O=C1C=C([O-])CC(O)C1	NA	NA	NA	NA	NA	NA	NA	NA	NA	NA	NA	NA	NA	NA	NA	NA
2,5-diketo-3-deoxy-d-gluconate	MAMBO	C6H7O6	NA	NA	NA	cpd02663	IBGYNIRCYXIAON-VKHMYHEASA-M	InChI=1S/C6H8O6/c7-2-5(10)3(8)1-4(9)6(11)12/h3,7-8H,1-2H2,(H,11,12)/p-1/t3-/m0/s1	Completed	Organic compounds	Organic acids and derivatives	Keto acids and derivatives	Medium-chain keto acids and derivatives	Medium-chain keto acids and derivatives	NA	NA	NA	NA	NA	NA	O=C([O-])C(=O)C[C@H](O)C(=O)CO	NA	NA	NA	NA	NA	NA	NA	NA	NA	NA	NA	NA	NA	NA	NA	NA
2,5-diketo-d-gluconate	AGORA	C6H7O7	NA	NA	NA	NA	NA	NA	NA	NA	NA	NA	NA	NA	NA	NA	NA	NA	NA	NA	NA	NA	NA	NA	NA	NA	NA	NA	25dkglcn	NA	NA	MNXM936	NA	NA	NA	NA	NA
2-acyl-1-(1-alkenyl)-sn-glycero-3-phosphate	MAMBO	C6H7O7PR2	NA	NA	NA	cpd14506	NA	NA	NA	NA	NA	NA	NA	NA	NA	NA	NA	NA	NA	NA	*/C=C\OCC(COP(=O)([O-])[O-])OC(*)=O	NA	NA	NA	NA	NA	NA	NA	NA	NA	NA	NA	NA	NA	NA	NA	NA
l-ascorbate-6-phosphate	AGORA	C6H7O9P	NA	NA	NA	NA	NA	NA	NA	NA	NA	NA	NA	NA	NA	NA	NA	NA	NA	NA	NA	NA	NA	NA	NA	NA	NA	NA	ascb6p	NA	NA	MNXM2689	NA	NA	NA	NA	NA
4-amino-2-methyl-5-phosphomethylpyrimidine	AGORA	C6H8N3O4P	NA	NA	NA	NA	NA	NA	NA	NA	NA	NA	NA	NA	NA	NA	NA	NA	NA	NA	NA	NA	NA	NA	NA	NA	NA	NA	4ampm	NA	NA	MNXM790	NA	NA	NA	NA	NA
2-methyl-4-amino-5-hydroxymethylpyrimidine diphosphate	AGORA	C6H8N3O7P2	NA	NA	NA	NA	NA	NA	NA	NA	NA	NA	NA	NA	NA	NA	NA	NA	NA	NA	NA	NA	NA	NA	NA	NA	NA	NA	2mahmp	NA	NA	MNXM1135	NA	NA	NA	NA	NA
n-cyclopropylammelide	MAMBO	C6H8N4O2	NA	NA	NA	cpd09848	BLNVGTGPKHCQME-UHFFFAOYSA-N	InChI=1S/C6H8N4O2/c11-5-8-4(7-3-1-2-3)9-6(12)10-5/h3H,1-2H2,(H3,7,8,9,10,11,12)	Completed	Organic compounds	Organoheterocyclic compounds	Triazines	Aminotriazines	N-aliphatic s-triazines	NA	NA	NA	NA	NA	NA	Oc1nc(O)nc(NC2CC2)n1	NA	NA	NA	NA	NA	NA	NA	NA	NA	NA	NA	NA	NA	NA	NA	NA
n-methyl-2-oxoglutaramate	MAMBO	C6H8NO4	NA	NA	NA	cpd02277	MOIJYNHJLPUMNX-UHFFFAOYSA-M	InChI=1S/C6H9NO4/c1-7-5(9)3-2-4(8)6(10)11/h2-3H2,1H3,(H,7,9)(H,10,11)/p-1	Completed	Organic compounds	Organic acids and derivatives	Keto acids and derivatives	Short-chain keto acids and derivatives	Short-chain keto acids and derivatives	NA	NA	NA	NA	NA	NA	CNC(=O)CCC(=O)C(=O)[O-]	NA	NA	NA	NA	NA	NA	NA	NA	NA	NA	NA	NA	NA	NA	NA	NA
4-methyl-5-(2-phosphoethyl)-thiazole	AGORA	C6H8NO4PS	NA	NA	NA	NA	NA	NA	NA	NA	NA	NA	NA	NA	NA	NA	NA	NA	NA	NA	NA	NA	NA	NA	NA	NA	NA	NA	4mpetz	NA	NA	MNXM960	NA	NA	NA	NA	NA
1-phospho-alpha-d-glucuronate	MAMBO	C6H8O10P	NA	NA	NA	cpd00880	AIQDYKMWENWVQJ-QIUUJYRFSA-K	InChI=1S/C6H11O10P/c7-1-2(8)4(5(10)11)15-6(3(1)9)16-17(12,13)14/h1-4,6-9H,(H,10,11)(H2,12,13,14)/p-3/t1-,2-,3+,4-,6+/m0/s1	Completed	Organic compounds	Organic oxygen compounds	Organooxygen compounds	Carbohydrates and carbohydrate conjugates	Sugar acids and derivatives	Glucuronic acid derivatives	NA	NA	NA	NA	NA	O=C([O-])[C@H]1O[C@H](OP(=O)([O-])[O-])[C@H](O)[C@@H](O)[C@@H]1O	NA	NA	NA	NA	NA	NA	NA	NA	NA	NA	NA	NA	NA	NA	NA	NA
d-galacturonate 1-phosphate	MAMBO	C6H8O10P	NA	NA	NA	cpd02497	AIQDYKMWENWVQJ-DTEWXJGMSA-K	InChI=1S/C6H11O10P/c7-1-2(8)4(5(10)11)15-6(3(1)9)16-17(12,13)14/h1-4,6-9H,(H,10,11)(H2,12,13,14)/p-3/t1-,2+,3+,4-,6+/m0/s1	Completed	Organic compounds	Organic oxygen compounds	Organooxygen compounds	Carbohydrates and carbohydrate conjugates	Sugar acids and derivatives	Glucuronic acid derivatives	NA	NA	NA	NA	NA	O=C([O-])[C@H]1O[C@H](OP(=O)([O-])[O-])[C@H](O)[C@@H](O)[C@H]1O	NA	NA	NA	NA	NA	NA	NA	NA	NA	NA	NA	NA	NA	NA	NA	NA
3-keto-l-gulonate-6-phosphate	AGORA	C6H8O10P	NA	NA	NA	cpd10596	NA	NA	NA	NA	NA	NA	NA	NA	NA	NA	NA	NA	NA	NA	NA	NA	NA	NA	NA	NA	NA	NA	3dhgulnp	NA	NA	MNXM1170	NA	NA	NA	NA	NA
cyclohexan-1,2-dione	MAMBO	C6H8O2	NA	NA	NA	cpd03643	OILAIQUEIWYQPH-UHFFFAOYSA-N	InChI=1S/C6H8O2/c7-5-3-1-2-4-6(5)8/h1-4H2	Completed	Organic compounds	Organic oxygen compounds	Organooxygen compounds	Carbonyl compounds	Ketones	Cyclic ketones	NA	NA	NA	NA	NA	O=C1CCCCC1=O	NA	NA	NA	NA	NA	NA	NA	NA	NA	NA	NA	NA	NA	NA	NA	NA
d-2,3-diketo 4-deoxy-epi-inositol	AGORA	C6H8O5	NA	NA	NA	NA	NA	NA	NA	NA	NA	NA	NA	NA	NA	NA	NA	NA	NA	NA	NA	NA	NA	NA	NA	NA	NA	NA	dkdi	NA	NA	MNXM114119	NA	NA	NA	NA	NA
l-xylo-hexulonolactone	AGORA	C6H8O6	73681	NA	C03289	cpd02098	NA	InChI=1S/C6H8O6/c7-1-2(8)5-3(9)4(10)6(11)12-5/h2-3,5,7-9H,1H2/t2-,3+,5+/m0/s1	undefined	NA	NA	NA	NA	NA	NA	NA	NA	NA	NA	NA	NA	439966	NA	NA	NA	NA	NA	NA	NA	NA	NA	NA	NA	341	NA	NA	NA
d-mucate	MAMBO	C6H8O8	NA	NA	NA	cpd00652	DSLZVSRJTYRBFB-DUHBMQHGSA-L	InChI=1S/C6H10O8/c7-1(3(9)5(11)12)2(8)4(10)6(13)14/h1-4,7-10H,(H,11,12)(H,13,14)/p-2/t1-,2+,3+,4-	Completed	Organic compounds	Organic oxygen compounds	Organooxygen compounds	Carbohydrates and carbohydrate conjugates	Sugar acids and derivatives	Glucuronic acid derivatives	NA	NA	NA	NA	NA	O=C([O-])[C@@H](O)[C@H](O)[C@H](O)[C@@H](O)C(=O)[O-]	NA	NA	NA	NA	NA	NA	NA	NA	NA	NA	NA	NA	NA	NA	NA	NA
d-galactarate	AGORA	C6H8O8	NA	NA	NA	NA	NA	NA	NA	NA	NA	NA	NA	NA	NA	NA	NA	NA	NA	NA	NA	NA	NA	NA	NA	NA	NA	NA	galct__D	NA	NA	MNXM1080	NA	NA	NA	NA	NA
2-dehydro-3-deoxy-d-gluconate 6-phosphate	AGORA	C6H8O9P	NA	NA	NA	NA	NA	NA	NA	NA	NA	NA	NA	NA	NA	NA	NA	NA	NA	NA	NA	NA	NA	NA	NA	NA	NA	NA	2ddg6p	NA	NA	MNXM649	NA	NA	NA	NA	NA
2-dehydro-3-deoxy-d-galactonate 6-phosphate	AGORA	C6H8O9P	NA	NA	NA	NA	NA	NA	NA	NA	NA	NA	NA	NA	NA	NA	NA	NA	NA	NA	NA	NA	NA	NA	NA	NA	NA	NA	2dh3dgal6p	NA	NA	MNXM90136	NA	NA	NA	NA	NA
dkhp	AGORA	C6H8O9P	16925	NA	C06893	cpd02721	NA	InChI=1S/C6H11O9P/c7-3(1-5(9)10)6(11)4(8)2-15-16(12,13)14/h3,6-7,11H,1-2H2,(H,9,10)(H2,12,13,14)/t3-,6+/m1/s1	undefined	NA	NA	NA	NA	NA	NA	NA	NA	NA	NA	NA	NA	9110	NA	NA	NA	NA	NA	NA	d5kgp	NA	NA	MNXM1806	NA	NA	NA	NA	NA
6-phosphonato-5-dehydro-2-deoxy-d-gluconate	AGORA	C6H8O9P	16925	NA	C06893	NA	NA	InChI=1S/C6H11O9P/c7-3(1-5(9)10)6(11)4(8)2-15-16(12,13)14/h3,6-7,11H,1-2H2,(H,9,10)(H2,12,13,14)/t3-,6+/m1/s1	undefined	NA	NA	NA	NA	NA	NA	NA	NA	NA	NA	NA	NA	9110	NA	NA	NA	NA	NA	NA	d5kgp	NA	NA	MNXM1806	NA	NA	NA	NA	NA
d-erythro-1-(imidazol-4-yl)glycerol 3-phosphate	AGORA	C6H9N2O6P	NA	HMDB0012208	NA	NA	NA	NA	NA	NA	NA	NA	NA	NA	NA	NA	NA	NA	NA	NA	NA	NA	NA	NA	NA	NA	NA	NA	eig3p	NA	NA	MNXM1422	NA	NA	NA	NA	NA
4-amino-5-hydroxymethyl-2-methylpyrimidine	AGORA	C6H9N3O	NA	NA	NA	NA	NA	NA	NA	NA	NA	NA	NA	NA	NA	NA	NA	NA	NA	NA	NA	NA	NA	NA	NA	NA	NA	NA	4ahmmp	NA	NA	MNXM874	NA	NA	NA	NA	NA
n-cyclopropylammeline	MAMBO	C6H9N5O	NA	NA	NA	cpd09847	YWSPFJMRXWALBW-UHFFFAOYSA-N	InChI=1S/C6H9N5O/c7-4-9-5(8-3-1-2-3)11-6(12)10-4/h3H,1-2H2,(H4,7,8,9,10,11,12)	Completed	Organic compounds	Organoheterocyclic compounds	Triazines	Aminotriazines	N-aliphatic s-triazines	NA	NA	NA	NA	NA	NA	Nc1nc(O)nc(NC2CC2)n1	NA	NA	NA	NA	NA	NA	NA	NA	NA	NA	NA	NA	NA	NA	NA	NA
alpha-aminoadipoyl-s-acyl enzyme	AGORA	C6H9NO3RS	NA	NA	NA	NA	NA	NA	NA	NA	NA	NA	NA	NA	NA	NA	NA	NA	NA	NA	NA	NA	NA	NA	NA	NA	NA	NA	NA	NA	NA	NA	NA	NA	NA	NA	NA
4-methyl-5-(2-hydroxyethyl)-thiazole	AGORA	C6H9NOS	NA	HMDB0032985	NA	NA	NA	NA	NA	NA	NA	NA	NA	NA	NA	NA	NA	NA	NA	NA	NA	NA	NA	NA	NA	NA	NA	NA	4mhetz	NA	NA	MNXM962	NA	NA	NA	NA	NA
6-oxohexanoate	MAMBO	C6H9O3	NA	NA	NA	cpd03640	PNPPVRALIYXJBW-UHFFFAOYSA-M	InChI=1S/C6H10O3/c7-5-3-1-2-4-6(8)9/h5H,1-4H2,(H,8,9)/p-1	Completed	Organic compounds	Lipids and lipid-like molecules	Fatty Acyls	Fatty acids and conjugates	Medium-chain fatty acids	NA	NA	NA	NA	NA	NA	O=CCCCCC(=O)[O-]	NA	NA	NA	NA	NA	NA	NA	NA	NA	NA	NA	NA	NA	NA	NA	NA
3-hydroxy-5-oxohexanoate	MAMBO	C6H9O4	NA	NA	NA	cpd14988	APWDZEIBFNZVND-UHFFFAOYSA-M	InChI=1S/C6H10O4/c1-4(7)2-5(8)3-6(9)10/h5,8H,2-3H2,1H3,(H,9,10)/p-1	Completed	Organic compounds	Organic acids and derivatives	Hydroxy acids and derivatives	Medium-chain hydroxy acids and derivatives	Medium-chain hydroxy acids and derivatives	NA	NA	NA	NA	NA	NA	CC(=O)CC(O)CC(=O)[O-]	NA	NA	NA	NA	NA	NA	NA	NA	NA	NA	NA	NA	NA	NA	NA	NA
4-hydroxy-2-oxohexanoate	MAMBO	C6H9O4	NA	NA	NA	cpd04141	ALFQPWXBAWHVDP-BYPYZUCNSA-M	InChI=1S/C6H10O4/c1-2-4(7)3-5(8)6(9)10/h4,7H,2-3H2,1H3,(H,9,10)/p-1/t4-/m0/s1	Completed	Organic compounds	Organic acids and derivatives	Keto acids and derivatives	Medium-chain keto acids and derivatives	Medium-chain keto acids and derivatives	NA	NA	NA	NA	NA	NA	CC[C@H](O)CC(=O)C(=O)[O-]	NA	NA	NA	NA	NA	NA	NA	NA	NA	NA	NA	NA	NA	NA	NA	NA
(r)-3-hydroxy-3-methyl-2-oxopentanoate	AGORA	C6H9O4	28710	NA	C14463	cpd10162	NA	NA	NA	NA	NA	NA	NA	NA	NA	NA	NA	NA	NA	NA	NA	17395463	NA	NA	NA	NA	10128321	NA	NA	NA	NA	NA	NA	NA	NA	NA	NA
(s)-2-aceto-2-hydroxybutanoate	AGORA	C6H9O4	NA	NA	NA	NA	NA	NA	NA	NA	NA	NA	NA	NA	NA	NA	NA	NA	NA	NA	NA	NA	NA	NA	NA	NA	NA	NA	2ahbut	NA	NA	MNXM114220	NA	NA	NA	NA	NA
2-dehydropantoate	AGORA	C6H9O4	NA	NA	NA	NA	NA	NA	NA	NA	NA	NA	NA	NA	NA	NA	NA	NA	NA	NA	NA	NA	NA	NA	NA	NA	NA	NA	2dhp	NA	NA	MNXM959	NA	NA	NA	NA	NA
2-dehydro-3-deoxy-d-fuconate	MAMBO	C6H9O5	NA	NA	NA	cpd03674	VIWKBGJQSKXILW-AVLQTNBFSA-M	InChI=1S/C6H10O5/c1-3(7)6(11)4(8)2-5(9)10/h2-3,6-8,11H,1H3,(H,9,10)/p-1/b4-2-/t3-,6+/m1/s1	Completed	Organic compounds	Organic acids and derivatives	Hydroxy acids and derivatives	Medium-chain hydroxy acids and derivatives	Medium-chain hydroxy acids and derivatives	NA	NA	NA	NA	NA	NA	C[C@@H](O)[C@H](O)/C(O)=C/C(=O)[O-]	NA	NA	NA	NA	NA	NA	NA	NA	NA	NA	NA	NA	NA	NA	NA	NA
3-dehydro-2-deoxy-d-gluconate	MAMBO	C6H9O6	NA	NA	NA	cpd02441	CNLFCQPCBQQMHK-XINAWCOVSA-M	InChI=1S/C6H10O6/c7-2-4(9)6(12)3(8)1-5(10)11/h4,6-7,9,12H,1-2H2,(H,10,11)/p-1/t4-,6+/m1/s1	Completed	Organic compounds	Organic oxygen compounds	Organooxygen compounds	Carbohydrates and carbohydrate conjugates	Sugar acids and derivatives	NA	NA	NA	NA	NA	NA	O=C([O-])CC(=O)[C@H](O)[C@H](O)CO	NA	NA	NA	NA	NA	NA	NA	NA	NA	NA	NA	NA	NA	NA	NA	NA
2-dehydro-3-deoxy-d-gluconate	AGORA	C6H9O6	17032	NA	C00204	NA	NA	NA	NA	NA	NA	NA	NA	NA	NA	NA	NA	NA	NA	NA	NA	3504	NA	NA	NA	NA	NA	NA	2ddglcn	NA	NA	MNXM1627	NA	NA	NA	NA	NA
2-dehydro-3-deoxy-d-galactonate	AGORA	C6H9O6	NA	NA	NA	NA	NA	NA	NA	NA	NA	NA	NA	NA	NA	NA	NA	NA	NA	NA	NA	NA	NA	NA	NA	NA	NA	NA	2dh3dgal	NA	NA	MNXM1627	NA	NA	NA	NA	NA
5-deoxy glucuronate	AGORA	C6H9O6	NA	NA	NA	cpd16540	NA	NA	NA	NA	NA	NA	NA	NA	NA	NA	NA	NA	NA	NA	NA	NA	NA	NA	NA	NA	NA	NA	NA	NA	NA	NA	NA	NA	NA	NA	NA
acerate (3-c-carboxy-5-deoxy-l-xylose) (rare sugar in rhamnogalacturonan ii)	AGORA	C6H9O6	NA	NA	NA	NA	NA	NA	NA	NA	NA	NA	NA	NA	NA	NA	NA	NA	NA	NA	NA	11636912	NA	NA	NA	NA	NA	NA	NA	NA	NA	NA	NA	NA	NA	NA	NA
dkh	AGORA	C6H9O6	27972	NA	C06892	cpd04242	NA	InChI=1S/C6H10O6/c7-2-4(9)6(12)3(8)1-5(10)11/h3,6-8,12H,1-2H2,(H,10,11)/t3-,6+/m1/s1	undefined	NA	NA	NA	NA	NA	NA	NA	NA	NA	NA	NA	NA	9109	NA	NA	NA	NA	NA	NA	d5kg	NA	NA	MNXM1897	NA	NA	NA	NA	NA
2-deoxy-5-keto-d-gluconate	AGORA	C6H9O6	27972	NA	C06892	NA	NA	InChI=1S/C6H10O6/c7-2-4(9)6(12)3(8)1-5(10)11/h3,6-8,12H,1-2H2,(H,10,11)/t3-,6+/m1/s1	undefined	NA	NA	NA	NA	NA	NA	NA	NA	NA	NA	NA	NA	9109	NA	NA	NA	NA	NA	NA	d5kg	NA	NA	MNXM1897	NA	NA	NA	NA	NA
2-hydroxy-3-keto-5-methylthiopentenyl-1-phosphate	AGORA	C6H9O6PS	50605	NA	C15651	cpd11296	NA	InChI=1S/C6H11O6PS/c1-14-3-2-5(7)6(8)4-12-13(9,10)11/h4,8H,2-3H2,1H3,(H2,9,10,11)	undefined	NA	NA	NA	NA	NA	NA	NA	NA	NA	NA	NA	NA	17396641	NA	NA	NA	NA	NA	NA	hkmpp	NA	NA	MNXM409	NA	NA	NA	NA	NA
2-dehydro-d-gluconate	AGORA	C6H9O7	NA	NA	NA	NA	NA	NA	NA	NA	NA	NA	NA	NA	NA	NA	NA	NA	NA	NA	NA	NA	NA	NA	NA	NA	NA	NA	2dhglcn	NA	NA	MNXM582	NA	NA	NA	NA	NA
5-dehydro-d-gluconate	AGORA	C6H9O7	NA	NA	NA	NA	NA	NA	NA	NA	NA	NA	NA	NA	NA	NA	NA	NA	NA	NA	NA	NA	NA	NA	NA	NA	NA	NA	5dglcn	NA	NA	MNXM963	NA	NA	NA	NA	NA
d-fructuronate	AGORA	C6H9O7	NA	NA	NA	NA	NA	NA	NA	NA	NA	NA	NA	NA	NA	NA	NA	NA	NA	NA	NA	NA	NA	NA	NA	NA	NA	NA	fruur	NA	NA	MNXM1660	NA	NA	NA	NA	NA
d-galacturonate	AGORA	C6H9O7	47962	HMDB0002545	C08348	NA	NA	NA	NA	NA	NA	NA	NA	NA	NA	NA	NA	NA	NA	NA	NA	84740	NA	NA	NA	FDB001161	76444	D-GALACTURONATE	galur	Galacturonic acid	NA	MNXM48464	C00001120	6713	14982-50-4	NA	NA
d-tagaturonate	AGORA	C6H9O7	NA	HMDB0011731	NA	NA	NA	NA	NA	NA	NA	NA	NA	NA	NA	NA	NA	NA	NA	NA	NA	NA	NA	NA	NA	NA	NA	NA	tagur	NA	NA	MNXM1423	NA	NA	NA	NA	NA
2,3,5-trichloro-zcis-muconate	MAMBO	C6HCl3O4	NA	NA	NA	cpd09312	AHDWVTPNJCBFTN-TZFCGSKZSA-L	InChI=1S/C6H3Cl3O4/c7-2(4(9)6(12)13)1-3(8)5(10)11/h1H,(H,10,11)(H,12,13)/p-2/b3-1+,4-2-	Completed	Organic compounds	Lipids and lipid-like molecules	Fatty Acyls	Fatty acids and conjugates	Medium-chain fatty acids	NA	NA	NA	NA	NA	NA	O=C([O-])/C(Cl)=C(Cl)\C=C(\Cl)C(=O)[O-]	NA	NA	NA	NA	NA	NA	NA	NA	NA	NA	NA	NA	NA	NA	NA	NA
n-acetyl-beta-d-mannosaminyl-1,4-n-acetyl-d- glucosaminyldiphosphoundecaprenol	AGORA	C71H116N2O17P2	NA	NA	NA	NA	NA	NA	NA	NA	NA	NA	NA	NA	NA	NA	NA	NA	NA	NA	NA	NA	NA	NA	NA	NA	NA	NA	NA	NA	NA	NA	NA	NA	NA	NA	NA
pullulan (n=1200 repeat units, alpha-1,4 and alph-1,6 bounds)	AGORA	C7200H12002O6001	NA	NA	NA	NA	NA	NA	NA	NA	NA	NA	NA	NA	NA	NA	NA	NA	NA	NA	NA	NA	NA	NA	NA	NA	NA	NA	pullulan1200	NA	NA	MNXM148493	NA	NA	NA	NA	NA
starch n=1200 repeat units (300 repeat units amylose, 900 repeat units amylopectin, corresponds to potatoe starch)	AGORA	C7200H12002O6001	NA	NA	NA	NA	NA	NA	NA	NA	NA	NA	NA	NA	NA	NA	NA	NA	NA	NA	NA	NA	NA	NA	NA	NA	NA	NA	starch1200	NA	NA	MNXM148510	NA	NA	NA	NA	NA
cardiolipin (tetrahexadecanoyl, n-c16:0)	AGORA	C73H140O17P2	NA	NA	NA	NA	NA	NA	NA	NA	NA	NA	NA	NA	NA	NA	NA	NA	NA	NA	NA	NA	NA	NA	NA	NA	NA	NA	clpn160	NA	NA	MNXM45654	NA	NA	NA	NA	NA
cardiolipin (14-methyl-pentadecanoyl, iso-c16)	AGORA	C73H140O17P2	NA	NA	NA	NA	NA	NA	NA	NA	NA	NA	NA	NA	NA	NA	NA	NA	NA	NA	NA	NA	NA	NA	NA	NA	NA	NA	NA	NA	NA	NA	NA	NA	NA	NA	NA
isohexadecanoylcardiolipin (b. subtilis)	AGORA	C73H140O17P2	NA	NA	NA	cpd15799	NA	NA	NA	NA	NA	NA	NA	NA	NA	NA	NA	NA	NA	NA	NA	NA	NA	NA	NA	NA	NA	NA	NA	NA	NA	NA	NA	NA	NA	NA	NA
palmitoylcardiolipin (b. subtilis)	AGORA	C73H140O17P2	NA	NA	NA	cpd15791	NA	NA	NA	NA	NA	NA	NA	NA	NA	NA	NA	NA	NA	NA	NA	NA	NA	NA	NA	NA	NA	NA	clpn160	NA	NA	MNXM45654	NA	NA	NA	NA	NA
kdo-lipid iv(a)	AGORA	C76H137N2O30P2	NA	NA	NA	NA	NA	NA	NA	NA	NA	NA	NA	NA	NA	NA	NA	NA	NA	NA	NA	NA	NA	NA	NA	NA	NA	NA	kdolipid4	NA	NA	MNXM1206	NA	NA	NA	NA	NA
anteisoheptadecanoylcardiolipin (b. subtilis)	AGORA	C77H148O17P2	NA	NA	NA	cpd15795	NA	NA	NA	NA	NA	NA	NA	NA	NA	NA	NA	NA	NA	NA	NA	NA	NA	NA	NA	NA	NA	NA	NA	NA	NA	NA	NA	NA	NA	NA	NA
cardiolipin (14-methyl-hexadecanoyl, anteiso-c17)	AGORA	C77H148O17P2	NA	NA	NA	NA	NA	NA	NA	NA	NA	NA	NA	NA	NA	NA	NA	NA	NA	NA	NA	NA	NA	NA	NA	NA	NA	NA	NA	NA	NA	NA	NA	NA	NA	NA	NA
cardiolipin (15-methyl-hexadecanoyl, iso-c17)	AGORA	C77H148O17P2	NA	NA	NA	NA	NA	NA	NA	NA	NA	NA	NA	NA	NA	NA	NA	NA	NA	NA	NA	NA	NA	NA	NA	NA	NA	NA	NA	NA	NA	NA	NA	NA	NA	NA	NA
isoheptadecanoylcardiolipin (b. subtilis)	AGORA	C77H148O17P2	NA	NA	NA	cpd15794	NA	NA	NA	NA	NA	NA	NA	NA	NA	NA	NA	NA	NA	NA	NA	NA	NA	NA	NA	NA	NA	NA	NA	NA	NA	NA	NA	NA	NA	NA	NA
l-2-amino-6-oxopimelate	AGORA	C7H10NO5	NA	NA	NA	NA	NA	NA	NA	NA	NA	NA	NA	NA	NA	NA	NA	NA	NA	NA	NA	NA	NA	NA	NA	NA	NA	NA	NA	NA	NA	NA	NA	NA	NA	NA	NA
3-carboxy-2-hydroxy-4-methylpentanoate	AGORA	C7H10O5	NA	HMDB0012156	NA	NA	NA	NA	NA	NA	NA	NA	NA	NA	NA	NA	NA	NA	NA	NA	NA	NA	NA	NA	NA	NA	NA	NA	3c2hmp	NA	NA	MNXM891	NA	NA	NA	NA	NA
l-alanyl-l-aspartate	AGORA	C7H11N2O5	NA	NA	NA	NA	NA	NA	NA	NA	NA	NA	NA	NA	NA	NA	NA	NA	NA	NA	NA	NA	NA	NA	NA	NA	NA	NA	NA	NA	NA	NA	NA	NA	NA	NA	NA
ala-l-asp-l	AGORA	C7H11N2O5	NA	NA	NA	cpd11593	NA	NA	NA	NA	NA	NA	NA	NA	NA	NA	NA	NA	NA	NA	NA	NA	NA	NA	NA	NA	NA	NA	NA	NA	NA	NA	NA	NA	NA	NA	NA
3-isopropylbut-3-enoate	MAMBO	C7H11O2	NA	NA	NA	cpd08747	WAQITWDITIAIFA-UHFFFAOYSA-M	undefined	Completed	Organic compounds	Lipids and lipid-like molecules	Fatty Acyls	Fatty acids and conjugates	Branched fatty acids	Methyl-branched fatty acids	NA	NA	NA	NA	NA	C=C(CC(=O)[O-])C(C)C	NA	NA	NA	NA	NA	NA	NA	NA	NA	NA	NA	NA	NA	NA	NA	NA
n-acyl-d-mannosamine	MAMBO	C7H12NO6R	NA	NA	NA	cpd11714	NA	NA	NA	NA	NA	NA	NA	NA	NA	NA	NA	NA	NA	NA	*C(=O)N[C@@H]1C(O)O[C@H](CO)[C@@H](O)[C@@H]1O	NA	NA	NA	NA	NA	NA	NA	NA	NA	NA	NA	NA	NA	NA	NA	NA
d-glycero-d-manno-heptose 1,7-bisphosphate	AGORA	C7H12O13P2	NA	NA	NA	NA	NA	NA	NA	NA	NA	NA	NA	NA	NA	NA	NA	NA	NA	NA	NA	NA	NA	NA	NA	NA	NA	NA	gmhep17bp	NA	NA	MNXM48518	NA	NA	NA	NA	NA
crotonobetaine	AGORA	C7H13NO2	NA	NA	NA	NA	NA	NA	NA	NA	NA	NA	NA	NA	NA	NA	NA	NA	NA	NA	NA	NA	NA	NA	NA	NA	NA	NA	ctbt	NA	NA	MNXM1607	NA	NA	NA	NA	NA
3-dehydrocarnitine	MAMBO	C7H13NO3	NA	NA	NA	cpd01715	YNOWULSFLVIUDH-UHFFFAOYSA-N	InChI=1S/C7H13NO3/c1-8(2,3)5-6(9)4-7(10)11/h4-5H2,1-3H3	Completed	Organic compounds	Organic acids and derivatives	Keto acids and derivatives	Short-chain keto acids and derivatives	Short-chain keto acids and derivatives	NA	NA	NA	NA	NA	NA	C[N+](C)(C)CC(=O)CC(=O)[O-]	NA	NA	NA	NA	NA	NA	NA	NA	NA	NA	NA	NA	NA	NA	NA	NA
d-glycero-d-manno-heptose 1-phosphate	AGORA	C7H13O10P	NA	NA	NA	NA	NA	NA	NA	NA	NA	NA	NA	NA	NA	NA	NA	NA	NA	NA	NA	NA	NA	NA	NA	NA	NA	NA	gmhep1p	NA	NA	MNXM1661	NA	NA	NA	NA	NA
d-glycero-d-manno-heptose 7-phosphate	AGORA	C7H13O10P	NA	NA	NA	NA	NA	NA	NA	NA	NA	NA	NA	NA	NA	NA	NA	NA	NA	NA	NA	NA	NA	NA	NA	NA	NA	NA	gmhep7p	NA	NA	MNXM17114	NA	NA	NA	NA	NA
meso-2,6-diaminoheptanedioate	AGORA	C7H14N2O4	NA	HMDB01370	C00680	NA	NA	NA	NA	NA	NA	NA	NA	NA	NA	NA	NA	NA	NA	NA	NA	3949	NA	NA	NA	NA	89700	NA	26dap__M	NA	NA	MNXM529	NA	352	NA	NA	NA
meso-2,6-diaminopimelate	AGORA	C7H14N2O4	NA	HMDB01370	C00680	cpd00516	NA	NA	NA	NA	NA	NA	NA	NA	NA	NA	NA	NA	NA	NA	NA	3949	NA	NA	NA	NA	89700	NA	26dap__M	NA	NA	MNXM529	NA	352	NA	NA	NA
ala-l-thr-l	AGORA	C7H14N2O4	NA	NA	NA	cpd11582	NA	NA	NA	NA	NA	NA	NA	NA	NA	NA	NA	NA	NA	NA	NA	NA	NA	NA	NA	NA	NA	NA	NA	NA	NA	NA	NA	NA	NA	NA	NA
l-alanyl-l-threonine	AGORA	C7H14N2O4	NA	NA	NA	NA	NA	NA	NA	NA	NA	NA	NA	NA	NA	NA	NA	NA	NA	NA	NA	NA	NA	NA	NA	NA	NA	NA	NA	NA	NA	NA	NA	NA	NA	NA	NA
calmodulin l-lysine	MAMBO	C7H14N3O2R2	NA	NA	NA	cpd12190	NA	NA	NA	NA	NA	NA	NA	NA	NA	NA	NA	NA	NA	NA	*NC(=O)[C@H](CCCC[NH3+])NC(*)=O	NA	NA	NA	NA	NA	NA	NA	NA	NA	NA	NA	NA	NA	NA	NA	NA
[truncated: 198 more rows]
